# Supplementary material for: The antifungal activity and mechanism of silver nanoparticles against four pathogens causing kiwifruit post-harvest rot
Source: Front Microbiol. 2022 Aug 31;13:988633. doi: 10.3389/fmicb.2022.988633 (PMC9471003; doi:10.3389/fmicb.2022.988633)
Supplement: Supplementary file 1 [file Table_1.XLS]

## Sheet: 1 qRT-PCR primer
Table S1: The primers for quantitative real-time PCR
Reference gene	Primer	Sequence(5’-3’)			Gene Function
CC77DRAFT_1060009	AA-6-F	CTCATCACGCCGCCCTCAAAAG			hypothetical protein
	AA-6-R	GCCAGCTTCTCCTCCCTCACTG
DA03Gene13479	DA-6-F	ACACCACCGCAACTCCCAACTA			hypothetical protein DHEL01_v205123
	DA-6-R	CCCTCGGGTGGCCTGGATTC
PM01Gene03754	PM-1-F	CCGGGCGATCTCATGTGCATTA			Malonyl CoA-acyl carrier protein transacylase
	PM-1-R	CCCACCTCCTTTCCGACCAAAT
Differentially expressed gene	Primer	Sequence(5’-3’)			Gene Function
CC77DRAFT_1022958	AA-3-F	CGGTCCACCTGCATGTTTCTCC			hypothetical protein
	AA-3-R	ACTGGGCTCGGCTTTCTCCAAA
DA03Gene03395	DA-1-F	GTGTTCCTGGGCTGGCGATAAG			sugar transporter stl1
	DA-1-R	GGGCCGGTCTTGAACTCGAAGA
DA03Gene03586	DA-2-F	GGTCGCTCGGTCCAGGGTATC			major facilitator superfamily transporter
	DA-2-R	CAAAGGCGCAGAAGGGGAACAT
DA03Gene05539	DA-3-F	AGGCCGACGTCCACAAGG			hypothetical protein UCDDA912_g09722
	DA-3-R	GGCCTTCTCCTCGACCGTCTTG
DA03Gene08035	DA-4-F	CTCGCGCCGCACTCTGAAAG			cupin domain containing protein
	DA-4-R	GCCCAGCAACCTCGACCTTAAC
PM01Gene05086	PM-3-F	ACGAGAATGGCCGCCGGTATC			Secondary metabolism regulator LAE1
	PM-3-R	GGGCTCCTGAATCGGGCTTAAA
PM01Gene05087	PM-4-F	TGACAGCAACGACGGAGAAGAT			WD repeat-containing protein 55
	PM-4-R	CCACCTGGCCCTTTCCCTTTCT
PM01Gene06204	PM-5-F	GGAGGCCGAGAAGAAGGGTATT			NAD(P)H dehydrogenase (quinone) FQR1
	PM-5-R	TCCACTGGGCGGGGAAGTT

## Sheet: 2 The virulence of AgNPs
Table S2: The virulence regression equation and correlation coefficient of AgNPs on 4 pathogens
Strain	Virulence regression equation	EC50	Correlation coefficient R
A. alternata	y = 4.6730 + 0.9015x	2.3056	0.9568
P. microspora	y = 3.8117 + 1.3830x	7.2319	0.9786
D. actinidiae	y=4.4596 + 0.5218x	10.8583	0.9993
B. dothidea	y = 3.6711 + 1.1374x	14.7369	0.9917

## Sheet: 3 cell membrane permeability
Table S3: Analysis of mycelium membrane permeability of 4 pathogens treated with different AgNPs time
Treatment	The electrical conductivity of cell membrane
	1h	SE	3h	SE	6h	SE	12h	SE	24h	SE	48h	SE
AA-CK	11.13	0.648	17.21	0.636	21.47	0.781	37.57	0.388	51.59	1.254	66.62	1.689
AA-Ag	12.25	0.796	21.72	0.569	31.06	0.635	41.39	2.066	61.91	2.707	89.16	2.883
PM-CK	9.25	0.364	16.27	0.286	20.98	0.243	27.62	0.215	40.97	2.904	58.3	3.263
PM-Ag	10.71	0.261	18	0.415	23.65	0.47	35.3624	0.991325	51.23	3.74	65.53	3.841
DA-CK	12.16	0.592	18.42	0.58	23.45	0.475	30.39	0.24	41.11	1.542	63.43	1.374
DA-Ag	9.83	0.982	17.94	1.462	24.55	1.226	34.34	0.372	48.53	1.65	73.5	2.107
BD-CK	3.41859	1.84104	7.14057	2.2286	9.66745	1.69371	13.8955	1.82146	17.1367	2.33091	22.5115	2.12492
BD-Ag	5.02	0.159	10.91	0.227	16.18	0.38	21.09	0.583	25.39	0.11	32.46	0.165

## Sheet: 4 RNA-Seq 
Table S4: RNA-Seq data from 48 samples of 4 pathogens compared with reference genomes
Sample	Base pair	Read pair	Clean data percentage	Mapping ratio
AA-Ag-24h-1	9504391200	31681304	97.97	0.9568
AA-Ag-24h-2	9828495600	32761652	97.9	0.8669
AA-Ag-24h-3	10831836600	36106122	97.34	0.9093
AA-Ag-48h-1	10786089600	35953632	97.47	0.9455
AA-Ag-48h-2	9760191900	32533973	97.73	0.9078
AA-Ag-48h-3	10108765500	33695885	96.77	0.9265
AA-CK-24h-1	10139051400	33796838	98.01	0.9123
AA-CK-24h-2	9974918400	33249728	97.98	0.9176
AA-CK-24h-3	9485373900	31617913	98.11	0.9471
AA-CK-48h-1	9108129900	30360433	98.02	0.9392
AA-CK-48h-2	9395271600	31317572	97.86	0.8759
AA-CK-48h-3	10737207300	35790691	97.79	0.9602
BD-Ag-24h-1	9388851300	31296171	97.57	0.9608
BD-Ag-24h-2	9338150700	31127169	97.68	0.9613
BD-Ag-24h-3	11916851700	39722839	97.67	0.9584
BD-Ag-48h-1	8934818400	29782728	97.01	0.9597
BD-Ag-48h-2	9404472300	31348241	97.56	0.9576
BD-Ag-48h-3	9084518700	30281729	97.19	0.9548
BD-CK-24h-1	9317232900	31057443	97.81	0.9665
BD-CK-24h-2	9426043800	31420146	97.69	0.9576
BD-CK-24h-3	9114106500	30380355	97.64	0.9612
BD-CK-48h-1	9683747400	32279158	97.46	0.961
BD-CK-48h-2	9950939100	33169797	97.46	0.9586
BD-CK-48h-3	10451185800	34837286	97.62	0.951
DA-Ag-24h-1	9384903000	31283010	97.15	0.9952
DA-Ag-24h-2	9316354800	31054516	97.86	0.9959
DA-Ag-24h-3	9153063600	30510212	97.56	0.9961
DA-Ag-48h-1	9216701700	30722339	96.98	0.9965
DA-Ag-48h-2	14184774600	47282582	97.42	0.9965
DA-Ag-48h-3	9509941500	31699805	96.59	0.996
DA-CK-24h-1	9652863900	32176213	97.21	0.9953
DA-CK-24h-2	9594421500	31981405	97.58	0.9963
DA-CK-24h-3	9346548300	31155161	97.13	0.9959
DA-CK-48h-1	9536274900	31787583	97.25	0.9964
DA-CK-48h-2	9453528900	31511763	96.47	0.9959
DA-CK-48h-3	9724547700	32415159	95.18	0.9956
PM-Ag-24h-1	10202611200	34008704	98.08	0.9553
PM-Ag-24h-2	8980662300	29935541	97.29	0.9587
PM-Ag-24h-3	10974795600	36582652	98.02	0.9619
PM-Ag-48h-1	10446512400	34821708	97.71	0.9592
PM-Ag-48h-2	9790343700	32634479	97.67	0.9543
PM-Ag-48h-3	10370464200	34568214	98.03	0.9586
PM-CK-24h-1	9790749000	32635830	98.37	0.9633
PM-CK-24h-2	14539756800	48465856	98.19	0.9629
PM-CK-24h-3	12015717000	40052390	98.24	0.9647
PM-CK-48h-1	11749211700	39164039	97.8	0.9599
PM-CK-48h-2	13769092200	45896974	97.79	0.9503
PM-CK-48h-3	8910569100	29701897	97.9	0.9561
Average value	9668305650	3.22277e+07	97.67	0.95945

## Sheet: 5 genes.TPM.TMM.matrix-AA
Table S5: The amount of gene expression of A. alternata by TPM and TMM analysis
	AA-Ag-24h-1	AA-Ag-24h-2	AA-Ag-24h-3	AA-Ag-48h-1	AA-Ag-48h-2	AA-Ag-48h-3	AA-CK-24h-1	AA-CK-24h-2	AA-CK-24h-3	AA-CK-48h-1	AA-CK-48h-2	AA-CK-48h-3
CC77DRAFT_1000043	0.085	0.036	0.014	0.091	0.025	0.018	0.015	0.009	0	0	0.004	0
CC77DRAFT_1000045	0	0	0	0	0	0	0	0	0	0	0	0
CC77DRAFT_1000050	0	0.072	0.057	0.164	0	0.471	0	0.217	0.099	0.289	0	0
CC77DRAFT_1000078	10.091	6.663	7.14	8.9	9.618	8.977	9.733	7.358	7.295	8.332	8.453	7.884
CC77DRAFT_1000094	1.182	0.529	0.318	1.723	3.094	1.82	0.389	0.28	0.532	0.991	0.295	0.716
CC77DRAFT_1000103	0	0	0	0.791	0.212	0.276	0	0	0	0.31	0.34	0
CC77DRAFT_1000122	229.997	252.577	255.336	130.22	95.264	95.546	143.388	156.035	65.465	70.608	108.84	54.991
CC77DRAFT_1000201	75.837	100.466	107.387	77.304	75.922	87.371	98.741	98.622	82.568	100.197	92.218	90.561
CC77DRAFT_1000203	607.955	711.704	748.265	432.098	319.694	448.366	892.415	822.441	1232.12	1118.61	706.729	1020.46
CC77DRAFT_1000211	5.698	1.366	10.564	5.985	6.192	11.745	6.252	3.891	15.306	0.942	1.79	1.466
CC77DRAFT_1000226	1.221	0.813	0.943	1.771	2.534	1.577	1.041	0.784	1.349	0.436	0.366	0.222
CC77DRAFT_1000270	0.408	0.272	0.356	0.528	1.189	0.695	0.321	0.362	0.268	0.22	0.066	0.463
CC77DRAFT_1000505	0	0	0	0	0	0	0	0	0	0.043	0	0
CC77DRAFT_1000554	29.505	23.166	25.435	11.077	15.548	13.384	22.627	35.548	10.781	10.896	15.135	10.177
CC77DRAFT_1000577	11.523	6.208	2.909	14.989	13.645	11.691	10.196	8.694	13.847	23.806	15.757	22.805
CC77DRAFT_1000610	0.674	0.105	0.329	1.448	3.013	1.823	0.327	0.039	0.25	0.139	0.343	0.067
CC77DRAFT_1000619	0.031	0.096	0	0.353	0.087	0.085	0.15	0	0.066	0.064	0	0.307
CC77DRAFT_1000636	122.286	188.694	181.167	101.168	108.854	124.899	141.699	139.587	109.003	100.965	133.432	130.558
CC77DRAFT_1000665	2.099	1.045	1.493	2.699	3.953	2.617	1.465	0.926	0.541	1.344	1.544	1.739
CC77DRAFT_1000684	16.469	7.664	9.219	13.194	9.236	10.417	10.221	6.924	7.383	8.208	10.621	9.379
CC77DRAFT_1000690	89.207	91.64	113.422	66.297	57.189	86.022	130.131	114.911	105.652	97.581	82.344	84.978
CC77DRAFT_1000812	37.906	44.931	41.206	45.646	45.86	30.503	57.325	57.311	62.466	62.693	59.776	64.661
CC77DRAFT_1000858	0.031	0.192	0	0	0	0.057	0	0	0	0	0.07	0.031
CC77DRAFT_1000900	0.176	0	0	0.412	0	0.108	0.4	0.068	0.249	0	0.066	0
CC77DRAFT_1000942	0.475	0	0.912	0.417	5.113	0.747	0.066	0	0	0.14	0	0
CC77DRAFT_1000956	2.708	1.58	0.945	3.683	3.305	2.103	3.786	3.237	4.304	3.588	2.187	4.379
CC77DRAFT_1000958	1.315	1.152	1.276	2.514	4.063	4.269	0.589	0.825	1.396	0.521	1.106	2.007
CC77DRAFT_1000974	15.458	12.143	8.566	20.652	22.529	17.044	16.92	15.302	13.473	12.864	24.2	14.128
CC77DRAFT_1000994	4.214	7.635	4.402	8.624	4.915	5.627	3.138	2.972	3.702	2.412	4.632	3.228
CC77DRAFT_1001019	0.196	0.343	0.12	0.129	0.208	0.585	0.024	0.028	0	0.025	0.028	0.195
CC77DRAFT_1001045	0.093	0	0	0	0.088	0	0.023	0	0	0.024	0.079	0
CC77DRAFT_1001046	0	0.058	0	0.033	0	0.238	0	0	0.079	0.191	0.084	0
CC77DRAFT_1001082	0.033	0	0	0.059	0.032	0.523	0.033	0	0	0	0.057	0.033
CC77DRAFT_1001105	22.127	18.592	12.179	24.977	49.175	29.117	42.278	36.963	51.589	65.963	40.398	83.135
CC77DRAFT_1001115	1.011	0.48	0.891	1.182	0.899	1.211	1.2	0.687	0.179	0.376	0.921	0.557
CC77DRAFT_1001118	33.449	27.864	24.007	33.983	30.389	28.088	42.8	37.485	40.27	40.55	31.661	45.918
CC77DRAFT_1001136	0.232	0.108	0.028	0.061	0.088	0.256	0	0.027	0.049	0.072	0.026	0.392
CC77DRAFT_1001146	0.376	0.877	1.011	0.561	0.319	0.794	0.402	0.131	0.24	0.116	0.511	0.523
CC77DRAFT_1001193	7.121	7.055	8.376	6.246	6.615	7.53	6.503	5.675	4.62	5.289	7.382	5.633
CC77DRAFT_1001211	0.503	0.26	0.034	0.98	0.578	0.41	0.163	0.032	0.267	0.115	0.063	0.083
CC77DRAFT_1001221	0.334	0	0.516	0.234	0.293	0.714	0.065	0.052	0	0.046	0.05	0.022
CC77DRAFT_1001224	0.174	0	0.024	0.051	0.054	0	0.019	0.022	0.143	0.02	0	0.096
CC77DRAFT_1001282	0.887	0.706	0.194	1.077	0.064	0.647	0.618	0.344	0.241	0.562	0.411	0.338
CC77DRAFT_1001289	76.728	27.219	65.927	31.993	10.505	26.107	4.146	7.632	6.915	0.463	0.508	0.26
CC77DRAFT_1001526	3.98	2.27	2.416	7.85	7.304	4.559	2.839	3.038	4.368	2.78	3.61	2.432
CC77DRAFT_1001572	3.893	2.952	2.246	4.316	6.248	4.19	5.582	4.266	5.222	7.454	5.944	7.71
CC77DRAFT_1001608	2.939	1.485	1.568	2.804	4.112	3.423	1.348	1.688	1.582	2.615	1.766	2.213
CC77DRAFT_1001621	5.645	9.104	13.835	4.898	3.579	5.85	8.705	11.505	9.162	4.32	5.439	4.732
CC77DRAFT_1001643	0.2	0.069	0	0.311	0.23	0.041	0.021	0.026	0.047	0	0	0
CC77DRAFT_1001646	5.104	2.75	2.385	4.797	7.87	4.849	2.706	2.82	3.068	2.71	2.944	3.901
CC77DRAFT_1001717	0.779	1.372	0.823	0.407	0.197	0.302	0.189	0.139	0.143	0.201	0.559	0.535
CC77DRAFT_1001805	27.638	31.505	30.227	33.865	33.289	32.1	35.177	24.265	34.732	45.144	34.367	53.748
CC77DRAFT_1001824	0.311	0.414	0	0.546	0.753	0	0.043	0.259	0.566	0.183	0.151	0.573
CC77DRAFT_1001860	46.896	46.769	65.63	43.924	39.478	45.578	69.759	76.11	72.501	61.187	60.652	58.368
CC77DRAFT_1001884	0	0	0	0	0	0	0	0	0	0	0	0
CC77DRAFT_1001894	5.5	3.914	2.973	7.707	27.604	5.78	3.457	2.756	4.265	5.965	5.468	6.673
CC77DRAFT_1001916	34.998	45.272	46.569	32.419	31.261	34.463	46.145	42.806	35.208	65.289	50.887	52.102
CC77DRAFT_1001929	0.268	0.393	1.163	0.196	0.014	0.328	0.101	0.156	0.047	0.169	0.101	0.015
CC77DRAFT_1001936	100.179	98.37	99.429	85.549	109.691	111.521	101.828	99.183	114.604	166.446	133.124	158.726
CC77DRAFT_1001940	0	0	0	0	0	0	0	0	0	0	0	0
CC77DRAFT_1001942	0	0	0	0	0	0	0	0	0	0	0	0
CC77DRAFT_1001962	2.691	2.679	5.728	2.148	4.092	4.146	2.245	2.852	3.259	4.336	3.549	3.457
CC77DRAFT_1001965	28.39	38.434	27.831	23.437	25.897	22.722	27.597	21.816	15.029	19.803	20.918	13.45
CC77DRAFT_1001998	1.87	1.669	1.076	1.225	0.546	1.814	0.751	0.701	0.958	0.509	0.68	0.448
CC77DRAFT_1002005	8.439	19.283	13.342	19.571	17.49	29.045	5.455	5.55	10.729	19.141	6.349	26.052
CC77DRAFT_1002020	1.15	0.223	0.658	0.757	2.843	1.418	1.047	0.628	1.03	2.407	1.382	1.605
CC77DRAFT_1002086	0.16	0.355	0.474	0.321	0.194	0.252	0.044	0	0.097	0	0.026	0.249
CC77DRAFT_1002152	0.465	0.47	0.114	0.755	1.204	0.192	0.226	0.027	0.148	0.024	0.131	0.346
CC77DRAFT_1002156	0.229	0.097	0.152	0.693	0.88	0.877	0.363	0.266	0.551	0.3	0.846	0.206
CC77DRAFT_1002249	10.224	12.287	17.58	7.248	8.273	8.12	9.673	8.727	11.828	11.23	8.985	10.465
CC77DRAFT_1002285	57.582	101.567	127.693	29.56	68.169	62.399	181.112	151.467	194.975	258.782	63.581	234.009
CC77DRAFT_1002295	41.795	23.999	14.018	34.371	50.897	25.544	24.874	22.015	22.189	20.932	23.86	19.412
CC77DRAFT_1002323	203.88	239.019	212.675	153.468	173.728	185.449	201.279	187.695	176.75	162.501	128.954	184.038
CC77DRAFT_1002385	15.355	31.538	35.978	8.616	5.805	12.499	16.388	20.157	15.61	6.72	8.583	5.331
CC77DRAFT_1002412	6.001	6.368	6.257	7.356	4.526	5.59	6.932	5.447	4.648	5.894	9.229	4.955
CC77DRAFT_1002448	0.667	1.036	0.814	0.585	3.188	3.247	0.249	0.358	0.653	0.74	0.232	0.509
CC77DRAFT_1002548	0.319	0.049	0.078	0.391	0.15	0.234	0.031	0.223	0.169	0.066	0	0.284
CC77DRAFT_1002586	8.643	10.228	10.835	6.95	7.144	9.203	6.321	4.913	1.447	6.016	7.475	4.875
CC77DRAFT_1002658	0.289	0.561	0.118	0.233	0.25	0.464	0.187	0.084	0.051	0.074	0.109	0.072
CC77DRAFT_1002686	20.775	21.641	17.812	17.702	18.397	21.91	21.013	18.901	26.46	22.451	19.992	21.526
CC77DRAFT_1002736	29.523	42.456	32.662	34.456	20.634	25.594	24.116	25.257	15.527	21.727	23.444	16.598
CC77DRAFT_1002833	0.121	0.113	0.089	0.191	0.342	0.044	0.352	0.028	0.257	0.324	0.137	0.12
CC77DRAFT_1002868	67.246	100.099	81.265	36.767	44.82	48.41	37.748	48.86	35.27	29.543	33.283	24.684
CC77DRAFT_1002905	13.406	23.462	25.058	10.291	9.18	10.516	11.395	11.891	10.607	11.653	10.086	9.687
CC77DRAFT_1002950	2.233	1.771	2.204	2.583	3.22	3.094	2.03	1.991	2.571	4.649	3.545	4.053
CC77DRAFT_1003060	2.017	0.951	1.187	0.505	4.679	1.718	0.63	0.797	0.879	0.742	0.855	0.893
CC77DRAFT_1003098	0.082	0.064	0	0.072	0	0	0.16	0	0.044	0.042	0.046	0
CC77DRAFT_1003114	0.304	0.236	0.223	0.214	0.086	0.223	0	0.213	0.032	0.157	0.138	0.03
CC77DRAFT_1003124	0.239	0.372	0.38	1.091	0.338	0.483	0.256	0.223	0.203	0.246	0.433	0.807
CC77DRAFT_1003130	1.518	1.481	0.517	3.314	2.094	2.429	0.892	0.493	0.45	0.8	0.319	0.876
CC77DRAFT_1003249	20.255	19.386	17.244	30.924	23.913	30.935	29.244	20.911	23.822	22.335	25.624	26.613
CC77DRAFT_1003316	0.71	0.577	0.619	1.423	0.97	1.132	0.345	0.236	0.359	0.575	0.21	0.654
CC77DRAFT_1003329	11.189	16.259	18.352	12.479	13.153	12.169	13.927	16.847	8.771	11.499	13.13	9.966
CC77DRAFT_1003358	15.03	10.811	6.468	15.777	19.774	17.234	22.615	24.749	36.088	44.742	34.613	47.791
CC77DRAFT_1003397	0.044	0.034	0.188	0.116	0	0.222	0.021	0.051	0	0	0	0
CC77DRAFT_1003399	0	0	0.069	0.316	0.822	0.261	0.055	0.066	0.04	0.195	0	0.056
CC77DRAFT_1003405	10.394	5.219	4.485	3.599	14.642	14.984	3.036	2.048	2.986	0.725	0.795	0.233
CC77DRAFT_1003426	0.244	0.232	0.099	0.428	0.089	0.336	1.7	1.596	1.239	2.083	2.194	0.916
CC77DRAFT_1003454	2.625	2.876	4.98	1.254	3.575	1.634	4.121	3.494	2.04	2.367	1.908	3
CC77DRAFT_1003472	1.217	1.563	1.474	2.471	1.533	1.213	0.354	0.759	0.519	0.582	1.917	0.894
CC77DRAFT_1003539	0.959	1.383	0.78	1.442	2.558	1.948	0.71	1.01	0.581	0.611	0.852	1.314
CC77DRAFT_1003543	6.92	2.847	10.733	6.956	16.834	18.805	13.152	8.582	7.504	5.126	1.734	5.381
CC77DRAFT_1003561	1.056	0.663	0.549	1.163	3.406	1.34	1.31	0.654	0.715	1.204	0.661	0.959
CC77DRAFT_1003564	15.774	17.913	13.597	26.12	11.518	21.3	36.361	33.009	53.367	85.598	51.814	91.117
CC77DRAFT_1003575	1.333	0.528	0.702	2.453	6.397	1.103	0.838	0.335	0.721	0.377	0.887	0.259
CC77DRAFT_1003594	13.737	19.865	16.882	19.311	16.352	18.541	7.559	7.671	9.744	9.482	23.974	12.622
CC77DRAFT_1003633	24.447	41.671	29.932	21.111	20.545	65.38	98.267	120.035	255.844	563.386	284.141	583.467
CC77DRAFT_1003687	0.588	0.188	0.148	0.926	0.049	0.222	0.084	0.101	0.11	2.425	1.291	0.172
CC77DRAFT_1003729	1.344	1.16	0.82	1.834	1.289	1.461	0.628	0.551	0.396	0.615	0.591	0.691
CC77DRAFT_1003736	1.031	0.471	1.086	2.021	3.291	1.242	0.51	0.635	1.008	1.332	1.028	1.183
CC77DRAFT_1003745	0	0	0	0	0	0	0	0	0	0	0	0
CC77DRAFT_1003746	0.064	0.05	0.039	0	0.151	0.117	0	0	0	0.066	0	0.063
CC77DRAFT_1003758	0.616	0.291	1.014	0.846	2.924	1.695	0.286	0.374	0.17	0.083	0.091	0.213
CC77DRAFT_1003768	3.869	5.599	7.407	5.492	3.311	4.404	3.57	4.137	3.509	2.319	4.076	2.495
CC77DRAFT_1003776	23.582	18.506	17.528	19.089	19.319	25.125	30.54	29.246	32.362	34.74	21.237	32.14
CC77DRAFT_1003851	10.743	19.216	19.374	17.834	18.677	11.676	19.632	45.003	10.465	13.184	23.582	18.101
CC77DRAFT_1003854	556.28	663.758	588.848	412.355	357.251	443.536	795.105	717	1174.3	895.45	644.613	1115.89
CC77DRAFT_1003872	0.131	0	0.159	0.21	0.082	0.02	0.211	0.203	0.208	0.09	0.123	0.151
CC77DRAFT_1003885	2.075	1.8	1.712	2.935	0.739	1.561	0.635	0.871	0.873	1.079	0.993	0.779
CC77DRAFT_1003890	16.95	14.924	20.809	14.683	20.888	18.573	18.552	19.413	21.39	33.386	22.02	33.611
CC77DRAFT_1003916	0.355	0	0	0.519	0.891	0.651	0	0.069	0.314	0.244	0.067	0.059
CC77DRAFT_1003937	13.798	25.484	23.866	20.677	18.542	17.364	18.413	20.087	20.919	26.261	22.551	29.34
CC77DRAFT_1003942	3.845	2.548	0.845	8.319	5.333	4.914	4.855	2	1.251	3.592	7.274	1.78
CC77DRAFT_1003962	28.061	30.028	49.045	25.566	114.829	52.364	97.623	94.39	141.246	245.185	194.185	257.112
CC77DRAFT_1003963	90.591	155.393	168.521	46.667	71.929	86.29	134.854	165.909	170.81	89.91	86.385	76.977
CC77DRAFT_1003971	39.308	37.699	30.241	47.777	33.925	43.658	40.431	35.744	37.147	55.35	38.917	66.204
CC77DRAFT_1003989	26.148	18.744	13.057	23.13	37.364	33.236	30.877	20.996	31.059	38.389	26.153	38.258
CC77DRAFT_1004018	0.547	0.17	0.267	0.096	0.309	0	0.213	0.637	0	0	0	0.543
CC77DRAFT_1004029	136.177	326.577	218.812	308.155	521.852	186.692	272.11	355.482	229.356	367.789	331.557	371.029
CC77DRAFT_1004042	119.306	310.306	320.652	89.866	53.805	65.048	90.571	120.226	84.292	51.057	77.175	34.592
CC77DRAFT_1004049	208.177	154.92	134.374	225.942	182.549	175.745	425.412	297.266	654.041	239.816	179.16	206.082
CC77DRAFT_1004083	2.947	1.707	1.829	4.775	3.009	3.116	1.746	0.756	1.908	2.521	2.654	0.644
CC77DRAFT_1004088	49.278	33.884	30.237	34.982	82.531	42.131	34.455	32.405	38.347	59.477	54.027	73.319
CC77DRAFT_1004091	0.659	0.884	0.11	2.548	0.564	0.907	0.465	0.209	0.763	0.494	1.388	0.238
CC77DRAFT_1004120	1103.14	1169.37	1107.69	792.787	647.111	882.23	1421.11	1243.59	1664.15	2373.99	1333.07	2005.28
CC77DRAFT_1004130	485.611	375.735	268.399	351.394	489.531	377.661	460.271	308.763	703.318	730.487	578.863	710.824
CC77DRAFT_1004138	0.68	0.373	0.635	0.456	0.414	0.844	0.35	0.279	0.042	0.247	0	0
CC77DRAFT_1004153	0.162	0	0.198	0.214	0	0	0	0	0	0	0	0
CC77DRAFT_1004168	3.004	1.345	2.719	2.589	14.125	4.329	1.339	0.823	1.613	1.766	1.459	1.964
CC77DRAFT_1004191	305.139	399.01	372.687	220.543	334.073	233.86	214.115	421.104	136.096	104.326	145.426	89.604
CC77DRAFT_1004199	6.114	10.156	9.152	7.158	5.305	6.828	3.305	2.291	3.78	3.478	3.396	3.85
CC77DRAFT_1004231	0	0	0	0	0	0	0.088	0	0.191	0	0	0
CC77DRAFT_1004275	10.749	23.762	24.805	8.522	9.332	7.965	11.205	13.664	7.806	8.642	11.68	5.637
CC77DRAFT_1004286	2.778	1.977	1.342	3.82	3.433	3.398	3.499	2.527	2.411	4.785	4.94	3.259
CC77DRAFT_1004289	211.048	335.647	300.684	116.345	142.354	148.42	256.665	334.967	268.336	149.136	189.703	147.915
CC77DRAFT_1004297	32.52	23.232	20.85	47.117	72.177	29.832	35.174	30.326	43.514	35.127	26.703	39.234
CC77DRAFT_1004310	20.523	18.564	20.992	15.377	66.016	28.395	22.118	28.087	23.117	34.244	23.725	44.8
CC77DRAFT_1004315	77.279	62.575	66.086	58.728	75.538	65.774	104.37	85.474	132.305	137.136	85.492	126.859
CC77DRAFT_1004329	660.775	553.369	368.965	332.499	891.81	457.191	769.535	759.147	967.873	1587.22	949.017	1289.27
CC77DRAFT_1004357	1.555	2.855	2.417	2.139	4.492	1.621	2.369	1.564	0.45	0.473	1.039	1.543
CC77DRAFT_1004367	1.321	1.367	0.461	0.993	1.184	0.288	0.794	0.952	0.534	0.518	0.782	0.936
CC77DRAFT_1004377	43.654	11.702	10.285	33.177	25.164	20.197	11.859	4.475	7.816	3.413	8.754	2.46
CC77DRAFT_1004379	51.72	61.979	57.433	35.75	27.388	32.685	29.111	33.819	19.564	16.472	19.904	14.634
CC77DRAFT_1004389	19.052	13.296	10.684	15.855	45.504	34.168	15.842	13.691	16.476	12.947	9.247	13.249
CC77DRAFT_1004390	0.403	0.104	0.082	0.353	0.6	1.355	0	0	0.142	0.104	0.228	0.1
CC77DRAFT_1004433	27.787	10.604	3.584	17.906	9.127	10.898	2.321	2.067	3.913	7.878	16.21	5.487
CC77DRAFT_1004449	506.514	1303.97	1255.99	229.132	96.19	146.66	1696.26	1987.13	1869.45	1560.09	800.417	1096.17
CC77DRAFT_1004483	13.578	7.523	6.804	8.959	13.565	10.504	14.428	10.762	7.528	13.843	10.242	10.154
CC77DRAFT_1004485	0	0	0	0	0	0	0	0	0	0	0	0
CC77DRAFT_1004490	0	0	0	0	0	0.21	0	0	0	0	0	0
CC77DRAFT_1004498	35.911	65.665	68.161	34.493	37.213	32.99	40.47	46.508	37.682	28.812	47.571	26.886
CC77DRAFT_1004518	0.717	0.704	0.599	1.358	0.995	1.212	0.733	0.396	0.321	0.856	1.238	1.574
CC77DRAFT_1004548	0.383	0.496	0.156	0.617	0.301	0.586	0.372	0.372	0.407	0.197	0.939	0.444
CC77DRAFT_1004556	355.606	619.787	445.082	341.039	315.047	270.928	231.669	302.248	143.226	190.15	332.475	195.059
CC77DRAFT_1004557	504.99	348.587	170.551	1042.93	277.564	268.55	295.642	391.143	281.838	287.245	539.548	263.753
CC77DRAFT_1004565	0.805	2.272	2.5	1.155	0.138	0.268	1.279	1.022	1.475	0.377	1.075	0.653
CC77DRAFT_1004591	0.035	0	0.043	0	0	0	0	0	0	0	0	0
CC77DRAFT_1004610	30.95	33.638	24.597	32.45	31.982	26.844	45.52	32.583	31.406	36.921	40.517	33.855
CC77DRAFT_1004615	1.008	0.957	1.482	0.385	1.687	0.848	0.299	0.239	0.287	0.173	0.232	0.472
CC77DRAFT_1004633	16722.4	31832.2	19782.2	19611.6	7621.77	8645.19	12191	26603	17703.9	10986.4	19670.3	20903.8
CC77DRAFT_1004638	0	0	0	0	0	0	0	0	0	0	0	0
CC77DRAFT_1004644	0	0	0	0	0	0	0	0	0	0	0	0
CC77DRAFT_1004645	0	0	0	0	0	0	0	0	0	0	0	0
CC77DRAFT_1004654	0.046	0	0.113	0	0.13	0.636	0	0	0	0	0	0
CC77DRAFT_1004662	0	0	0	0	0	2.068	0	0	0	0	0	0
CC77DRAFT_1004665	12.683	5.283	14.061	4.944	6.862	13.641	5.475	2.886	6.55	1.953	5.219	1.687
CC77DRAFT_1004697	0	0	0	0	0	0	0	0	0	0	0	0
CC77DRAFT_1004700	0.159	0.082	0.517	0.139	0.647	1.019	0	0	0.281	0.272	0.239	0.577
CC77DRAFT_1004710	7.205	3.641	3.77	6.571	8.344	10.072	4.721	6.26	6.191	4.478	4.849	4.709
CC77DRAFT_1004715	0.685	0.615	0.41	1.022	1.345	0.881	0.537	0.853	1.045	2.599	4.359	2.836
CC77DRAFT_1004718	5.53	2.202	1.212	3.794	5.34	3.317	4.442	2.56	2.483	2.666	2.926	2.392
CC77DRAFT_1004721	1.775	0.801	0.14	2.21	0.863	0.263	1.947	0.667	0.669	0.885	1.619	1.932
CC77DRAFT_1004724	37.289	14.657	17.232	37.067	24.412	18.847	37.11	16.826	21.761	66.126	65.72	43.377
CC77DRAFT_1004727	0.894	0.617	1.698	2.309	1.122	1.686	0.096	0.347	0.633	1.228	1.123	0.542
CC77DRAFT_1004729	8.738	6.206	6.538	10.539	6.345	7.307	3.519	2.73	4.241	6.258	9.669	5.841
CC77DRAFT_1004731	401.312	748.343	987.493	119.252	190.166	268.993	329.791	394.869	206.768	247.32	200.379	301.315
CC77DRAFT_1004753	18.753	42.805	51.26	12.12	22.872	19.571	17.403	18.744	23.127	31.054	23.349	37.211
CC77DRAFT_1004762	0.116	0.179	0.329	0.135	0	0.247	0.075	0.09	0.082	0.238	0.087	0.038
CC77DRAFT_1004774	0.169	0.262	0.103	0.185	0	0.619	0.123	0.098	0.09	0.087	0	0
CC77DRAFT_1004777	0	0	0	0	0	0	0	0	0	0	0	0
CC77DRAFT_1004780	1.241	1.811	2.938	1.451	1.345	1.794	0.584	0.657	1.078	0.969	1.616	1.455
CC77DRAFT_1004782	30.38	33.145	27.516	29.726	25.337	25.597	40.452	44.081	54.85	48.652	27.208	45.172
CC77DRAFT_1004812	187.961	84.999	63.551	79.504	377.283	226.222	107.515	75.078	140.7	114.934	77.75	95.802
CC77DRAFT_1004828	5.478	1.92	6.526	7.15	16.542	9.285	1.363	1.362	1.985	2.065	1.133	3.182
CC77DRAFT_1004835	5.935	3.407	2.94	8.186	8.017	8.443	6.433	4.858	4.473	3.501	5.106	4.054
CC77DRAFT_1004836	18.785	17.024	20.199	12.653	20.182	21.988	19.304	13.823	7.057	8.223	9.161	7.198
CC77DRAFT_1004846	0.365	0.237	0.149	0.16	0.201	0.866	0.207	0.213	0	0.126	0.413	0.211
CC77DRAFT_1004892	8.109	10.645	7.897	8.129	12.723	8.944	4.969	6.296	12.09	3.879	6.112	3.544
CC77DRAFT_1004895	0.355	0.394	0	1.157	0.764	0.372	0.098	0.118	0.161	0.313	0.86	0.352
CC77DRAFT_1004915	1.826	0.718	0.649	2.412	4.656	3.031	1.077	0.377	1.202	1.167	1.123	0.871
CC77DRAFT_1004922	2.293	2.006	2.76	7.053	5.016	7.08	4.329	6.13	7.335	11.279	13.072	12.272
CC77DRAFT_1004931	0.307	0.763	0.6	0	0.029	0.31	0.089	0.465	0.13	0	0.069	0.183
CC77DRAFT_1004937	0.788	0	0.16	0.346	0.742	0.903	0.064	0	0.139	0	0.371	0.13
CC77DRAFT_1004979	1.654	0.663	0.391	3.978	0.703	2.35	0.829	0.311	1.076	0.825	0.664	1.482
CC77DRAFT_1005011	3.946	9.1	16.545	2.237	0.525	1.865	2.129	1.439	0.338	1.437	2.298	0.554
CC77DRAFT_1005026	11.427	27.15	24.225	14.214	10.324	10.533	24.334	36.195	25.438	10.096	20.593	7.056
CC77DRAFT_1005031	22.04	23.678	58.387	27.504	107.294	56.454	63.802	76.203	101.324	76.096	53.206	101.838
CC77DRAFT_1005036	0.974	0.54	0.765	1.16	0.524	0.575	0.338	0.324	1.034	0.932	0.236	1.174
CC77DRAFT_1005078	20.642	18.612	22.559	15.292	21.507	24.113	15.731	19.403	25.683	30.468	23.295	28.841
CC77DRAFT_1005101	1.832	3.594	5.885	3.087	2.133	3.98	0.094	0.281	0.563	1.49	2.125	0.67
CC77DRAFT_1005107	4.204	5.106	2.624	11.424	4.583	6.728	1.044	2.724	2.818	2.182	3.824	2.07
CC77DRAFT_1005109	752.153	861.059	844.827	670.406	734.885	1082.16	551.289	786.091	826.048	327.321	591.701	711.18
CC77DRAFT_1005113	62.06	17.12	9.792	29.386	23.186	20.337	18.52	18.939	9.22	28.507	46.331	19.078
CC77DRAFT_1005126	15.554	17.354	24.652	13.677	18.268	23.756	11.897	12.172	9.451	14.214	12.109	20.202
CC77DRAFT_1005129	167.073	96.67	69.174	146.511	157.578	92.056	111.683	118.093	148.12	167.244	193.024	158.523
CC77DRAFT_1005130	0.507	0.121	1.19	0.308	0.808	0.358	0.189	0.136	0.041	0.241	0.264	0
CC77DRAFT_1005131	102.938	57.775	23.707	64.744	188.972	71.252	28.631	27.926	42.087	13.86	11.109	14.275
CC77DRAFT_1005170	0.264	0.41	0.054	0.578	0	0	0.043	0.154	0.233	0.272	0.398	0.131
CC77DRAFT_1005174	5.195	7.786	5.898	6.236	17.848	6.856	1.593	2.547	4.837	5.071	2.061	3.075
CC77DRAFT_1005176	2.075	2.631	3.309	0.334	0.478	0.583	0.946	0.296	0.135	0.873	0.144	0.252
CC77DRAFT_1005182	1.71	0.841	3.097	1.925	2.844	3.033	0.969	0.597	0.302	1.086	1.901	0.707
CC77DRAFT_1005202	157.968	232.472	165.839	755.878	164.911	204.387	161.219	202.483	313.718	167.839	395.644	332.564
CC77DRAFT_1005209	18.561	19.616	19.584	15.978	16.613	14.737	19.132	16.464	10.283	14.413	21.936	13.658
CC77DRAFT_1005236	11.237	7.664	4.143	13.381	5.444	4.892	1.429	1.29	1.323	3.586	8.261	3.522
CC77DRAFT_1005247	174.33	192.932	206.752	145.556	133.052	176.278	199.119	200.166	139.362	94.925	114.961	128.362
CC77DRAFT_1005252	31.622	26.844	20.633	46.885	50.561	44.159	42.403	37.796	41.036	39.044	29.023	31.057
CC77DRAFT_1005257	14.015	25.31	25.867	8.447	15.437	9.95	10.609	8.854	4.411	5.353	7.364	6.06
CC77DRAFT_1005267	21.933	15.276	12.657	11.981	17.579	16.827	21.179	14.076	7.361	9.783	9.247	10.696
CC77DRAFT_1005285	164.389	326.754	317.782	156.727	180.371	150.354	270.009	375.937	294.635	116.845	225.583	126.888
CC77DRAFT_1005302	1.378	1.664	2.392	1.396	1.153	1.657	1.041	0.998	0.975	0.946	1.038	0.911
CC77DRAFT_1005351	23.309	13.457	10.08	33.368	33.259	23.818	9.974	8.799	13.747	10.82	14.183	13.111
CC77DRAFT_1005378	13.084	6.689	4.597	7.968	10.235	6.735	5.257	4.193	5.67	14.863	21.472	8.942
CC77DRAFT_1005384	14.611	20.609	38.427	20.183	13.348	29.389	25.587	21.175	22.929	50.871	24.205	50.319
CC77DRAFT_1005405	40.544	25.77	19.495	38.33	39.345	26.493	17.934	27.09	17.75	6.195	5.275	7.465
CC77DRAFT_1005425	9.894	5.258	5.283	11.832	18.547	11.077	10.677	7.153	11.242	14.041	10.733	14.092
CC77DRAFT_1005434	2.221	1.694	1.776	2.438	2.066	2.514	2.056	0.953	1.875	2.302	2.849	2.629
CC77DRAFT_1005446	4.778	3.142	2.577	5.323	3.891	2.904	2.961	1.604	2.614	2.114	2.188	2.152
CC77DRAFT_1005451	49.364	58.574	65.835	45.966	62.794	51.171	59.099	44.509	60.338	67.445	82.033	74.721
CC77DRAFT_1005453	7.134	5.843	6.16	7.086	4.892	7.999	6.208	5.817	5.836	5.38	5.762	7.653
CC77DRAFT_1005464	5.156	3.098	2.504	6.908	6.486	5.26	3.368	2.468	2.658	2.475	3.229	2.642
CC77DRAFT_1005473	10.008	6.286	2.875	15.718	4.191	6.852	1.215	1.414	3.319	5.383	41.559	2.373
CC77DRAFT_1005505	1.025	1.75	0.688	1.618	1.254	1.551	1.393	0.597	1.196	0.897	1.39	0.61
CC77DRAFT_1005518	9.53	11.438	12.958	9.461	4.975	8.822	9.93	9.888	6.942	7.409	12.685	6.361
CC77DRAFT_1005543	1.35	0.393	1.391	18.545	4.211	3.678	0.943	1.523	1.568	2.261	5.057	0.921
CC77DRAFT_1005550	37.12	40.855	46.198	29.236	31.901	43.255	58.048	49.09	53.374	46.493	38.903	44.059
CC77DRAFT_1005574	207.924	63.6	20.657	283.098	95.389	66.196	61.426	75.222	92.422	76.209	61.476	73.052
CC77DRAFT_1005578	18.811	25.144	31.596	21	34.667	26.145	30.893	19.118	29.766	36.529	18.948	28.504
CC77DRAFT_1005581	59.663	81.398	72.101	38.29	53.536	54.472	108.222	93.319	93.781	67.902	50.547	54.329
CC77DRAFT_1005583	1.425	0.864	1.825	2.195	3.862	2.137	1.08	1.255	1.107	0.86	1.769	0.517
CC77DRAFT_1005588	22.742	18.873	20.223	37.395	45.376	50.629	18.066	12.333	29.541	36.44	24.408	66.275
CC77DRAFT_1005595	8.51	7.726	5.772	18.319	5.748	11.201	10.422	8.762	8.16	4.066	6.112	6.608
CC77DRAFT_1005604	0.365	0.89	0	1.874	0.049	0.478	0.051	0.668	0.111	0.268	0.943	0.103
CC77DRAFT_1005613	0.347	0.09	0.353	0.507	0.98	0.318	0.056	0	0.368	0.298	0	0.402
CC77DRAFT_1005624	4.172	3.647	4.731	3.873	6.066	5.744	5.056	4.46	2.766	3.57	3.05	3.687
CC77DRAFT_1005628	2.211	1.56	1.354	1.368	2.696	2.035	4.601	4.548	4.94	13.229	8.729	11.125
CC77DRAFT_1005632	0.875	1.045	0.904	3.227	1.542	1.091	2.396	1.62	2.047	0.924	1.192	1.202
CC77DRAFT_1005636	2.228	1.397	2.52	4.536	1.366	1.856	1.568	1.095	0.846	1.621	2.218	0.913
CC77DRAFT_1005643	58.591	76.362	59.778	86.332	45.902	48.802	60.913	72.851	64.278	60.903	85.996	60.941
CC77DRAFT_1005690	47.079	56.664	54.762	54.189	48.185	45.192	66.369	50.19	37.573	46.549	50.251	42.05
CC77DRAFT_1005694	0.266	0.247	1.103	0.28	1.5	0.487	0.619	0.062	0.677	0.164	0.3	0.316
CC77DRAFT_1005707	9.008	7.415	13.197	8.086	6.191	11.569	9.507	7.518	7.043	8.631	7.265	8.073
CC77DRAFT_1005711	0.505	0.302	0.19	1.295	2.012	0.891	0	0.136	0.165	0.04	0.439	0.231
CC77DRAFT_1005721	0.101	0.158	0.124	0.267	0	0.419	0.098	0	0.377	0.209	0.057	0.201
CC77DRAFT_1005785	71.193	72.601	77.933	64.505	69.753	74.774	82.503	81.91	63.477	58.633	59.06	64.826
CC77DRAFT_1005812	33.169	56.584	49.328	16.403	30.225	32.748	31.252	36.811	28.454	21.167	16.172	11.165
CC77DRAFT_1005824	1.136	1.942	2.497	0.598	0	0.938	0.662	0.529	0.724	0.117	0	0
CC77DRAFT_1005828	18.936	13.021	16.148	15.103	22.337	23.756	20.449	19.991	14.111	28.88	16.563	29.585
CC77DRAFT_1005898	5.353	2.872	5.703	3.969	28.952	7.589	3.97	4.873	5.216	2.507	2.696	1.545
CC77DRAFT_1005901	1.24	0.598	0.574	1.687	3.18	4.275	0	0.299	0.091	0.22	0.145	0.509
CC77DRAFT_1005918	81.553	76.647	43.561	74.279	56.928	35.813	11.927	19.022	25.574	10.503	26.195	16.091
CC77DRAFT_1005938	1.459	0.944	0.712	1.813	2.976	2.543	1.039	0.906	1.187	1.102	1.21	2.05
CC77DRAFT_1005946	1.01	0.697	1.37	1.378	1.69	3.191	0.545	0.131	0.655	0.925	1.269	0.39
CC77DRAFT_1005969	3.004	5.222	3.581	6.714	5.59	6.3	2.084	4.582	4.328	2.58	8.573	5.394
CC77DRAFT_1005982	1326.8	1398.7	1475.63	1350.51	891.837	954.705	1745.09	1759.06	2381.71	1947.8	1359.15	1940.26
CC77DRAFT_1005985	8.121	7.716	13.045	9.372	7.347	12.799	9.827	12.602	9.872	12.621	11.08	12.492
CC77DRAFT_1006029	38.732	47.45	43.549	34.635	37.59	34.903	48.607	35.062	33.124	29.026	28.618	30.218
CC77DRAFT_1006064	80.39	123.022	101.843	56.344	54.045	49.779	68.167	86.949	44.428	39.82	60.092	35.244
CC77DRAFT_1006091	2.691	2.535	1.239	2.399	1.952	1.659	4.328	4.418	6.181	8.409	5.437	8.448
CC77DRAFT_1006106	2.448	2.13	1.475	4.696	2.52	3.564	2.093	1.559	2.079	2.758	2.879	1.846
CC77DRAFT_1006107	3.413	2.816	2.691	8.046	7.431	5.088	3.902	2.691	4.566	3.92	2.372	6.103
CC77DRAFT_1006112	22.48	19.539	27.869	18.363	49.243	55.792	31.266	25.776	33.731	30.73	13.653	26.965
CC77DRAFT_1006118	29.809	62.718	89.255	14.591	19.575	24.529	83.236	69.476	44.88	68.313	48.205	50.706
CC77DRAFT_1006123	0.588	1.005	0.826	1.548	0.886	0.674	0.286	0.205	0.406	0.576	0.698	0.263
CC77DRAFT_1006137	27.787	20.835	18.616	23.497	37.377	29.274	16.792	18.194	27.105	36.956	26.236	42.408
CC77DRAFT_1006143	13.173	6.894	5.514	16.957	12.924	13.631	18.324	14.074	13.003	16.899	14.442	15.668
CC77DRAFT_1006144	0.811	0.229	0.54	2.717	0.555	2.232	0.143	0.086	0.391	0.076	0	0.366
CC77DRAFT_1006164	13.352	13.731	15.834	13.158	13.761	11.164	16.898	16.597	14.436	13.448	15.247	14.272
CC77DRAFT_1006172	44.048	91.301	83.428	29.162	35.794	38.589	41.088	53.053	50.32	22.651	34.272	19.341
CC77DRAFT_1006190	0	0	0	0	0	0	0	0	0	0	0	0
CC77DRAFT_1006224	35.32	25.134	30.402	29.491	69.703	54.634	49.951	46.296	100.776	136.273	95.241	104.542
CC77DRAFT_1006234	3.014	2.048	2.271	1.942	2.594	2.938	1.509	1.316	0.975	1.431	2.423	1.215
CC77DRAFT_1006243	11.206	7.948	4.746	7.525	16.311	6.463	2.138	12.255	31.217	2.378	5.992	5.619
CC77DRAFT_1006246	183.143	319.218	418.4	30.985	53.528	92.278	104.038	126.076	67.681	42.574	49.709	57.087
CC77DRAFT_1006251	12.846	12.592	13.564	10.426	24.95	13.827	14.462	11.635	7.986	8.294	7.888	9.154
CC77DRAFT_1006269	12.418	10.491	8.451	10.69	7.583	14.393	13.793	10.993	7.592	9.228	9.155	9.303
CC77DRAFT_1006327	105.666	86.18	80.367	87.426	137.957	105.469	158.666	135.017	203.522	174.628	135.914	169.873
CC77DRAFT_1006330	116.012	208.543	227.924	53.478	180.808	117.087	97.557	105.543	67.559	70.045	68.56	66.744
CC77DRAFT_1006336	2.217	2.619	1.906	1.26	1.97	2.607	0.273	0.327	0.398	0.354	0.177	0.434
CC77DRAFT_1006345	100.599	132.022	235.169	45.543	121.298	97.396	114.461	137.31	59.425	10.055	16.568	17.23
CC77DRAFT_1006357	381.687	728.099	595.811	655.813	1039.84	540.489	400.248	757.818	596.787	309.735	526.234	651.088
CC77DRAFT_1006366	0	0	0.317	0	0	0	0	0	0.092	0	0	0
CC77DRAFT_1006382	100.871	136.262	117.004	68.541	41.119	48.866	83.255	108.428	38.894	38.383	68.605	37.608
CC77DRAFT_10064	0.777	1.69	1.817	2.221	6.398	6.397	0.992	0.517	0.377	0.938	1.532	0.969
CC77DRAFT_1006419	2.905	1.766	2.068	4.261	2.7	3.141	2.053	1.54	1.522	2.484	2.767	2.882
CC77DRAFT_1006432	7.457	9.107	9.05	10.578	10.832	11.123	4.449	4.741	6.74	8.435	7.005	8.913
CC77DRAFT_1006445	0.992	0.616	0.291	0.87	0.897	0.764	0.424	0.323	0.211	2.616	3.724	1.299
CC77DRAFT_1006452	9.062	7.689	11.524	13.395	13.784	14.586	14.099	12.214	12.556	24.681	14.467	23.6
CC77DRAFT_1006468	49.861	76.585	82.293	41.041	35.173	52.076	72.778	68.362	62.559	55.286	52.198	46.627
CC77DRAFT_1006481	108.185	132.811	150.54	62.835	74.13	89.447	123.704	124.063	162.556	212	135.498	167.253
CC77DRAFT_1006495	46.634	28.301	20.09	45.294	28.702	30.178	32.648	45.734	28.294	36.452	43.424	26.302
CC77DRAFT_1006502	96.797	133.116	103.219	100.147	88.5	85.667	93.942	127.722	103.642	84.387	90.939	71.413
CC77DRAFT_1006556	7.728	5.974	4.653	7.545	14.517	13.28	6.792	6.76	9.686	10.268	7.235	14.918
CC77DRAFT_1006560	9.616	7.62	6.613	10.19	8.424	10.621	11.97	10.787	12.996	9.341	9.94	7.476
CC77DRAFT_1006562	7.004	3.942	5.509	7.71	4.16	7.115	6.026	3.941	8.581	5.085	7.387	6.436
CC77DRAFT_1006563	10.568	8.551	8.846	13.377	7.387	10.188	12.477	13.007	10.477	11.116	16.706	12.588
CC77DRAFT_1006587	19.314	12.655	16.703	12.794	24.433	42.263	2.443	2.46	3.096	1.14	1.706	0.998
CC77DRAFT_1006626	73.488	101.107	87.871	57.7	86.751	66.866	72.787	82.027	82.166	97.69	77.174	65.963
CC77DRAFT_1006641	32.106	37.435	29.853	34.079	47.979	37.699	42.992	36.455	30.778	36.937	38.409	31.794
CC77DRAFT_1006647	0.513	0.478	0.752	0.81	0.29	3.483	0.1	0.119	0.436	0.211	0.348	0
CC77DRAFT_1006672	30.199	59.407	64.383	19.28	25.367	22.176	13.928	33.513	17.676	6.556	14.088	8.537
CC77DRAFT_1006690	4.343	2.891	1.42	3.062	1.606	2.988	0.753	0.723	1.399	1.438	1.842	0.693
CC77DRAFT_1006709	437.225	754.867	728.548	198.73	284.161	358.192	248.14	418.682	200.064	185.908	306.69	345.887
CC77DRAFT_1006727	2.802	3.244	1.182	6.747	3.165	3.598	2.919	3.322	4.001	2.467	5.702	4.245
CC77DRAFT_1006734	33.972	20.818	24.701	33.274	32.062	38.279	38.81	40.251	44.378	44.642	40.793	56.539
CC77DRAFT_1006747	0.102	0	0.041	0	0.192	0.28	0	0	0.036	0	0	0
CC77DRAFT_1006759	8.05	6.089	8.657	10.098	15	11.134	8.831	7.723	9.518	7.133	6.791	9.104
CC77DRAFT_1006770	6.955	6.322	4.655	21.557	2.668	2.741	7.857	11.22	9.132	4.194	7.806	3.323
CC77DRAFT_1006775	1.963	0.667	0.637	2.045	1.545	6.572	1.415	0.768	0.342	1.328	1.63	1.02
CC77DRAFT_1006809	1.658	1.721	1.831	2.181	1.745	3.323	0.389	1.106	0.494	1.19	3.98	3.65
CC77DRAFT_1006810	11.995	6.617	6.935	44.48	11.082	14.603	5.372	6.702	11.541	15.285	37.096	14.83
CC77DRAFT_1006831	0.108	0.202	0.053	0.209	0.102	0.139	0.126	0.05	0.023	0	0.049	0.064
CC77DRAFT_1006834	0	0.119	0	0	0	0.35	0.074	0.356	0.081	0	0.173	0
CC77DRAFT_1006839	0	0.232	0.137	0.131	0	0.034	0	0	0	0	0	0
CC77DRAFT_1006856	4.969	6.226	5.393	10.233	5.83	9.315	3.94	3.69	3.057	2.918	5.347	3.334
CC77DRAFT_1006863	16.793	8.937	7.372	20.323	34.599	16.917	16.353	7.528	10.766	9.168	9.851	7.615
CC77DRAFT_1006877	8.742	9.443	6.144	5.544	3.347	4.837	2.702	4.82	1.786	2.371	4.33	4.209
CC77DRAFT_1006894	4.159	1.529	1.512	5.125	3.408	4.631	4.287	3.735	1.213	1.21	2.046	1.796
CC77DRAFT_1006898	2.323	3.328	3.751	6.137	2.795	2.06	1.53	1.082	1.781	0.745	1.08	1.255
CC77DRAFT_1006940	123.569	59.741	111.565	119.7	341.665	240.169	113.8	88.732	125.962	70.432	56.159	92.851
CC77DRAFT_1006942	10.15	9.836	14.453	8.752	9.13	8.029	10.85	11.207	7.566	8.552	11.269	8.342
CC77DRAFT_1006943	0	0	0.094	0	0	0	0	0	0	0	0	0
CC77DRAFT_1006946	1.691	0.808	1.085	1.598	2.021	2.526	0.569	0.783	0.852	0.804	0.637	0.71
CC77DRAFT_1006969	1.921	1.35	2.234	1.966	2.498	3.693	1.155	1.225	2.525	1.508	1.241	0.953
CC77DRAFT_1007005	0.337	0.325	0.478	0.719	0.626	0.551	0.168	0.095	0.135	0.225	0.206	0.244
CC77DRAFT_1007042	6.895	9.638	17.923	6.678	16.444	21.822	5.888	6.424	4.208	1.569	3.183	8.551
CC77DRAFT_1007050	3.848	3.685	3.641	5.316	3.652	4.147	3.083	3.136	2.654	4.658	5.837	3.881
CC77DRAFT_1007066	0.04	0	0	0	0	0	0	0	0	0	0	0
CC77DRAFT_1007070	2161.78	1299.34	793.708	1018.77	3291.72	2154.44	4926.38	4663.68	5019.67	7286.11	3551.74	8475.51
CC77DRAFT_1007076	10.181	25.918	28.654	27.919	13.076	17.8	8.594	8.694	7.785	8.63	17.469	12.828
CC77DRAFT_1007103	8.066	11.143	11.127	9.151	12.669	13.519	4.068	4.381	5.845	2.078	2.192	6.695
CC77DRAFT_1007105	0.359	0.08	0.063	0.675	0.628	0.047	0	0.239	0.109	0.053	0.116	0
CC77DRAFT_1007110	1.186	1.084	1.363	2.469	0.788	3.051	2.553	1.923	1.234	2.133	2.104	3.3
CC77DRAFT_1007170	1.055	1.803	1.095	1.689	2.236	0.992	0.948	1.536	1.064	0.598	1.342	0.393
CC77DRAFT_1007182	1.123	1.503	1.229	4.177	2.126	2.581	1.028	1.578	2.369	2.978	8.929	1.754
CC77DRAFT_1007197	0.072	0.111	0.262	0.345	0.169	0.558	0	0.083	0	0	0.202	0
CC77DRAFT_1007204	1.773	1.607	0.722	3.143	0.73	0.779	1.651	1.291	2.274	0.495	1.378	0.367
CC77DRAFT_1007225	0.559	0.212	0.316	0.658	0.501	0.35	0.172	0.191	0.101	0.126	0.169	0.108
CC77DRAFT_1007230	6.058	4.253	5.641	5.186	10.085	7.433	5.153	3.986	5.767	6.947	4.469	8.396
CC77DRAFT_1007268	0.492	0.982	0.429	0.493	0.198	0	0.341	0.245	0.447	0.507	0.636	0
CC77DRAFT_1007304	3.889	3.803	3.048	9.138	7.864	5.769	3.357	2.684	4.076	4.105	4.234	4.335
CC77DRAFT_1007317	0.597	1.391	0.425	1.178	0.562	0.639	0.531	0.405	0.633	0.205	0.843	0.395
CC77DRAFT_1007372	3454.13	5918.16	3349.12	2689.29	2681.27	3315.07	2864.44	4072.59	4608.07	2541.75	3696.54	3881.06
CC77DRAFT_1007384	0.463	0	0.188	1.016	0.218	0.354	0.225	0	0.082	0.08	0.437	0.383
CC77DRAFT_1007391	28.992	28.296	28.125	38.645	25.232	30.131	32.498	25.909	18.314	27.434	39.909	34.673
CC77DRAFT_1007405	731.474	1499.46	1649.77	277.689	456.463	614.835	1264.25	1224.19	911.297	1305.99	812.317	1245.65
CC77DRAFT_1007409	6.944	5.023	5.474	11.329	7.06	9.592	5.665	5.476	4.822	7.604	6.797	6.909
CC77DRAFT_1007410	39.869	17.738	17.719	21.916	20.766	29.085	7.168	6.578	11.684	7.136	10.815	4.868
CC77DRAFT_1007425	7.011	7.162	7.807	4.198	4.631	5.103	5.351	4.48	4.055	4.281	5.077	3.551
CC77DRAFT_1007433	3.386	4.834	6.222	5.94	3.799	8.879	326.374	323.14	476.397	708.379	143.772	564.133
CC77DRAFT_1007435	6.426	9.011	10.984	9.824	11.684	19.335	753.266	772.2	971.144	1908.83	381.242	1647.59
CC77DRAFT_1007436	6.625	13.783	9.193	9.95	5.132	5.382	17.238	18.904	26.828	25.64	11.388	22.944
CC77DRAFT_1007442	0	0	0	0	0	0	0	0	0	0	0	0
CC77DRAFT_1007444	0	0	0	0	0	0	0	0	0	0	0	0
CC77DRAFT_1007445	0	0	0	0	0	0	0	0	0	0	0	0
CC77DRAFT_1007446	4.844	1.14	1.493	5.879	2.28	1.706	1.687	2.649	0.805	0.756	1.77	0.17
CC77DRAFT_1007448	0	0	0	0	0	0	0	0	0	0	0	0
CC77DRAFT_1007472	0.617	0.319	0.46	1.683	0.581	1.635	1.032	0.559	1.455	0.459	0.542	0.306
CC77DRAFT_1007502	7.62	9.124	7.631	4.824	3.098	4.214	2.124	1.569	3.141	1.729	3.321	1.424
CC77DRAFT_1007506	16.281	5.414	3.02	37.035	11.88	17.847	1.816	2.291	1.591	17.637	26.819	12.714
CC77DRAFT_1007571	0	0	0.25	0	0.193	0	0	0	0	0	0.232	0
CC77DRAFT_1007593	51.355	39.403	27.644	64.889	21.007	30.328	32.091	35.516	28.929	38.838	63.35	35.222
CC77DRAFT_1007626	0.892	0.923	1.209	2.02	1.632	2.454	0.77	1.038	1.156	0.612	1.288	0.835
CC77DRAFT_1007639	68.241	100.665	90.167	150.847	68.085	86.092	69.127	78.78	53.604	66.5	123.692	65.824
CC77DRAFT_1007650	130.121	164.1	149.123	132.057	227.321	198.8	188.879	312.84	157.682	91.132	143.474	83.728
CC77DRAFT_1007653	1.442	0.485	1.325	1.891	6.902	1.378	0.289	0.121	0.363	0.643	0.807	0.384
CC77DRAFT_1007691	8.096	21.183	17.144	16.708	8.349	10.693	7.08	7.433	5.455	7.372	13.218	10.265
CC77DRAFT_1007757	107.142	123.995	96.534	95.844	128.903	90.938	130.79	119.258	92.311	135.15	137.64	102.845
CC77DRAFT_1007797	0.107	0.165	0.078	1.084	0.522	0.802	0.352	0.273	0.226	0.198	0.12	0.021
CC77DRAFT_1007808	16.487	6.979	9.79	18.433	17.083	14.934	11.045	6.118	12.913	4.344	7.62	2.469
CC77DRAFT_1007840	0.18	0	0.073	0	0.113	0.055	0	0.28	0	0.433	0.068	0.238
CC77DRAFT_1007922	1.371	1.703	2.845	1.623	0.581	0.251	0.599	0.479	0.582	0.635	0.155	0.544
CC77DRAFT_1007923	126.463	156.57	168.111	171.893	152.706	110.613	164.862	155.186	98.891	56.919	112.57	47.773
CC77DRAFT_1007936	10.773	14.483	13.264	20.038	9.29	10.271	6.038	5.974	8.936	5.41	11.84	13.084
CC77DRAFT_1007941	3.062	4.324	1.105	11.293	6.748	5.554	3.853	1.459	3.545	2.151	4.957	3.936
CC77DRAFT_1007955	179.261	222.974	176.923	138.252	189.659	202.46	111.935	126.251	127.87	84.129	84.259	185.725
CC77DRAFT_1007961	16.385	12.343	13.757	23.332	17.4	14.681	15.768	18.766	13.344	17.75	20.647	18.516
CC77DRAFT_1007963	57.359	80.705	58.229	270.658	84.387	103.716	117.042	114.578	159.385	74.907	107.928	146.333
CC77DRAFT_1007964	44.035	35.569	35.938	69.713	65.732	42.394	22.129	31.914	31.148	33.967	44.23	37.586
CC77DRAFT_1007969	57.568	73.744	76.577	24.623	49.499	48.585	39.513	36.139	37.416	18.697	19.216	8.159
CC77DRAFT_1007975	3.406	4.523	3.27	15.693	11.971	13.669	2.955	5.845	9.384	12.914	39.897	14.577
CC77DRAFT_1008010	0.275	0.213	0.251	0.903	1.228	0.252	0.267	0.08	0.146	0.283	0.466	0.068
CC77DRAFT_1008063	6.79	6.904	5.769	6.263	9.556	7.963	6.867	7.5	7.838	4.363	4.591	4.584
CC77DRAFT_1008076	184.088	151.791	144.582	134.85	440.47	363.082	162.44	169.775	189.03	81.927	101.41	66.169
CC77DRAFT_1008078	8.895	8.26	8.351	11.326	10.265	10.463	5.288	4.531	4.546	6.385	6.049	6.18
CC77DRAFT_1008096	0.106	0	0	0	0	0	0.103	0	0	0	0	0
CC77DRAFT_1008100	0.954	1.133	0.959	1.969	0.317	0	0.109	0.588	0.119	0	0.952	0.557
CC77DRAFT_1008109	0	0	0.151	0.109	0	0	0	0.072	0.066	0	0	0
CC77DRAFT_1008112	0	0	0	0	0	0	0	0	0	0	0	0
CC77DRAFT_1008119	0	0.103	0	0	0.063	0.03	0	0	0	0	0.113	0
CC77DRAFT_1008124	2.199	1.914	2.034	2.659	1.693	2.903	2.135	1.086	1.52	1.373	1.469	1.454
CC77DRAFT_1008143	0	0	0	0	0	0	0	0	0	0	0	0
CC77DRAFT_1008146	5.325	6.999	6.418	7.605	7.584	2.881	3.647	3.737	1.811	8.863	8.414	5.487
CC77DRAFT_1008148	30.298	22.331	20.84	30.838	46.2	40.471	53.882	48.205	75.289	103.93	55.411	102.785
CC77DRAFT_1008232	84.654	124.87	118.946	66.221	88.755	60.112	108.617	165.03	85.608	76.68	140.467	52.523
CC77DRAFT_1008250	13.164	18.352	19.108	11.557	15.265	13.121	11.09	9.796	8.834	8.006	5.586	7.72
CC77DRAFT_1008274	11.774	15.668	21.27	10.82	8.941	11.058	16.294	14.039	9.752	8.367	10.993	8.475
CC77DRAFT_1008277	5.338	5.025	5.793	4.588	8.122	3.512	4.399	3.956	6.639	4.778	3.414	3.103
CC77DRAFT_1008282	2.312	2.154	2.823	3.312	7.255	4.949	2.096	2.064	3.272	17.547	15.858	7.34
CC77DRAFT_1008297	85.706	110.805	99.394	82.153	68.129	111.831	129.989	160.49	168.963	127.648	106.727	125.785
CC77DRAFT_1008371	13.855	13.604	10.402	41.069	10.495	10.08	16.396	17.99	20.874	22.314	30.7	30.573
CC77DRAFT_1008413	10.274	9.401	13.225	7.369	11.403	9.115	7.912	8.396	4.699	5.037	5.613	7.181
CC77DRAFT_1008420	14.653	9.495	7.276	14.793	8.676	10.85	6.624	8.157	5.738	8.292	15.63	14.203
CC77DRAFT_1008449	0.467	0.384	0.134	0.651	0.181	0.428	0.347	0.256	0.467	0.368	0.311	0.054
CC77DRAFT_1008451	30.895	44.564	47.28	18.835	25.111	28.622	22.283	17.954	16.233	16.703	13.834	19.059
CC77DRAFT_1008454	180.981	299.755	244.229	118.691	132.98	153.177	198.47	312.502	262.466	177.353	170.647	147.612
CC77DRAFT_1008468	22.427	26.224	36.733	16.194	31.887	32.296	22.979	19.125	20.044	21.679	17.756	16.841
CC77DRAFT_1008499	29.87	31.284	30.209	22.812	22.566	29.625	45.318	34.316	25.925	23.719	26.248	20.628
CC77DRAFT_1008549	0	0	0	0	0	0	0	0	0	0	0	0
CC77DRAFT_1008557	0.219	0.341	0.179	0.385	0.298	0.067	0.024	0.142	0.078	0.126	0.028	0
CC77DRAFT_1008562	138.762	122.268	114.298	118.955	152.985	144.042	236.632	197.57	295.529	317.319	234.616	385.149
CC77DRAFT_1008576	0.923	1.128	1.007	1.429	1.405	1.927	0.61	0.617	0.583	0.445	1.909	0.896
CC77DRAFT_1008594	0	0	0	0	0	0	0	0	0	0	0	0
CC77DRAFT_1008614	0	0	0	0	0	0	0	0	0	0	0	0
CC77DRAFT_1008657	19.653	14.863	14.322	24.099	22.862	24.353	11.593	18.933	18.129	23.959	24.548	16.845
CC77DRAFT_1008661	19.294	17.664	17.512	25.374	21.741	11.979	14.763	10.44	12.269	13.868	13.161	12.531
CC77DRAFT_1008675	2.596	1.248	1.509	3.416	1.804	1.644	2.221	1.728	3.018	1.592	2.027	0.184
CC77DRAFT_1008699	224.427	272.811	291.381	162.318	72.232	81.851	317.606	319.371	391.203	214.702	210.517	198.413
CC77DRAFT_1008700	6.473	5.41	3.048	12.302	11.956	8.596	9.491	8.544	10.273	13.021	7.842	17.31
CC77DRAFT_1008702	0.129	0.201	0.039	0.34	0	0.237	0.094	0	0	0	0.037	0
CC77DRAFT_1008716	0	0	0	0	0	0.115	0	0	0	0	0	0
CC77DRAFT_1008717	0.63	0.173	0.226	1.333	0.663	0.612	0.288	0.302	0.197	0.458	0.545	0
CC77DRAFT_1008726	35.424	56.627	59.004	27.923	21.946	34.451	28.672	32.465	33.916	31.732	23.192	23.914
CC77DRAFT_1008731	21.658	12.832	14.599	13.764	20.306	19.729	10.928	19.287	10.482	7.083	10.839	5.907
CC77DRAFT_1008732	17.022	18.15	12.834	28.692	33.507	27.167	16.015	17.586	21.351	21.111	25.52	28.959
CC77DRAFT_1008737	1.341	1.451	0.843	3.884	1.721	2.012	1.499	2.365	2.501	1.13	2.251	0.806
CC77DRAFT_1008747	1.766	1.31	2.019	1.223	1.673	1.083	1.049	0.655	1.074	0.718	0.636	0.982
CC77DRAFT_1008750	2.089	1.357	1.743	3.122	3.551	3.128	1.325	0.472	1.493	1.032	1.036	0.994
CC77DRAFT_1008784	0.098	0.229	0	0	0	0.18	0	0	0	0	0	0.097
CC77DRAFT_1008803	0	0	0.186	0	0.144	0	0	0.089	0	0.236	0	0
CC77DRAFT_1008815	74.109	128.987	185.276	40.526	55.678	60.261	126.849	122.317	112.524	137.074	89.549	116.788
CC77DRAFT_1008817	6.849	5.468	8.519	4.773	5.906	5.872	3.668	2.982	1.155	2.572	3.546	3.175
CC77DRAFT_1008864	51.841	29.299	8.53	15.505	16.772	9.742	30.672	34.743	77.193	34.192	19.511	19.756
CC77DRAFT_1008870	5.741	3.269	3.349	3.469	4.804	5.325	3.345	3.046	2.099	1.314	2.019	0.57
CC77DRAFT_1008879	0.845	0.161	0.421	1.362	1.527	0.95	0.184	0.181	0.293	0.373	0.312	0.462
CC77DRAFT_1008912	9.398	10.831	13.54	10.203	12.735	10.956	14.112	10.645	8.997	10.268	9.615	9.74
CC77DRAFT_1008916	2.519	2.271	1.885	6.129	2.601	1.863	2.131	2.46	1.811	1.423	4.96	1.37
CC77DRAFT_1008926	19.575	25.412	23.839	19.397	14.214	14.334	19.393	30.238	16.037	12.813	16.197	10.915
CC77DRAFT_1008952	25.277	38.718	47.079	17.585	20.186	26.099	36.166	28.422	32.416	37.861	32.679	29.714
CC77DRAFT_1008979	52.365	99.302	101.241	43.092	53.724	52.709	53.093	51.98	67.941	85.569	67.09	88.257
CC77DRAFT_1009050	29.838	34.216	26.897	28.402	21.177	25.354	39.033	44.636	44.1	31.477	36.644	25.085
CC77DRAFT_1009078	46.752	33.831	34.092	33.09	37.757	41.01	22.525	29.744	45.559	22.511	26.866	30.801
CC77DRAFT_1009087	7.059	4.29	2.516	13.846	7.513	6.235	3.535	2.4	5.259	4.156	6.544	4.959
CC77DRAFT_1009094	265.585	303.786	458.542	205.899	116.003	183.286	136.558	109.417	44.715	173.752	177.921	254.972
CC77DRAFT_1009101	1.718	1.912	1.748	5.099	2.319	2.469	1.864	1.567	1.459	1.151	3.043	1.136
CC77DRAFT_1009143	76.953	64.353	42.648	60.592	100.378	72.481	57.223	51.639	49.663	75.177	62.918	71.68
CC77DRAFT_1009144	3.99	4.825	6.136	6.546	3.441	3.66	2.248	3.441	2.198	3.358	6.681	3.354
CC77DRAFT_1009214	0.116	0	0	0.102	0.436	0	0	0	0.246	0	0.262	0
CC77DRAFT_1009215	1.777	2.226	1.61	4.978	1.943	2.366	1.253	2.136	1.551	1.713	1.523	1.052
CC77DRAFT_1009217	5.838	4.808	6.047	16.836	13.24	15.498	2.921	2.575	3.661	1.276	4.5	2.72
CC77DRAFT_1009224	0.074	0	0.225	0.032	0	0.237	0	0	0	0	0	0
CC77DRAFT_1009227	3.782	3.294	1.036	4.557	2.762	2.367	2.266	3.252	3.639	1.857	2.158	1.473
CC77DRAFT_1009231	0	0.044	0	0.201	0.054	0	0.056	0	0	0	0	0
CC77DRAFT_1009268	44.607	39.937	39.949	29.716	19.466	24.707	21.542	21.785	16.401	20.595	21.822	16.077
CC77DRAFT_1009275	0.46	0.429	0.374	1.291	4.129	0.647	0.208	0.107	0.13	0.411	0.485	0.304
CC77DRAFT_1009296	8.43	7.192	6.807	10.892	7.616	8.201	7.655	5.525	4.574	4.401	5.065	5.438
CC77DRAFT_1009311	5.499	4.174	6.994	9.647	7.94	8.759	6.234	5.065	6.625	7.615	7.857	8.28
CC77DRAFT_1009328	5.622	3.567	3.577	29.798	7.269	22.192	10.691	13.28	11.892	3.671	2.82	12.178
CC77DRAFT_1009329	0.61	0.163	0.077	1.936	0.396	0.54	1.103	0.832	0.156	0.542	0.428	1.606
CC77DRAFT_1009351	400.234	442.35	351.342	294.538	223.827	311.638	569.831	440.339	779.563	774.509	470.466	837.531
CC77DRAFT_1009382	6.991	6.447	7.735	4.935	6.71	7.315	7.162	7.887	8.956	4.614	4.693	5.663
CC77DRAFT_1009389	147.705	102.623	71.655	154.249	98.346	101.454	158.017	210.63	126.374	104.597	103.139	82.478
CC77DRAFT_1009392	77.519	37.605	49.806	36.14	47.951	127.511	21.804	27.999	41.246	18.203	20.972	36.1
CC77DRAFT_1009395	0.18	0	0.055	0.198	0	0.662	0.131	0	0	0.046	0	0
CC77DRAFT_1009412	0	0	0	0	0	0	0	0	0	0	0	0
CC77DRAFT_1009467	0.772	0.449	0.353	0.818	1.604	1.475	0.531	0.824	0.205	0.464	0.4	0.383
CC77DRAFT_1009481	14.668	39.833	29.387	20.539	42.267	43.206	14.247	15.557	34.641	38.532	69.936	28.22
CC77DRAFT_1009486	138.612	145.324	192.341	115.348	110.719	147.179	145.15	138.046	149.759	131.118	96.049	146.208
CC77DRAFT_1009497	324.321	600.381	586.673	300.457	209.855	278.644	460.048	665.232	493.885	311.455	350.168	332.071
CC77DRAFT_1009502	0	0	0	0	0	0	0	0	0	0	0	0
CC77DRAFT_1009506	579.601	715.766	621.418	501.318	358.221	481.934	878.777	835.92	1509.06	1084.68	759.974	1198.84
CC77DRAFT_1009520	4.894	3.056	2.595	4.657	4.775	3.515	2.761	2.268	2.02	3.978	3.611	4.586
CC77DRAFT_1009545	2.15	1.571	0.926	1.83	0.476	1.102	1.474	1.104	1.074	0.782	0.929	0.69
CC77DRAFT_1009554	12.759	7.831	3.769	2.798	3.681	5.192	3.298	2.157	3.385	4.559	1.163	3.267
CC77DRAFT_1009556	14.646	6.683	12.83	16.476	37.313	28.161	12.296	15.9	25.468	29.497	24.231	34.726
CC77DRAFT_1009566	0.475	0.123	0	0.278	0.149	0.58	0.23	1.013	0.168	0.244	0.089	0.314
CC77DRAFT_1009573	1.141	1.055	0.514	3.039	0.972	0.636	0.594	0.443	0.793	0.84	1.075	0.499
CC77DRAFT_1009615	0.107	0.069	0.098	0.187	0.059	0.074	0.052	0.052	0.028	0.064	0.07	0.186
CC77DRAFT_1009657	3.422	1.978	1.287	3.368	3.072	3.449	0.58	0.672	0.845	1.23	2.182	1.165
CC77DRAFT_1009677	0.243	0.378	0.111	0.96	0.401	0.502	0.207	0.142	0.097	0.188	0.069	0.181
CC77DRAFT_1009739	9.254	8.738	12.004	4.658	11.731	12.396	2.043	2.878	3.181	3.684	7.193	7.303
CC77DRAFT_1009749	0.232	0	0	0	0	0	0	0	0.615	0	0	0
CC77DRAFT_1009753	984.458	3169.16	3817.8	142.324	312.363	395.737	1279.27	1532.94	724.057	209.096	197.93	168.887
CC77DRAFT_1009824	15.106	14.682	16.471	12.25	15.026	15.077	18.178	16.485	17.948	22.855	14.769	15.6
CC77DRAFT_1009837	17.871	6.285	14.066	17.303	30.634	19.745	9.334	6.807	16.463	11.696	15.123	13.995
CC77DRAFT_1009865	10.483	3.96	10.464	8.388	21.005	17.414	15.066	13.775	18.118	2.919	4.004	10.401
CC77DRAFT_1009883	11.823	15.422	12.282	13.15	14.452	10.352	13.26	15.88	11.838	9.355	11.743	8.847
CC77DRAFT_1009911	0.495	0.769	1.488	0.334	0.825	0.559	0.185	0.177	0.283	0.157	0.129	0.189
CC77DRAFT_1009916	17.888	21.642	22.877	12.661	12.849	17.029	16.318	13.592	11.444	12.336	8.914	9.516
CC77DRAFT_1009943	0.732	0.395	0.155	2.734	1.767	1.284	0.216	0	0.371	0.295	0.36	0.063
CC77DRAFT_1009964	56.011	134.017	182.793	15.278	15.892	27.956	37.826	39.232	23.151	17.761	17.097	18.157
CC77DRAFT_1009987	8.66	6.49	6.777	11.651	15.526	10.277	15.861	11.637	17.397	20.694	15.497	22.111
CC77DRAFT_1010030	0	0	0	0	0	0	0	0	0	0	0	0
CC77DRAFT_1010056	0.825	0.699	2.014	0.066	0.282	1.375	0.51	0	0.557	0.463	0.254	0.297
CC77DRAFT_1010075	0.118	0.137	0.072	0.22	0.042	0.013	0.115	0.017	0.157	0.061	0.083	0.117
CC77DRAFT_1010081	0	0	0	0	0	0	0	0	0	0	0	0
CC77DRAFT_1010088	0.011	0.035	0	0.02	0	0	0	0.013	0	0	0	0
CC77DRAFT_1010104	0	0	0	0	0.012	0	0	0	0	0	0.015	0
CC77DRAFT_1010107	0.034	0.105	0.165	0.119	0.159	0.031	0.033	0.158	0.072	0.14	0.153	0
CC77DRAFT_1010111	0	0	0	0	0	0	0	0	0	0	0	0
CC77DRAFT_1010194	117.188	153.755	109.417	104.117	122.666	132.065	161.511	158.126	191.332	154.3	145.613	122.259
CC77DRAFT_1010214	5.114	5.307	4.285	6.789	5.339	3.859	4.447	4.981	2.664	2.73	2.707	1.937
CC77DRAFT_1010222	2.382	1.324	1.561	2.662	5.997	2.024	1.656	0.905	1.118	0.801	1.276	1.592
CC77DRAFT_1010226	13.519	10.902	13.969	9.137	13.547	10.548	10.84	8.616	7.674	17.024	25.492	28.651
CC77DRAFT_1010245	0.029	0	0	0.658	0.081	0.053	0	0	0.092	0.059	0.098	0
CC77DRAFT_1010262	8.326	9.138	14.197	7.619	6.897	9.623	8.706	8.694	5.39	7.491	6.526	6.278
CC77DRAFT_1010270	0.135	0.786	0.288	0.326	0.381	0.402	0.262	0.236	0.143	0.07	0.42	0.033
CC77DRAFT_1010277	44.202	255.934	131.043	89.112	81.544	105.606	190.834	425.835	121.566	63.037	103.969	65.802
CC77DRAFT_1010278	2.524	2.872	3.326	4.011	2.117	2.063	1.335	1.775	0.769	0.798	1.695	0.942
CC77DRAFT_1010282	36.7	45.117	39.265	20.508	29.534	22.444	27.303	24.969	17.304	12.867	17.615	17.085
CC77DRAFT_1010332	0.484	1.003	1.182	0.212	0.988	2.406	0.078	0	0	0.166	0.046	0
CC77DRAFT_1010341	71.595	54.951	19.28	61.535	38.311	27.023	12.388	11.494	15.069	10.247	11.76	5.725
CC77DRAFT_1010357	22.624	19.327	22.313	30.782	19.854	23.335	23.054	22.489	20.048	25.602	29.541	27.115
CC77DRAFT_1010372	2.213	2.857	2.74	3.473	2.729	2.288	1.029	1.525	0.827	0.996	2.044	1.515
CC77DRAFT_1010379	9.903	6.572	10.765	10.357	18.437	15.77	9.64	11.145	14.743	22.528	14.127	20.09
CC77DRAFT_1010391	22.724	21.872	23.487	29.727	23.769	26.708	23.271	23.462	12.671	12.957	22.456	15.21
CC77DRAFT_1010394	6.226	7.521	8.173	20.131	10.861	9.762	16.165	14.951	14.706	18.783	8.811	20.247
CC77DRAFT_1010395	11.671	19.638	15.619	21.656	21.271	32.12	9.083	24.134	24.854	7.091	15.564	30.433
CC77DRAFT_1010403	119.847	126.893	123.225	73.301	71.588	78.836	66.776	69.944	65.829	91.527	91.647	122.572
CC77DRAFT_1010416	322.491	336.261	313.82	307.582	89.493	149.34	330.97	519.398	272.694	193.554	201.116	139.999
CC77DRAFT_1010444	2.507	1.358	1.708	4.807	5.214	3.262	1.359	1.561	2.97	1.321	2.373	0.694
CC77DRAFT_1010451	2343.87	5290.96	3454.02	3042.56	1581.5	1796.02	1962.26	2462.29	3368.63	1658.45	2356.24	2834.61
CC77DRAFT_1010481	4.71	3.423	4.247	4.454	4.19	6.006	5.31	4.202	4.426	3.339	1.881	2.187
CC77DRAFT_1010501	0.588	4.199	1.148	2.939	1.66	1.186	0.457	1.916	1.435	0.666	3.389	0.758
CC77DRAFT_1010524	131.535	51.785	15.059	119.745	104.055	66.947	45.269	27.607	36.478	50.601	49.682	52.265
CC77DRAFT_1010553	1296.19	1794.99	1254.41	2291.59	1183.45	1610.05	1129.23	1558.56	1358.38	756.85	1176.86	1751.72
CC77DRAFT_1010568	2.288	1.83	1.82	3.071	6.624	5.151	1.717	1.332	0.846	1.75	3.253	1.341
CC77DRAFT_1010590	5.87	3.795	1.686	9.739	4.326	4.288	4.308	2.351	3.721	3.776	5.616	2.793
CC77DRAFT_1010604	0.648	0.294	0.099	0.379	0.661	5.276	0.918	0.346	0.602	0.612	0.336	0.75
CC77DRAFT_1010617	39.446	40.511	47.029	22.232	29.36	29.926	43.508	37.089	23.41	25.938	27.247	25.597
CC77DRAFT_1010623	0	0	0.027	0.039	0.063	0.226	0.087	0	0.024	0	0	0.044
CC77DRAFT_1010630	0.953	1.38	0.651	2.04	0.897	0.711	0.737	0.809	0.566	1.298	2.63	1.186
CC77DRAFT_1010642	65.923	35.922	28.603	29.475	74.176	54.082	44.513	48.095	40.156	34.445	38.959	34.484
CC77DRAFT_1010658	10.731	9.628	8.351	10.406	14.932	12.236	5.232	5.302	8.508	11.76	16.362	13.976
CC77DRAFT_1010661	47.889	54.695	51.568	28.466	25.669	22.517	23.185	38.776	24.261	11.015	18.954	14.875
CC77DRAFT_1010679	13.545	12.387	17.081	17.43	14.597	17.698	18.825	12.245	13.004	19.372	10.226	15.339
CC77DRAFT_1010682	8.068	4.882	6.406	10.768	54.079	15.007	4.808	3.66	3.31	3.06	5.513	3.315
CC77DRAFT_1010699	2.758	3.757	4.283	2.949	3.211	4.139	2.796	2.578	1.772	2.53	3.583	2.292
CC77DRAFT_1010713	0.665	0.142	0.392	0.704	4.663	2.062	0.312	0.08	0.146	0.567	0.207	0.523
CC77DRAFT_1010719	2.781	3.024	5.622	2.277	1.571	2.807	0.51	0.36	0.164	0.669	0.839	0.184
CC77DRAFT_1010725	32.198	19.553	14.095	39.082	36.648	39.862	53.869	37.768	63.668	113.628	69.923	112.76
CC77DRAFT_1010730	5.997	2.274	1.958	8.563	6.236	4.286	2.912	2.193	2.22	3.987	5.203	3.943
CC77DRAFT_1010743	15.62	17.528	18.83	24.217	58.316	33.64	42.779	36.708	46.12	80.697	34.811	95.049
CC77DRAFT_1010760	2.809	3.192	2.776	5.801	3.396	3.971	1.656	1.566	2.889	2.286	3.152	2.972
CC77DRAFT_1010762	17.706	17.323	17.803	21.146	15.443	18.671	24.953	23.097	19.46	19.807	23.135	16.943
CC77DRAFT_1010772	7.96	23.031	32.349	29.206	26.228	33.381	32.45	32.71	23.197	30.204	38.725	46.348
CC77DRAFT_1010776	2.848	0.896	1.541	3.542	5.295	3.638	1.401	1.26	2.947	2.415	1.957	2.719
CC77DRAFT_1010816	2.347	0.767	0.603	6.231	3.14	2.814	1.44	1.295	2.185	1.761	3.934	2.206
CC77DRAFT_1010932	7.878	6.513	8.51	8.816	8.879	9.863	6.209	5.011	4.305	3.485	3.482	5.443
CC77DRAFT_1010954	6.708	10.21	4.473	23.347	12.757	7.043	4.553	10.008	5.29	5.884	16.174	3.047
CC77DRAFT_1010966	0.275	0.256	1.544	0.772	1.916	0.404	0.053	0.192	0.175	0.057	0.373	0.6
CC77DRAFT_1011030	259.918	429.96	412.137	168.264	265.566	221.887	381.425	483.35	337.51	196.417	260.752	196.327
CC77DRAFT_1011037	97.008	100.237	104.577	51.891	89.666	86.432	108.652	119.866	146.269	65.199	58.676	61.287
CC77DRAFT_1011053	0.185	0.717	0.563	0.729	0	0.085	0.09	0	0.686	0.38	0.313	0.366
CC77DRAFT_1011083	0	0.327	0	0	0	0	0.205	0	0	0	0.119	0
CC77DRAFT_1011097	28.958	28.724	34.498	31.5	31.582	30.474	38.449	30.289	22.859	33.936	36.527	35.095
CC77DRAFT_1011105	77.409	112.617	92.667	56.569	41.438	53.624	69.42	107.022	43.051	37.526	46.637	24.644
CC77DRAFT_1011110	0.339	0.263	0.207	0.817	0.399	1.088	0	0.197	0	0	0	0.336
CC77DRAFT_1011131	25.405	28.678	35.315	21.447	18.586	15.526	21.869	24.418	16.53	14.516	17.67	16.113
CC77DRAFT_1011140	2.657	1.76	2.004	5.004	2.281	2.097	2.049	1.684	2.177	1.792	2.85	1.861
CC77DRAFT_1011160	6.305	4.757	5.841	8.744	6.765	5.803	10.207	4.895	5.715	8.827	9.732	9.116
CC77DRAFT_1011171	150.272	303.083	240.543	311.778	153.106	142.125	200.319	294.21	197.702	190.625	313.177	259.269
CC77DRAFT_1011175	35.246	15.838	11.006	25.148	95.302	36.604	39.042	33.474	62.348	68.06	27.235	48.019
CC77DRAFT_1011180	64.127	59.123	55.808	47.835	66.65	68.522	89.74	81.612	68.007	55.869	47.679	49.983
CC77DRAFT_1011194	154.79	68.855	23.963	53.55	92.622	110.133	39.029	39.153	73.403	123.246	31.502	75.19
CC77DRAFT_1011209	20.748	29.146	34.775	17.563	20.821	24.951	22.186	18.829	15.115	27.332	23.301	21.971
CC77DRAFT_1011214	3.793	2.907	2.947	15.253	5.982	6.552	3.062	3.327	7.424	4.162	7.018	2.981
CC77DRAFT_1011216	2.961	0.978	1.077	1.382	2.195	0.405	0.49	0.367	0.936	0.454	1.211	0.813
CC77DRAFT_1011227	124.356	107.664	121.411	101.664	112.127	129.213	122.737	104.721	211.046	239.291	137.91	267.038
CC77DRAFT_1011230	0.199	0	0.404	0.523	0.125	0.669	0.193	0.077	0.211	0.478	0.3	0.329
CC77DRAFT_1011239	10.06	8.729	9.88	9.711	12.592	11.187	10.589	7.854	7.098	11.001	15.25	14.107
CC77DRAFT_1011258	0.718	0.697	0.438	0.394	0.423	0.906	0.741	1.045	1.048	0.555	0.863	0.445
CC77DRAFT_1011271	55.17	93.439	101.996	47.926	40.96	58.969	76.675	106.725	73.343	53.029	72.077	43.195
CC77DRAFT_1011316	96.312	86.734	68.059	260.476	159.029	123.902	45.468	64.526	56.731	56.361	90.493	128.367
CC77DRAFT_1011328	4161.51	8423.64	4978.66	19362.4	10484.3	13809.1	5837.32	12761.8	14714.8	15538.2	26542.1	39199.9
CC77DRAFT_1011338	308.848	298.129	266.937	264.134	442.869	338.052	359.882	347.326	452.542	363.936	322.215	373.738
CC77DRAFT_1011389	0	0	0	0	0	0	0	0	0	0	0	0
CC77DRAFT_1011414	0.141	0.438	0.431	0.495	0.066	0	0.206	0	0	0	0.08	0
CC77DRAFT_1011480	298.512	261.451	229.318	313.652	418.152	326.724	295.33	307.883	346.417	179.033	186.185	230.654
CC77DRAFT_1011496	4.683	5.574	6.92	9.118	11.805	13.049	3.316	2.268	3.554	1.759	1.41	3.756
CC77DRAFT_1011513	0	0	0	0	0	0	0	0	0	0	0	0
CC77DRAFT_1011519	5.604	1.594	1.927	4.085	10.625	5.43	0.613	0.827	1.508	0.325	0.625	0
CC77DRAFT_1011530	0	0	0	0.087	0	0	0.096	0	0.209	0	0.112	0
CC77DRAFT_1011535	0	0	0	0	0	4.51	0	0	0	0	0	0
CC77DRAFT_1011548	0.125	0	0.304	0	0.235	0	0	0	0	0	0	0
CC77DRAFT_1011550	56.241	56.614	56.24	52.839	74.79	69.253	75.328	63.094	70.157	99.933	69.925	98.141
CC77DRAFT_1011560	0.56	0.822	0.646	1.037	3.398	2.798	0.514	0.435	0.264	0.224	0.493	0.216
CC77DRAFT_1011575	7.07	2.573	1.878	6.772	6.684	4.749	3.879	2.653	4.678	2.316	1.572	2.289
CC77DRAFT_1011582	8.225	7.017	2.687	6.808	3.817	3.932	12.714	10.118	34.057	50.844	93.91	26.894
CC77DRAFT_1011584	3.691	2.062	1.581	5.51	2.591	5.139	2.673	2.3	1.993	2.502	5.602	2.442
CC77DRAFT_1011598	2.223	1.51	1.696	2.346	2.746	2.135	5.33	5.42	4.534	0.823	0.942	0.413
CC77DRAFT_1011612	39.317	66.681	65.219	45.913	23.879	30.641	44.775	58.626	32.819	24.379	42.19	22.113
CC77DRAFT_1011616	6.964	12.563	15.38	6.884	3.748	8.346	10.575	14.163	8.573	4.456	6.317	5.27
CC77DRAFT_1011650	0	0.114	0	0.065	0.139	0.338	0	0	0	0	0	0
CC77DRAFT_1011674	1.898	0.983	0.772	1.989	3.128	2.08	1.332	1.044	0.728	0.543	0.298	0.785
CC77DRAFT_1011678	0.26	1.03	0.723	4.426	1.004	0.63	0.897	1.848	1.106	1.562	2.544	3.901
CC77DRAFT_1011724	6.955	8.812	7.44	11.575	6.034	8.038	6.98	9.054	6.914	5.824	7.27	6.296
CC77DRAFT_1011783	0	0	0	0	0	0	0	0	0	0	0	0
CC77DRAFT_1011816	1.94	0.947	1.827	1.701	2.087	1.576	2.799	2.065	1.235	1.199	1.441	1.704
CC77DRAFT_1011817	0.941	0.877	0.551	1.453	2.233	1.14	1.097	0.351	0.919	0.776	0.723	1.27
CC77DRAFT_1011820	2.98	1.361	0.785	2.306	5.353	2.823	1.438	0.816	0.517	0.803	3.655	0.309
CC77DRAFT_1011821	2.253	2.234	1.58	2.397	2.505	1.891	2.096	2.876	4.173	1.729	2.385	1.165
CC77DRAFT_1011849	4.073	5.346	2.031	6.944	1.512	1.105	1.114	1.002	1.827	0.591	1.232	0.683
CC77DRAFT_1011871	14.725	10.521	11.027	16.182	23.179	21.947	14.955	9.959	11.957	24.575	19.364	26.525
CC77DRAFT_1011900	24.83	19.601	11.901	3.78	14.006	7.812	3.189	2.987	1.742	5.286	3.828	0.814
CC77DRAFT_1011901	0.669	0.582	1.406	0.963	2.975	1.695	0.26	0.156	0.426	0	0.212	0.239
CC77DRAFT_1011906	645.982	499.782	238.274	639.423	326.877	542.589	477.344	547.35	576.292	987.263	1070.13	1346.1
CC77DRAFT_1011929	1.238	0.096	0.227	0.706	0.408	0.625	0.421	0.649	0.526	0.128	0.42	0.307
CC77DRAFT_1011952	23.922	25.212	23.052	28.627	22.923	19.489	28.767	25.206	24.876	31.777	30.589	22.971
CC77DRAFT_1011953	0	0	0	0	0.065	0.443	0.134	0	0.293	0	0	0
CC77DRAFT_1011954	3.923	3.149	4.147	3.418	5.279	6.497	5.344	4.875	6.678	4.123	2.292	2.873
CC77DRAFT_1011956	144.774	333.405	221.65	213.285	60.784	101	87.774	139.238	148.579	100.973	140.59	123.85
CC77DRAFT_1011976	16.064	13.417	12.726	20.165	11.729	11.199	18.341	16.546	14.17	16.035	20.342	17.461
CC77DRAFT_1011997	1.459	1.133	0.733	2.935	0.646	1.81	1	0.5	1.229	0.442	1.213	0.979
CC77DRAFT_1012007	208.476	80.949	88.93	313.773	255.804	136.554	65.685	55.071	86.82	44.072	69.132	35.945
CC77DRAFT_1012017	0.25	0	0	0.308	0.189	0.368	0.049	0	0	0	0.057	0.099
CC77DRAFT_1012056	7.448	6.941	10.068	11.62	12.071	10.395	11.316	5.08	9.373	9.263	8.782	8.709
CC77DRAFT_1012108	3.99	2.79	1.961	2.197	3.578	2.123	4.513	3.5	4.327	2.545	2.5	2.571
CC77DRAFT_1012117	0	0	0	0	0	0	0	0	0	0	0	0
CC77DRAFT_1012120	166.708	246.996	190.339	164.272	193.865	197.714	173.437	134.041	131.72	143.408	85.883	117.239
CC77DRAFT_1012172	0.137	0	0.167	0.6	0.172	0.167	0	0	0.193	0	0	0
CC77DRAFT_1012206	3.225	2.226	2.279	4.414	9.854	8.506	3.307	2.626	3.17	3.769	2.667	4.222
CC77DRAFT_1012214	16.391	15.858	19.006	16.225	15.891	20.749	19.404	21.204	16.312	19.482	18.515	22.865
CC77DRAFT_1012217	0	0	0	0	0	0	0	0	0	0	0	0
CC77DRAFT_1012228	1.204	0.65	0.575	2.525	0.641	0.336	1.017	0.914	1.111	0.162	0.888	0.156
CC77DRAFT_1012246	3.345	6.425	5.695	9.805	2.983	2.987	4.018	4.92	3.924	3.355	7.066	5.152
CC77DRAFT_1012255	30.905	41.575	30.206	105.859	24.889	24.442	21.739	61.046	63.978	17.988	42.006	21.509
CC77DRAFT_1012267	0.064	0	0.039	0.042	0	0	0	0	0.017	0	0	0
CC77DRAFT_1012268	0.285	0	0	1.333	0.805	0	0.184	0.332	0.252	0.734	0.43	0.094
CC77DRAFT_1012271	0	0	0	0	0	0	0	0	0	0	0	0
CC77DRAFT_1012293	102.019	132.168	143.012	93.562	83.201	74.545	85.767	120.913	46.332	74.682	104.758	65.369
CC77DRAFT_1012300	0.424	0	0	0	0	0	0	0	0	0	0	0
CC77DRAFT_1012327	0.105	0	0	0.23	0.395	0	0.102	0	0	0	0.178	0.468
CC77DRAFT_1012342	0	0	0	0	0	0	0	0	0	0	0	0
CC77DRAFT_1012399	176.632	354.302	329.958	155.715	144.028	149.207	243.664	339.013	253.176	188.664	255.33	152.166
CC77DRAFT_1012406	0.388	0.169	0.076	3.034	0.92	0.754	0.181	0.488	0.263	0.671	3.104	1.816
CC77DRAFT_1012418	6.762	313.094	124.028	18.918	12.395	32.05	106.978	118.305	45.346	59.484	143.123	10.165
CC77DRAFT_1012424	0.119	0.556	0.437	1.674	0	0	0	0.556	0.506	0.615	0.944	0
CC77DRAFT_1012462	648.398	836.766	624.88	661.113	338.268	392.428	524.048	651.857	366.239	300.393	540.061	292.795
CC77DRAFT_1012478	0.256	0.159	0.75	0.067	0.072	0.07	0	0	0.027	0	0.058	0.025
CC77DRAFT_1012505	67.952	46.716	37.668	16.877	118.888	113.184	32.302	37.282	39.699	46.911	38.133	24.027
CC77DRAFT_1012510	12.212	23.291	30.006	13.058	10.506	13.415	10.583	15.804	11.541	9.668	12.567	9.201
CC77DRAFT_1012519	0.255	0.198	0.026	0.13	0.08	0.117	0.206	0	0.022	0.044	0	0
CC77DRAFT_1012555	130.339	141.881	144.726	97.565	133.904	125.773	196.385	191.818	262.038	251.1	158.278	248.357
CC77DRAFT_1012567	0.08	0.156	0.049	0.317	0.776	1.236	0.078	0.023	0.021	0	0.114	0.279
CC77DRAFT_1012582	0.87	0.763	0.959	1.699	3.448	2.922	0.641	0.784	0.789	1.345	0.73	1.963
CC77DRAFT_1012590	51.444	25.67	38.826	42.202	157.309	115.302	20.634	19.198	22.226	13.819	10.469	9.701
CC77DRAFT_1012599	2.401	1.745	2.071	2.222	5.102	3.759	3.509	4.105	5.542	11.803	5.779	10.842
CC77DRAFT_1012619	0	0	0	0	0	0.303	0	0	0	0.113	0	0
CC77DRAFT_1012626	0.133	0.148	0.07	0.434	0.269	0.052	0.092	0.022	0.04	0.039	0	0
CC77DRAFT_1012630	129.936	121.316	106.794	178.148	147.131	146.251	129.256	121.726	130.314	133.115	125.815	148.025
CC77DRAFT_1012632	0.971	1.797	2.005	4.519	2.249	1.815	1.559	0.956	0.634	1.654	2.997	3.259
CC77DRAFT_1012664	36.154	38.088	47.023	21.385	12.728	24.714	52.834	71.713	28.335	20.784	18.312	13.982
CC77DRAFT_1012665	6.121	8.284	9.627	6.964	4.14	4.88	2.702	1.976	2.55	1.734	3.207	1.575
CC77DRAFT_1012686	92.047	152.556	139.629	69.652	71.44	77.064	90.389	124.668	67.08	65.01	107.212	58.944
CC77DRAFT_1012710	0	0	0	0	0	0	0	0	0	0	0	0
CC77DRAFT_1012719	22.24	43.903	37.729	11.18	7.632	11.877	1.482	1.418	1.309	2.461	6.395	3.364
CC77DRAFT_1012728	10.289	9.748	8.73	9.826	10.509	7.653	7.061	7.957	6.324	8.595	10.555	8.592
CC77DRAFT_1012736	20.698	15.006	16.576	9.414	13.758	12.385	9.851	14.003	5.481	14.266	15.569	12.742
CC77DRAFT_1012758	48.936	83.043	81.427	37.445	25.567	34.19	33.063	54.16	25.949	25.11	43.044	17.255
CC77DRAFT_1012796	117.862	208.034	289.11	66.049	96.456	134.159	105.441	159.422	108.451	62.275	107.897	75.824
CC77DRAFT_1012801	0	0	0	0	0	0	0	0	0	0	0	0
CC77DRAFT_1012807	2.063	1.459	0.202	2.504	1.023	1.233	1.216	0.922	0.88	0.702	2.165	0.512
CC77DRAFT_1012822	0.16	0.403	0	0.105	0.657	0.348	0.388	0.395	0.402	0.904	0.316	1.306
CC77DRAFT_1012827	23.497	28.199	39.54	14.054	20.134	25.232	16.283	14.677	13.839	13.386	10.357	12.762
CC77DRAFT_1012833	27.469	60.307	66.539	24.978	16.94	22.167	26.279	27.39	20.66	19.444	25.512	20.184
CC77DRAFT_1012835	0.498	0.281	0.415	0.755	0.362	0.353	0.264	0.527	0.457	0.42	0.947	0.359
CC77DRAFT_1012841	19.908	14.031	15.225	14.465	17.824	19.867	17.005	15.686	16.726	10.651	6.874	11.478
CC77DRAFT_1012886	20.186	32.699	40.116	14.876	12.255	13.63	27.559	31.757	20.437	15.71	19.787	16.482
CC77DRAFT_1012897	0	0	0	0	0	0	0	0	0	0	0	0
CC77DRAFT_1012901	2.903	2.176	2.488	2.435	3.764	2.827	1.187	0.741	0.919	0.866	1.353	0.935
CC77DRAFT_1012902	0	0	0	0	0.049	0	0	0	0	0	0	0
CC77DRAFT_1012925	2.855	3.009	2.559	2.841	2.205	2.918	1.65	2.273	1.005	0.603	1.749	0.681
CC77DRAFT_1012953	0.861	0.653	0.41	0.773	0.933	1.094	1.599	1.177	1.459	3.1	2.012	1.717
CC77DRAFT_1012964	12.267	16.161	20.316	12.607	12.159	12.85	15.336	11.269	18.005	16.602	15.564	14.099
CC77DRAFT_1012984	1.133	0.79	1.148	1.116	1.909	1.846	0.562	0.251	0.352	0.294	0.148	0.367
CC77DRAFT_1012986	7.971	6.995	5.693	11.222	8.105	7.971	11.227	9.051	11.168	14.948	7.345	12.733
CC77DRAFT_1013012	1.208	0.602	0.25	1.159	1.244	0.376	0.42	0.265	0.605	0.376	1.03	0.43
CC77DRAFT_1013040	69.128	102.382	104.905	93.846	46.031	60.602	119.253	140.384	55.666	67.03	84.089	62.785
CC77DRAFT_1013046	7.859	9.946	7.552	22.691	9.454	9.412	6.467	7.924	3.321	10.234	13.041	10.541
CC77DRAFT_1013069	10.792	11.341	11.325	17.643	10.592	15.545	16.503	10.054	13.062	22.379	18.017	18.68
CC77DRAFT_1013091	0.568	0	0.694	0	0	0	0.221	0.132	0.121	0	0	0
CC77DRAFT_1013110	4.351	1.904	3.367	9.246	2.769	3.71	2.917	2.855	8.65	1.578	1.801	0.912
CC77DRAFT_1013118	0	0	0	0	0.037	0.602	0	0	0	0	0	0
CC77DRAFT_1013156	3.681	6.129	5.733	6.633	3.072	4.409	4.025	4.159	3.58	3.112	5.284	3.499
CC77DRAFT_1013179	15.198	14.541	15.715	12.261	16.653	17.032	12.528	15.028	9.508	9.988	11.669	11.484
CC77DRAFT_1013211	1.257	1.276	0.354	11.659	4.778	3.281	1.878	1.407	2.154	3.536	6.12	6.186
CC77DRAFT_1013212	21.757	12.838	15.227	12.245	33.047	35.852	10.605	13.545	13.34	9.25	9.767	6.821
CC77DRAFT_1013214	0.185	0.36	0.396	0.732	1.003	0.893	0.135	0.324	0	0.239	0	0.322
CC77DRAFT_1013229	2.315	0.949	1.108	2.55	3.173	1.835	1.439	1.38	2.437	2.328	2.073	1.58
CC77DRAFT_1013240	20.001	30.954	33.02	25.486	25.751	25.548	18.37	17.593	17.865	23.408	28.735	29.085
CC77DRAFT_1013246	51.202	85.632	77.928	61.984	95.728	150.489	6.81	27.805	34.706	34.861	92.171	57.172
CC77DRAFT_1013254	16.062	17.966	17.326	15.77	10.224	11.03	27.456	23.222	26.249	41.254	23.01	30.559
CC77DRAFT_1013292	47.866	95.156	104.461	212.17	79.732	100.068	78.608	175.65	174.611	181.222	223.178	186.565
CC77DRAFT_1013299	14.326	17.173	14.849	13.789	25.797	13.142	19.798	8.846	23.726	26.647	19.894	31.575
CC77DRAFT_1013301	55.219	71.637	81.95	33.087	34.397	37.24	73.684	92.444	35.997	35.675	40.641	30.53
CC77DRAFT_1013302	0.286	0.566	0.445	0.046	0.147	0.358	0.657	0.879	0.276	0.107	0.147	0.258
CC77DRAFT_1013326	0	0	0	0	0	0	0	0	0	0	0	0
CC77DRAFT_1013329	138.274	242.235	193.05	259.211	170.271	198.151	166.092	438.318	140.589	113.108	270.293	113.874
CC77DRAFT_1013333	0	0	0	0	0	0	0	0	0	0	0	0
CC77DRAFT_1013341	1.173	0.581	0.731	2.408	3.266	1.259	0.145	0.232	0.159	0.154	0.564	0.347
CC77DRAFT_1013343	0.445	0.099	0	0.223	0	0	0.062	0.148	0	0	0	0
CC77DRAFT_1013368	13.1	11.927	9.155	12.243	12.035	12.97	22.42	21.253	20.328	33.043	18.182	14.879
CC77DRAFT_1013385	4.318	3.248	2.306	7.753	2.969	3.822	2.064	2.829	1.916	2.033	3.452	2.092
CC77DRAFT_1013386	5.31	3.147	2.644	6.435	4.67	4.551	2.104	2.197	4.746	1.871	5.372	5.06
CC77DRAFT_1013427	0	0	0.025	0.089	0	0	0	0	0	0	0	0
CC77DRAFT_1013440	0.514	0.037	0.044	0.682	0.293	0.45	0.116	0.153	0.051	0.172	0.149	0.166
CC77DRAFT_1013444	25.597	9.988	4.996	44.137	12.187	10.228	9.896	15.416	28.01	6.841	21.293	10.44
CC77DRAFT_1013456	24.196	6.292	8.02	8.931	0.928	5.022	3.509	2.04	7.553	0.226	0.495	0
CC77DRAFT_1013499	2.624	1.07	0.601	0.69	4.647	2.211	1.067	1.241	1.601	1.199	0.76	0.748
CC77DRAFT_1013516	1.635	2.646	1.331	1.136	0.321	1.125	0.331	0	0	0.562	0.616	0
CC77DRAFT_1013520	645.739	425.615	221.92	647.735	480.386	659.981	43.304	34.551	66.73	29.941	18.802	86.278
CC77DRAFT_1013551	101.413	122.851	119.745	70.911	62.11	74.97	55.887	81.767	45.912	46.471	61.02	49.657
CC77DRAFT_1013569	18.431	13.745	9.108	19.311	21.758	13.754	14.492	15.417	16.224	16.126	15.381	14.658
CC77DRAFT_1013583	10.001	11.547	15.916	7.254	15.897	9.661	26.135	22.63	21.511	30.766	17.526	36.539
CC77DRAFT_1013584	6.267	5.071	5.409	5.855	11.58	5.348	18.827	18.161	15.592	31.924	15.72	38.464
CC77DRAFT_1013598	7.018	6.311	5.361	3.276	1.739	1.619	0.957	1.195	1.35	1.057	0.789	0.651
CC77DRAFT_1013603	0	0	0	0	0	0	0	0	0	0	0	0
CC77DRAFT_1013606	88.066	79.941	41.097	93.813	28.465	78.723	81.734	67.917	136.361	188.828	54.321	193.195
CC77DRAFT_1013615	4.569	4.091	6.367	5.894	6.326	5.721	2.35	4.132	4.907	6.647	4.194	6.667
CC77DRAFT_1013617	0.853	1.224	1.042	1.209	0.124	1.927	0.51	1.376	1.254	0.338	0.965	0.456
CC77DRAFT_1013670	5.613	4.034	4.448	7.416	11.258	7.82	6.332	5.644	6.624	9.843	6.958	10.758
CC77DRAFT_1013683	0.116	0	0	0	0	0	0	0	0	0	0	0
CC77DRAFT_1013684	18.94	11.493	13.178	20.424	65.699	37.925	25.781	24.587	36.385	52.876	34.923	64.052
CC77DRAFT_1013694	625.561	603.112	573.46	832.982	311.508	289.532	1682.24	1144.62	847.142	427.394	574.737	519.025
CC77DRAFT_1013697	0	0	0	0.119	0	0	0	0	0	0	0	0
CC77DRAFT_1013699	2.46	6.842	8.266	4.266	3.07	3.342	2.482	4.131	3.826	2.987	4.571	2.895
CC77DRAFT_1013710	0.647	0.434	0.952	0.787	0.955	0.742	0.486	0.36	0.406	0.561	0.332	0.7
CC77DRAFT_1013711	9.408	10.299	14.591	8.75	6.316	8.756	11.418	9.499	10.151	15.396	11.013	14.283
CC77DRAFT_1013713	4.801	7.514	10.086	5.419	4.765	7.818	2.783	3.944	5.056	3.834	2.987	4.098
CC77DRAFT_1013751	0	0	0	0	0	0	0	0	0	0	0	0
CC77DRAFT_1013770	7.645	2.94	1.6	7.089	5.964	8.269	1.485	3.307	2.38	2.701	5.911	1.95
CC77DRAFT_1013796	0.207	0.214	0.147	0.015	0.243	0.111	0.017	0.221	0.055	0.071	0.039	0.051
CC77DRAFT_1013838	0.065	0	0	0	0	0	0	0	0	0	0	0.193
CC77DRAFT_1013851	0.305	0.068	0.159	0.802	2.008	2.116	0.127	0.456	0.508	0.538	0.935	0.907
CC77DRAFT_1013864	19.302	21.291	14.376	22.292	20.22	19.576	50.039	39.529	71.098	88.229	38.924	86.538
CC77DRAFT_1013871	0	0.048	0.113	0	0	0	0.09	0	0	0.095	0.278	0.03
CC77DRAFT_1013907	0	0	0	0	0	0	0	0	0	0	0	0
CC77DRAFT_1013950	0	0	0	0	0	0	0	0	0	0	0	0
CC77DRAFT_1013978	111.905	93.875	79.317	84.062	124.784	116.836	161.742	130.788	198.851	220.102	154.418	269.349
CC77DRAFT_1013980	2.837	0.46	1.137	1.486	1.196	1.709	0.206	0.148	0	0.044	0.048	0
CC77DRAFT_1013983	21.942	13.176	5.563	27.083	9.849	11.604	13.306	11.939	11.453	11.952	16.709	9.606
CC77DRAFT_1014015	29.902	26.687	29.491	19.064	22.795	21.703	14.791	13.42	14.769	36.609	44.858	30.998
CC77DRAFT_1014033	0.087	0.102	0.08	0.23	0.165	0.321	0	0.076	0	0	0.049	0.087
CC77DRAFT_1014048	1.963	2.627	3.237	3.022	2.26	2.969	2.94	3.039	2.548	2.259	2.384	1.761
CC77DRAFT_1014089	0	0	0	0.016	0	0	0.009	0.022	0	0	0	0
CC77DRAFT_1014093	0.849	1.055	0.518	0.596	0	0.312	0.577	0.198	0.18	0.087	0.768	0.168
CC77DRAFT_1014113	26.755	28.866	30.13	38.307	58.996	53.303	38.946	34.607	42.125	45.101	34.676	47.821
CC77DRAFT_1014141	0.137	0.455	0.906	0.206	0.589	0.394	0.342	0.068	0.124	0.06	0.155	0
CC77DRAFT_1014164	4.494	3.195	3.167	4.413	5.136	4.533	4.756	2.891	3.133	3.317	3.615	4.104
CC77DRAFT_1014198	0.23	0.238	0.397	0.403	0.144	0.334	0.037	0.022	0.02	0	0.065	0
CC77DRAFT_1014200	3.484	3.501	2.877	4.853	4.919	5.968	2.737	2.625	3.588	2.903	5.792	2.795
CC77DRAFT_1014212	0.082	0.084	0.199	0.215	0.013	0.125	0.093	0.095	0.072	0.07	0.138	0
CC77DRAFT_1014213	0	0	0	0	0	0	0	0	0	0	0	0
CC77DRAFT_1014254	2026.48	2934.79	3488.27	1392.66	1940.14	1593.08	3171.47	3978.25	3920.09	3159.45	2276.71	3482.84
CC77DRAFT_1014263	6.039	5.174	4.122	4.124	4.951	5.714	3.679	2.803	2.613	3.375	2.381	4.333
CC77DRAFT_1014276	4.028	6.039	6.597	8.623	5.237	4.591	4.338	4.505	3.725	2.938	4.892	3.541
CC77DRAFT_1014288	2.175	0.921	1.448	5.138	4.188	3.356	2.04	2.044	1.967	2.394	2.012	2.746
CC77DRAFT_1014301	0	0	0	0	0	0.11	0	0	0	0	0	0
CC77DRAFT_1014304	650.593	723.879	659.986	556.784	442.899	565.758	403.128	417.42	466.633	197.497	255.02	177.906
CC77DRAFT_1014341	9.797	5.261	8.204	27.954	7.115	14.584	2.105	1.909	2.918	1.332	3.583	1.012
CC77DRAFT_1014387	0.566	0.394	0.476	0.393	0.349	0.34	0.455	0.295	0.331	0.442	0.375	0.251
CC77DRAFT_1014388	0.998	0.5	0.177	0.988	1.803	1.048	0.453	0.169	0.29	0.249	0.291	0.256
CC77DRAFT_1014389	0.08	0.041	0	0.012	0	0	0.013	0	0.014	0.027	0	0
CC77DRAFT_1014390	0	0	0	0	0	0	0	0	0	0	0	0
CC77DRAFT_1014424	7.292	6.997	6.45	8.557	10.252	10.376	7.177	4.039	6.123	6.745	8.428	6.656
CC77DRAFT_1014430	0.099	0.051	0.486	0	0.031	0	0.064	0.193	0.07	0	0	0
CC77DRAFT_1014438	4.33	4.549	6.802	4.314	3.806	5.783	4.267	2.54	2.331	3.575	2.25	3.664
CC77DRAFT_1014445	0.61	0.418	0.635	0.928	5.469	4.21	0.679	0.459	1.161	1.201	0.486	0.765
CC77DRAFT_1014448	96.749	63.412	35.263	109.66	64.868	46.156	69.685	61.368	52.831	82.309	99.487	78.728
CC77DRAFT_1014468	18.386	14.634	14.747	18.323	17.237	20.232	8.056	8.613	7.708	8.408	10.048	10.998
CC77DRAFT_1014470	44.169	46.721	55.865	34.823	30.711	43.453	62.885	59.469	67.561	86.456	51.863	76.638
CC77DRAFT_1014481	0.855	0.249	1.044	2.156	1.459	1.324	0.934	0.373	2.382	1.101	1.208	1.007
CC77DRAFT_1014553	3.157	4.055	3.354	3.777	1.376	3.146	3.539	2.995	2.895	2.429	4.472	3.48
CC77DRAFT_1014595	0.888	1.073	1.084	0.303	1.811	0.136	0.719	0.517	1.257	0.305	0.056	0.196
CC77DRAFT_1014608	6.563	6.626	5.266	10.774	19.861	16.171	7.149	4.586	5.125	12.752	6.467	20.885
CC77DRAFT_1014616	1	1.554	2.931	1.492	1.13	1.132	0.648	1.01	0.495	0.515	0.377	0.992
CC77DRAFT_1014622	0	0	0	0	0.239	0	0	0.074	0	0	0	0
CC77DRAFT_1014635	0	0.085	0	0.145	0	0	0.053	0	0	0	0.062	0
CC77DRAFT_1014636	0.073	0	0	0	0	0.067	0	0	0.135	0	0.021	0.018
CC77DRAFT_1014637	0	0.032	0	0	0	0	0	0	0	0	0.023	0
CC77DRAFT_1014638	0	0.036	0	0.102	0.241	0	0	0	0.025	0	0	0
CC77DRAFT_1014677	0.148	1.033	0.361	0	0	0	0	0.086	0	0	0	0
CC77DRAFT_1014705	4.324	3.358	3.541	8.973	8.092	6.531	4.712	4.422	5.541	9.508	8.943	8.947
CC77DRAFT_1014774	13.376	15.353	20.424	13.855	14.61	15.6	20.982	16.745	22.414	21.687	18.562	18.963
CC77DRAFT_1014804	5.812	2.56	5.507	7	22.906	13.527	10.152	8.485	11.646	21.181	11.524	23.194
CC77DRAFT_1014816	0	0	0	0	0	0	0	0	0	0	0	0
CC77DRAFT_1014859	34.702	31.367	31.776	31.188	35.616	29.16	43.651	34.368	41.209	53.118	45.588	53.268
CC77DRAFT_1014864	0.215	0.667	0.225	0.807	0.231	0.703	0.179	0.036	0.098	0.126	0.693	0.243
CC77DRAFT_1014888	2.039	3.41	2.106	2.613	5.167	3.956	0.838	1.735	0.749	0.727	2.216	2.178
CC77DRAFT_1014889	22.642	14.42	5.133	23.356	9.977	6.428	7.316	6.936	6.833	3.113	6.189	3.867
CC77DRAFT_1014891	248.85	184.906	12.042	402.567	116.007	99.294	10.132	9.793	5.838	23.581	49.681	25.217
CC77DRAFT_1014910	0.033	0.064	0	0.029	0.047	0	0.008	0.01	0	0.008	0.009	0
CC77DRAFT_1014911	0.178	0.369	0.217	1.093	0.056	0.272	0	0	0	0.122	0.067	0.412
CC77DRAFT_1014912	0.687	0.277	0.319	1.928	0.595	0.781	0.36	0.16	0.204	0.297	0.559	0.545
CC77DRAFT_1014921	35.288	31.769	22.75	28.295	38.996	34.187	32.031	30.438	32.279	32.152	23.458	24.379
CC77DRAFT_1014941	17.21	23.344	11.066	54.647	50.874	55.046	5.795	8.819	10.716	29.907	43.197	127.037
CC77DRAFT_1014944	0	0.087	0	0.442	0	0	0.054	0.065	0.059	0	0.063	0
CC77DRAFT_1014946	0	0	0.112	0	0	0	0	0	0.486	0.472	0.103	0
CC77DRAFT_101495	6.284	7.175	6.577	8.121	6.973	10.072	7.775	6.469	4.784	6.879	8.755	5.864
CC77DRAFT_1014957	0	0	0	0	0	0	0	0	0	0	0.101	0
CC77DRAFT_1014968	8.631	5.845	3.465	9.7	11.741	8.848	2.582	2.498	3.408	3.692	3.137	3.594
CC77DRAFT_1014971	0	0.132	0.104	0.372	0	0.234	0	0	0	0	0	0
CC77DRAFT_1014986	0	0	0.029	0.021	0.089	0.326	0	0.028	0.025	0	0	0
CC77DRAFT_1014988	0	0	0	0	0	0	0.096	0	0.105	0.102	0	0
CC77DRAFT_1014990	0	0	0	0	0	0	0	0	0	0	0	0
CC77DRAFT_1014991	1.567	1.314	0.918	1.154	1.357	1.236	1.537	1.514	0.349	1.001	1.205	0.684
CC77DRAFT_1014995	0.351	0.327	0.2	0.185	0.705	0.3	0.045	0.027	0.025	0	0.053	0
CC77DRAFT_1014998	18.716	8.804	20.622	11.913	32.519	35.421	16.516	14.221	33.552	6.506	8.258	10.908
CC77DRAFT_1015000	0	0	0	0	0	0	0	0	0	0	0	0
CC77DRAFT_1015013	0	0	0	0	0	0	0	0	0	0	0	0
CC77DRAFT_1015016	0	0	0	0	0	0	0	0	0	0	0	0
CC77DRAFT_1015017	0	0	0	0	0	0	0	0	0	0	0	0
CC77DRAFT_1015021	0	0	0	0	0	0	0	0	0	0	0	0
CC77DRAFT_1015022	0	0	0	0	0	0	0	0	0	0	0	0
CC77DRAFT_1015023	7.337	6.1	7.178	6.787	19.882	10.916	5.551	4.327	3.619	9.28	7.711	11.666
CC77DRAFT_1015035	195.896	622.223	581.816	367.006	135.848	203.317	418.576	849.984	332.761	130.019	292.2	108.718
CC77DRAFT_1015041	0.865	0.358	0.563	0.961	0.326	1.322	0.168	0	0.489	0.297	0.782	0.4
CC77DRAFT_1015045	9.071	11.375	10.212	19.728	11.094	12.004	17.729	12.858	10.693	11.031	10.844	14.237
CC77DRAFT_1015047	21.035	7.296	14.275	19.687	108.058	70.962	5.272	3.282	8.254	11.777	16.288	9.063
CC77DRAFT_1015049	123.535	240.822	208.39	62.852	144.062	126.037	160.282	148.983	145.643	104.73	75.091	106.218
CC77DRAFT_1015057	0.102	0.951	0	0.179	1.537	0.749	0	0.356	0.216	0.105	0	0
CC77DRAFT_1015059	0	0	0	0	0	0	0	0	0	0	0	0
CC77DRAFT_1015065	33.425	23.49	21.332	23.867	36.214	30.536	25.959	16.889	25.727	40.841	26.86	35.218
CC77DRAFT_1015072	122.366	143.936	161.563	83.255	105.085	111.517	133.01	117.072	99.688	95.888	77.566	95.847
CC77DRAFT_1015073	1.005	0.312	0.835	0.811	0.644	0.885	0.195	0.328	0.085	0.87	0.227	0.519
CC77DRAFT_1015082	1.5	1.11	1.599	0.835	0.74	0.371	1.249	2.773	2.275	1.153	1.75	0.142
CC77DRAFT_1015084	155.079	139.309	115.143	153.451	162.023	118.72	218.862	258.178	167.471	136.26	126.021	96.931
CC77DRAFT_1015088	14.701	14.105	13.407	9.667	19.558	22.997	14.471	12.143	17.619	31.312	16.823	33.333
CC77DRAFT_1015094	4.153	3.993	5.553	5.585	3.947	7.002	7.452	5.02	5.835	6.479	10.598	4.395
CC77DRAFT_1015106	446.214	356.081	239.021	309.549	576.613	482.93	735.396	922.756	1118.43	1087.56	522.842	835.451
CC77DRAFT_1015123	6.42	8.322	11.673	4.679	5.653	8.326	9.152	9.655	6.324	6.448	9.296	6.553
CC77DRAFT_1015125	19.841	14.177	10.004	20.727	29.113	25.249	29.129	22.019	23.022	25.889	20.062	20.105
CC77DRAFT_1015126	31.994	28.239	22.505	34.055	45.251	45.89	37.953	34.685	46.377	57.698	27.655	61.791
CC77DRAFT_1015129	1.882	1.438	1.964	3.501	3.244	3.007	1.813	0.672	1.595	2.987	2.626	3.147
CC77DRAFT_1015131	20.202	26.107	35.981	20.779	17.096	26.458	39.06	34.43	34.313	40.592	24.582	38.03
CC77DRAFT_1015133	21.109	24.173	20.918	25.359	16.954	22.74	21.361	19.287	14.772	11.216	13.014	12.856
CC77DRAFT_1015135	13.781	15.632	8.099	29.142	17.173	15.37	16.051	13.885	13.565	13.138	14.838	11.801
CC77DRAFT_1015136	62.544	48.16	33.632	65.488	96.853	89.216	82.74	81.683	97.608	82.419	55.224	77.316
CC77DRAFT_1015149	10.489	9.554	14.108	13.037	7.732	17.124	18.372	12.464	16.68	20.221	12.261	19.967
CC77DRAFT_1015151	1.955	0.414	0.543	5.224	1.255	1.712	0.863	0.311	1.509	1.007	2.11	0
CC77DRAFT_1015153	28.051	62.797	66.717	29.099	21.703	29.073	34.392	59.983	26.36	28.28	43.669	20.805
CC77DRAFT_1015154	33.507	27.516	30.672	34.198	50.047	40.082	42.548	41.914	48.248	50.886	32.771	42.513
CC77DRAFT_1015157	4.475	5.363	5.025	5.234	8.738	8.464	4.642	4.407	4.486	7.286	6.403	8.578
CC77DRAFT_1015187	11.498	10.643	7.685	10.636	10.606	11.848	15.635	12.2	12.524	17.279	12.265	13.09
CC77DRAFT_1015189	86.935	99.434	93.12	65.9	63.655	75.371	81.997	82.775	67.922	56.211	66.131	75.47
CC77DRAFT_1015208	1.818	1.373	1.799	1.551	2.497	1.622	1.097	0.515	1.199	0.81	0.833	1.413
CC77DRAFT_1015220	53.318	80.978	118.159	24.227	22.901	39.718	75.626	105.896	53.733	35.415	37.871	26.668
CC77DRAFT_1015224	58.604	23.022	93.706	30.495	104.265	107.101	21.373	19.354	25.22	2.047	1.598	0.72
CC77DRAFT_1015226	13.725	10.614	11.335	12.308	18.039	14.839	15.264	12.751	11.682	8.698	6.45	8.053
CC77DRAFT_1015229	12.556	5.99	12.191	17.178	35.704	18.752	8.366	6.338	8.596	9.404	5.717	11.395
CC77DRAFT_1015234	3.937	2.944	3.103	6.121	5.354	7.319	6.434	3.784	7.893	13.242	7.607	11.325
CC77DRAFT_1015243	12.849	14.788	14.299	7.675	11.743	12.38	3.719	3.904	3.675	3.361	3.411	4.306
CC77DRAFT_1015249	1062.13	1183.81	1085.66	756.783	585.083	855.237	1494.74	1227.11	1988.74	1604.53	1383.82	2053.07
CC77DRAFT_1015264	0.626	0.324	0	1.007	0.098	0	0.203	0.365	0.111	0.108	0.472	0
CC77DRAFT_1015268	3.956	2.614	2.775	3.987	4.886	5.997	4.224	2.81	2.62	4.798	4.124	5.205
CC77DRAFT_1015269	9.336	18.455	24.317	8.586	7.316	10.001	12.768	12.256	9.669	7.501	13.733	6.119
CC77DRAFT_1015284	6.611	3.799	3.223	10.068	5.255	7.086	6.668	2.735	4.857	6.15	5.421	7.135
CC77DRAFT_1015288	12.11	11.546	7.027	16.565	27.261	20.954	24.922	18.432	34.488	33.479	21.623	32.417
CC77DRAFT_1015290	44.476	43.483	41.32	52.172	57.44	40.366	58.228	47.875	77.671	72.173	49.484	78.115
CC77DRAFT_1015294	11.756	22.076	32.583	9.748	7.687	15.362	12.3	13.603	11.675	7.75	7.308	8.251
CC77DRAFT_1015299	5.055	8.946	3.66	2.732	1.549	2.588	5.024	2.259	2.246	0.969	1.063	1.108
CC77DRAFT_1015304	7.1	2.127	0.788	4.495	1.16	2.602	0.418	0.364	0.228	0.141	0.398	0.058
CC77DRAFT_1015314	1.227	0.806	0.922	2.69	0.933	2.511	1.467	0.549	0.952	0.972	1.334	0.983
CC77DRAFT_1015315	0.802	0.287	0.652	1.533	1.103	0.603	0.2	0.287	0.458	0.402	1.441	0.408
CC77DRAFT_1015321	0.746	0.503	0.601	0.852	2.014	1.368	0.096	0.098	0.119	0.362	0.955	0.6
CC77DRAFT_1015324	0.803	1.158	0.56	1.912	2.538	3.894	0.279	1.136	1.035	0.591	0.454	0.455
CC77DRAFT_1015329	0	0	0	0	0	9.352	0	0	0	0	0	0
CC77DRAFT_1015330	0.468	0.485	0.191	0.274	1.47	0.43	0.758	0.182	0.994	0.643	0.706	0.155
CC77DRAFT_1015337	28.966	56.302	28.333	28.38	46.087	35.896	45.738	45.57	57.172	34.556	41.177	23.025
CC77DRAFT_1015338	97.504	202.105	139.044	136.29	141.226	98.961	133.196	142.959	177.666	150.872	150.278	105.043
CC77DRAFT_1015339	85.793	68.284	54.379	75.11	101.192	84.281	104.479	85.653	106.233	134.281	102.018	134.039
CC77DRAFT_1015343	7.452	6.921	5.849	13.28	9.143	9.351	6.849	4.534	6.315	6.012	8.157	6.745
CC77DRAFT_1015346	31.546	21.805	18.494	39.799	68.904	48.787	55.115	47.015	52.865	81.073	72.535	68.239
CC77DRAFT_1015351	7.285	11.429	13.926	18.332	6.997	9.248	5.075	5.142	5.545	8.871	14.644	4.162
CC77DRAFT_1015355	10.494	8.149	11.246	3.17	4.171	3.316	7.701	8.69	1.856	3.484	4.35	1.157
CC77DRAFT_1015356	52.188	76.364	69.14	35.365	35.163	34.28	48.013	58.459	35.059	33.118	33.229	25.034
CC77DRAFT_1015358	16.877	20.789	20.397	19.286	15.888	16.797	16.737	16.712	13.965	22.141	27.058	21.195
CC77DRAFT_1015359	6.247	4.572	12.099	7.688	47.356	11.071	4.543	2.895	2.395	2.729	2.108	3.667
CC77DRAFT_1015367	21.665	21.374	24.885	17.118	25.454	25.312	32.052	31.931	26.71	24.107	17.911	22.458
CC77DRAFT_1015373	24.494	52.303	81.898	9.48	13.842	19.517	18.723	19.372	14.994	33.299	29.226	26.083
CC77DRAFT_1015378	21.385	17.235	20.322	16.899	20.658	27.521	52.915	48.9	58.829	59.377	56.333	54.44
CC77DRAFT_1015389	23.519	19.783	23.274	13.518	17.134	18.859	26.39	23.003	24.871	31.223	20.903	30.552
CC77DRAFT_1015391	4.847	7.099	12.356	6.102	5.485	7.257	18.806	15.471	13.327	13.014	8.149	14.601
CC77DRAFT_1015395	16.995	25.767	26.183	24.801	17.904	17.4	12.822	10.544	8.643	19.438	24.647	18.618
CC77DRAFT_1015397	28.411	51.471	53.997	44.229	25.596	34.215	53.685	44.907	53.992	63.667	50.281	66.568
CC77DRAFT_1015399	10.221	12.226	6.78	36.183	11.346	14.946	11.468	14.497	16.677	18.012	23.527	15.953
CC77DRAFT_1015404	26.456	42.932	39.22	34.924	28.554	25.49	31.004	29.598	28.939	27.198	38.641	31.699
CC77DRAFT_1015408	9.825	4.841	4.633	9.391	4.848	5.843	5.199	4.34	7.982	8.098	6.512	5.042
CC77DRAFT_1015410	3.198	3.882	5.43	3.063	5.64	7.148	2.392	3.339	4.603	3.863	2.909	2.808
CC77DRAFT_1015413	2.906	3.192	3.168	4.37	4.358	5.579	2.782	2.321	2.556	3.636	2.84	4.037
CC77DRAFT_1015420	0	0	0	0	0	0	0	0	0	0	0	0
CC77DRAFT_1015422	532.352	1314.1	970.504	682.532	239.079	266.015	381.575	529.579	427.579	199.037	285.806	177.509
CC77DRAFT_1015425	2.004	0.932	0.829	2.473	2.281	1.329	1.429	1.226	1.526	1.481	0.986	2.224
CC77DRAFT_1015428	0.616	0.064	0.226	0.504	0.503	0.264	0.319	0.215	0.196	0.275	0.325	0.245
CC77DRAFT_1015432	135.947	154.433	153.972	175.919	193.097	200.766	130.398	172.637	86.581	89.612	109.778	103.889
CC77DRAFT_1015444	28.369	34.223	37.102	16.843	16.713	19.166	22.468	29.138	16.29	11.764	14.523	11.916
CC77DRAFT_1015447	33.55	56.054	48.997	26.198	26.602	28.481	46.691	39.739	63.322	54.578	37.812	42.869
CC77DRAFT_1015449	53.477	52.546	52.55	37.298	41.884	49.602	66.116	54.061	60.778	89.15	55.593	72.401
CC77DRAFT_1015454	88.137	170.357	171.08	66.63	39.808	56.462	65.047	102.975	64.416	52.583	100.458	45.823
CC77DRAFT_1015459	23.115	34.094	35.631	13.753	26.618	34.196	44.066	33.928	47.402	51.851	36.885	31.715
CC77DRAFT_1015460	427.569	302.582	205.919	927.734	261.656	433.104	309.9	376.16	421.108	357.856	186.34	400.131
CC77DRAFT_1015470	23.845	37.96	41.539	23.004	17.754	20.105	29.359	26.551	21.845	17.992	29.489	15.005
CC77DRAFT_1015471	26.657	32.16	30.378	22.92	24.382	23.635	23.216	22.325	18.471	14.944	16.378	18.715
CC77DRAFT_1015478	1.571	0.665	1.525	1.691	2.117	1.605	0.624	0.457	0.265	0.515	0.404	0.815
CC77DRAFT_1015481	3.897	3.871	3.043	6.405	20.192	11.174	4.637	3.352	4.322	9.042	2.739	8.463
CC77DRAFT_1015492	1.544	0.42	0.86	2.802	6.242	2.293	0.909	1	0.84	1.213	0.938	2.442
CC77DRAFT_1015495	43.237	44.553	17.329	35.079	33.489	35.993	44.431	45.531	49.756	38.435	36.349	45.939
CC77DRAFT_1015499	12.752	16.192	10.811	13.26	10.278	11.056	13.452	11.854	10.864	11.56	17.028	9.987
CC77DRAFT_1015504	10.217	9.651	10.968	7.247	7.143	8.604	10.443	9.27	11.017	10.119	10.315	7.251
CC77DRAFT_1015516	1.573	1.237	0.389	3.774	0.694	1.352	0.329	0.301	0.74	0.349	1.239	0.692
CC77DRAFT_1015519	13.059	25.036	32.954	11.48	8.232	13.798	14.524	14.223	11.509	9.46	11.502	8.56
CC77DRAFT_1015523	16.396	39.487	51.665	17.235	10.561	15.71	19.761	21.336	17.014	13.234	25.067	8.627
CC77DRAFT_1015528	4.312	4.541	4.94	5.803	4.865	4.876	2.266	2.545	3.887	2.191	4.14	2.901
CC77DRAFT_1015530	0.153	0.356	0.186	1.072	0.288	0.911	0	0	0	0.079	0	0
CC77DRAFT_1015532	28.578	32.025	38.657	23.346	22.173	36.188	42.568	35.668	50.087	46.821	32.799	45.858
CC77DRAFT_1015536	11.777	10.244	10.55	9.811	14.534	13.298	16.825	12.76	12.5	14.381	9.785	14.009
CC77DRAFT_1015541	31.635	24.21	25.936	34.444	46.232	38.975	52.208	40.429	51.877	80.868	47.933	78.513
CC77DRAFT_1015550	1.727	1.692	2.64	3.685	3.662	10.477	3.642	2.356	4.607	9.891	8.145	11.3
CC77DRAFT_1015551	309.784	632.048	301.225	1229.12	720.445	583.133	272.521	488.713	560.746	899.856	1190.6	3670.15
CC77DRAFT_1015555	28.773	27.973	20.917	40.555	27.295	31.533	30.826	37.601	48.605	73.207	45.569	79.322
CC77DRAFT_1015556	11.697	11.442	10.923	12.456	8.906	13.93	11.819	11.925	14.026	21.312	15.8	26.753
CC77DRAFT_1015561	0.369	0.082	0.386	0.97	0.595	0.676	0.205	0.061	0	0	0.119	0.313
CC77DRAFT_1015562	0	0	0	0.49	0.921	0	0	0	0	0	0	0
CC77DRAFT_1015566	5.946	3.078	3.843	13.193	44.236	10.268	3.171	3.259	2.104	3.123	6.064	2.661
CC77DRAFT_1015575	8.54	5.867	5.08	5.714	11.286	12.203	7.603	7.013	10.691	10.491	6.994	10.971
CC77DRAFT_1015578	94.46	132.932	111.869	69.509	47.825	59.551	130.196	185.334	115.064	83.791	94.916	73.442
CC77DRAFT_1015579	0.185	0	0	0	0	0	0.36	0.431	0.393	0	0.419	0
CC77DRAFT_1015587	32.192	25.154	33.689	28.103	22.58	32.863	35.307	31.545	38.675	41.352	36.746	39.909
CC77DRAFT_1015588	0	0	0	0	0.116	0	0	0	0	0	0	0
CC77DRAFT_1015597	8.254	6.752	7.944	8.22	7.398	6.925	10.942	6.124	4.864	7.46	7.39	8.554
CC77DRAFT_1015601	2.811	3.625	3.109	1.489	2.946	3.163	1.7	1.483	0.957	0.765	1.199	1.842
CC77DRAFT_1015603	5.72	9.024	8.773	6.271	5.794	6.907	2.778	2.551	4.015	5.128	3.868	6.627
CC77DRAFT_1015610	0	0	0	0.741	0	0	0	0	0	0	0.239	0
CC77DRAFT_1015613	241.093	210.108	200.067	142.055	248.637	220.048	269.217	223.521	464.221	314.854	267.465	411.642
CC77DRAFT_1015620	5.055	5.045	7.498	4.785	3.736	5.854	4.221	3.769	3.775	3.912	4.202	5.39
CC77DRAFT_1015622	2.526	0.701	1.102	4.59	5.182	3.725	1.227	0.525	1.724	4.09	4.489	3.223
CC77DRAFT_1015638	12.168	10.334	7.79	12.912	15.66	12.709	11.154	8.439	16.977	19.673	13.912	20.663
CC77DRAFT_1015654	23.052	36.275	34.573	20.439	22.477	24.963	19.834	26.052	15.016	18.371	27.277	16.294
CC77DRAFT_1015658	4.235	11.109	12.739	12.369	7.012	4.666	3.617	5.54	2.085	4.211	9.127	3.988
CC77DRAFT_1015661	0.137	0.213	0.167	0.06	0.129	0	0.066	0.08	0	0	0.232	0
CC77DRAFT_1015670	25.825	39.472	55.558	23.517	19.579	25.921	26.343	27.052	15.553	20.903	24.165	17.733
CC77DRAFT_1015680	8.157	4.49	4.866	7.716	23.446	11.347	4.814	4.569	4.822	5.702	5.767	7.847
CC77DRAFT_1015690	147.117	191.409	166.35	84.899	76.723	74.153	30.89	29.722	8.748	8.547	9.529	10.991
CC77DRAFT_1015694	9.63	5.753	6.46	22.434	60.908	48.865	16.343	12.612	26.995	32.892	24.449	38.849
CC77DRAFT_1015696	0.556	0.288	0.181	3.612	0.768	1.123	0.54	0.734	0.748	0.535	2.391	1.067
CC77DRAFT_1015699	20.503	39.647	61.241	10.74	14.46	24.658	27.28	22.359	14.328	23.862	17.393	19.384
CC77DRAFT_101570	148.151	193.814	156.618	91.4	97.144	119.918	122.146	124.724	102.566	198.986	232.641	157.191
CC77DRAFT_1015712	51.508	77.9	111.757	23.935	52.848	29.167	49.707	42.486	34.16	44.182	32.686	41.026
CC77DRAFT_1015716	23.079	21.432	22.099	26.54	35.992	31.901	20.35	17.787	21.186	35.555	35.876	35.893
CC77DRAFT_1015719	0.188	0.584	0	0.33	0.177	0	0	0	0	0.387	0	0.933
CC77DRAFT_1015728	1.247	0.54	0.874	0.592	0.847	3.208	0.437	0.214	0.369	0.274	0.301	0.426
CC77DRAFT_1015737	14.899	9.403	7.718	23.43	17.239	17.969	17.152	14.033	16.789	15.534	14.966	14.693
CC77DRAFT_1015739	0.995	1.305	0.783	1.047	2.103	1.582	0.344	0.592	0.54	0.638	0.125	0.548
CC77DRAFT_1015740	2.558	2.554	2.442	2.91	3.368	3.308	2.821	1.512	1.735	2.923	2.544	2.424
CC77DRAFT_1015743	2.386	1.348	0.879	3.382	1.857	2.252	1.35	1.091	1.057	0.335	0.557	0.528
CC77DRAFT_1015746	0.803	0.425	0.209	1.499	1.159	0.878	0.199	0.279	0.236	0.44	0.328	0.339
CC77DRAFT_1015750	29.204	20.12	22.32	38.324	57.513	34.385	24.941	20.353	25.911	27.246	23.183	26.161
CC77DRAFT_1015752	3.527	5.727	1.762	2.531	2.264	5	6.073	2.614	4.254	5.451	4.169	3.976
CC77DRAFT_1015755	45.718	43.475	35.816	37.795	42.691	45.061	66.51	52.576	50.921	49.107	48.393	45.955
CC77DRAFT_1015767	24.1	45.928	47.818	22.124	16.032	18.402	25.506	27.935	20.487	20.118	32.831	19.012
CC77DRAFT_1015771	45.866	94.532	127.02	59.155	28.066	42.875	35.393	48.31	50.474	16.813	38.274	26.381
CC77DRAFT_1015789	23.363	14.933	14.85	22.014	31.832	25.4	26.123	18.33	31.001	57.187	34.526	51.776
CC77DRAFT_101579	0	0	0	0.184	0	0.386	0	0	0	0.072	0	0
CC77DRAFT_1015797	1.038	1.488	1.658	0.56	0.476	1.538	1.344	0.651	0.452	2.084	0.873	0.317
CC77DRAFT_1015799	76.273	42.506	40.222	21.988	21.922	17.996	18.707	31.269	9.886	13.992	18.449	13.451
CC77DRAFT_1015801	38.782	45.666	55.81	32.694	39.866	46.043	56.827	42.571	54.348	50.514	40.379	56.477
CC77DRAFT_1015803	147.175	138.787	138.127	63.266	129.994	108.631	146.49	131.781	110.969	185.141	130.69	126.257
CC77DRAFT_1015820	1.119	1.093	0.703	2.468	1.174	1.672	1.211	1.117	1.392	2.8	3.471	5.235
CC77DRAFT_1015831	75.443	28.758	17.911	43.026	78.37	36.676	26.504	16.346	13.946	9.231	7.259	6.852
CC77DRAFT_1015837	0.933	1.035	0.569	1.519	1.254	3.912	0.194	0.388	0.354	0.686	1.055	0.264
CC77DRAFT_1015839	41.997	43.762	50.197	30.787	34.311	42.34	41.039	50.613	38.608	39.201	36.427	33.325
CC77DRAFT_1015840	25.802	26.691	28.271	24.591	25.079	25.295	34.444	32.013	24.139	25.783	28.98	26.502
CC77DRAFT_1015853	1.363	0.945	1.902	1.644	3.415	2.792	0.899	0.567	1.886	0.953	0.743	0.725
CC77DRAFT_1015869	43.107	45.325	42.19	68.533	32.092	38.816	56.756	53.005	39.726	58.64	59.623	52.274
CC77DRAFT_1015872	47.909	81.65	87.639	43.303	38.196	38.706	72.594	96.671	87.07	68.779	76.073	65.87
CC77DRAFT_1015875	3.142	2.39	2.662	4.05	6.218	2.824	1.308	2.166	2.722	5.153	2.538	3.499
CC77DRAFT_1015876	4.76	5.124	5.047	6.227	5.268	6.55	4.015	2.042	2.659	4.646	3.21	4.474
CC77DRAFT_1015881	82.118	95.689	91.711	54.33	95.764	84.625	101.919	113.858	126.845	84.097	66.119	89.973
CC77DRAFT_1015885	6.801	5.874	5.87	6.274	6.513	8.606	8.257	4.404	9.956	10.541	9.015	10.878
CC77DRAFT_1015887	6.473	8.378	11.149	6.861	5.949	6.398	10.067	8.84	12.105	7.94	6.273	10.589
CC77DRAFT_1015889	11.859	15.306	6.118	10.109	19.027	4.903	8.112	10.504	10.459	4.818	4.343	6.96
CC77DRAFT_1015898	83.281	113.723	98.906	60.395	44.957	56.145	72.949	98.451	72.67	69.284	93.647	60.272
CC77DRAFT_1015899	12.968	5.933	5.733	7.662	15.232	14.083	9.618	9.52	11.853	12.408	11.499	16.849
CC77DRAFT_1015900	594.053	423.541	376.358	585.528	264.173	268.691	396.92	468.758	236.678	327.296	605.697	266.745
CC77DRAFT_1015905	59.238	81.566	69.846	42.998	60.832	43.304	36.695	47.192	20.748	27.261	29.491	24.464
CC77DRAFT_1015913	27.098	47.363	53.832	16.618	13.966	17.922	26.133	44.207	19.787	18.046	24.405	11.199
CC77DRAFT_1015914	0	0	0	0	0	0	0	0	0	0	0	0
CC77DRAFT_1015915	1080.8	923.975	725.358	1899.67	746.089	806.665	664.592	745.017	812.562	728.427	764.747	1234.16
CC77DRAFT_1015919	23.507	32.307	32.812	20.638	21.89	23.031	23.971	28.592	21.104	25.274	26.819	20.405
CC77DRAFT_1015922	1.885	0.366	1.46	1.701	2.96	0.923	0.317	0.211	0.279	0.205	0.205	0.539
CC77DRAFT_1015924	23.16	23.577	21.472	24.157	25.07	23.335	27.782	24.168	17.032	17.181	19.933	17.384
CC77DRAFT_1015927	0	0	0	0	0.282	0.413	0	0	0	0	0	0
CC77DRAFT_1015928	0	0	0	0	0	0	0	0	0	0	0	0
CC77DRAFT_1015932	0	0	0	0	0	0	0	0	0	0	0	0
CC77DRAFT_1015934	421.278	300.213	210.575	163.9	637.301	364.87	184.334	188.03	210.466	155.368	85.33	122.645
CC77DRAFT_1015938	0.351	0.265	0.091	0.523	0.291	0.43	0.103	0.136	0.102	0.033	0.036	0.148
CC77DRAFT_1015941	0	0	0	0	0	0	0	0	0	0	0	0
CC77DRAFT_1015951	0	0	0	0	0	1.136	0	0	0	0	0	0
CC77DRAFT_1015953	113.69	85.705	95.816	47.173	394.812	213.569	81.84	56.918	111.369	120.383	106.359	133.828
CC77DRAFT_1015955	0	0	0	0	0	0	0	0	0	0	0	0
CC77DRAFT_1015958	6.731	5.066	4.138	6.494	2.709	2.86	2.096	2.253	2.172	2.224	2.567	1.919
CC77DRAFT_1015959	6.046	5.71	8.123	3.864	4.548	5.769	3.334	2.972	2.902	2.16	2.473	2.864
CC77DRAFT_1015971	11.1	10.141	5.58	8.018	32.988	20.465	13.106	11.152	20.559	20.406	18.948	27.424
CC77DRAFT_1015975	18.252	4.786	15.917	5.51	175.512	41.206	1.151	0.966	1.132	3.419	0.804	1.293
CC77DRAFT_1015977	1.156	0.636	1.117	1.141	4.263	0.84	0.772	0.477	0.307	0.844	0.871	1.505
CC77DRAFT_1015992	60.248	32.552	16.804	36.219	11.132	16.012	22.119	26.302	33.466	11.667	21.645	8.131
CC77DRAFT_1015993	0	0	0	0	0	0	0	0	0	0	0	0
CC77DRAFT_1015999	0	0	0	0	0	0	0	0	0	0	0	0
CC77DRAFT_1016006	0.392	0.344	0.416	0.403	0.353	0.891	0.132	0.198	0.018	0.456	0.481	0.254
CC77DRAFT_1016018	1.726	1.203	0.839	6.396	2.023	3.264	1.865	1.087	1.832	1.542	1.971	1.695
CC77DRAFT_1016019	6.803	8.231	5.867	24.891	9.178	9.995	7.183	7.231	11.9	8.15	7.043	9.005
CC77DRAFT_1016021	0	0	0	0	0	0.6	0	0	0	0	0	0
CC77DRAFT_1016022	11.776	10.766	8.565	7.399	8.255	5.363	10.951	13.324	12.853	5.249	8.876	5.717
CC77DRAFT_1016025	0.04	0	0.172	0.053	0.019	0	0	0	0	0	0.046	0
CC77DRAFT_1016038	27.526	62.273	61.15	46.832	18.601	33.046	69.397	83.534	43.07	25.455	44.171	15.786
CC77DRAFT_1016044	164.354	355.498	321.873	346.363	231.691	168.523	213.346	327.074	334.141	153.711	378.885	222.165
CC77DRAFT_1016047	0	0	0	0	0	0	0	0	0	0	0	0
CC77DRAFT_1016054	9.409	13.65	16.705	5.562	3.893	4.426	9.908	13.967	8.523	9.978	8.611	12.446
CC77DRAFT_1016055	100.864	46.561	26.879	63.959	324.851	205.251	103.881	93.28	151.961	99.094	59.139	84.891
CC77DRAFT_1016058	11.719	10.612	16.49	10.244	7.685	10.04	12.135	10.108	10.056	14.796	13.093	17.401
CC77DRAFT_1016059	44.5	82.276	73.543	30.944	28.164	39.606	33.032	34.437	40.623	22.805	24.961	18.987
CC77DRAFT_1016075	0	0	0.258	0	1.193	0	0	0	0	0.435	0	0
CC77DRAFT_1016087	58.435	54.684	43.436	43.947	85.954	75.865	67.776	54.761	67.242	62.964	43.138	45.956
CC77DRAFT_1016092	0.359	0	0	0	0.096	0	0.099	0	0	0	0	0
CC77DRAFT_1016094	44.729	12.201	21.041	29.672	37.128	34.708	2.18	3.361	3.318	2.065	1.903	1.193
CC77DRAFT_1016097	2254.95	5471.32	4185.12	1349.23	1021.55	1540.43	1924.81	2807.32	1457.5	892.738	1109.14	1723.95
CC77DRAFT_1016101	40.155	56.746	67.857	18.953	18.192	23.082	36.721	56.724	30.912	22.018	24.016	15.004
CC77DRAFT_1016116	45.491	33.03	25.57	44.529	58.793	53.948	39.578	33.603	49.974	87.231	45.579	94.372
CC77DRAFT_1016118	10.26	8.649	9.478	7.164	8.738	8.422	11.605	7.704	15.117	8.798	12.555	9.51
CC77DRAFT_1016136	21.566	23.447	23.816	22.7	30.614	39.412	21.888	22.491	24.741	31.057	18.959	17.526
CC77DRAFT_1016151	59.525	59.82	48.075	52.248	21.835	52.345	54.022	57.449	26.444	15.394	18.456	16.732
CC77DRAFT_1016154	0.667	0.691	1.425	0.536	0.576	0.051	0.378	0.518	0.413	0.115	1.508	0.221
CC77DRAFT_1016155	21.803	25.232	21.694	27.633	24.4	19.217	26.497	27.725	27.31	24.831	35.225	25.078
CC77DRAFT_1016156	22.707	40.706	65.705	12.284	12.996	13.398	23.318	29.939	15.607	11.131	19.114	11.016
CC77DRAFT_1016162	20.722	14.053	13.68	16.86	53.846	28.428	23.086	21.511	25.675	28.112	20.407	29.908
CC77DRAFT_1016177	5.253	5.192	4.606	3.77	12.858	10.426	2.18	2.614	3.548	4.674	1.728	5.022
CC77DRAFT_1016180	12.669	11.861	11.561	7.338	9.06	9.577	16.293	14.857	9.98	8.3	9.258	10.052
CC77DRAFT_1016182	68.08	109.28	130.312	37.717	43.194	58.951	96.157	127.606	98.808	41.964	33.149	35.715
CC77DRAFT_101619	1.561	0.62	1.596	1.019	0.444	1.532	1.763	0.296	0.54	0.449	1.026	0.829
CC77DRAFT_1016190	2966.85	3262.45	2968.86	2598.83	2024.46	2233.56	3627.68	3461.91	4567.99	4255.92	3610.79	5122.94
CC77DRAFT_1016191	12.511	15.473	6.506	5.487	6.107	9.564	7.651	7.015	6.147	7.638	5.239	1.379
CC77DRAFT_1016192	244.994	181.83	86.032	151.9	150.558	148.977	251.676	224.535	282.641	223.64	111.251	181.71
CC77DRAFT_1016193	39.03	23.578	12.319	33.391	59.628	44.85	84.192	66.391	107.675	160.803	93.495	147.432
CC77DRAFT_1016196	6.072	5.835	7.499	11.497	8.708	13.142	8.343	7.579	8.664	16.507	11.147	18.414
CC77DRAFT_1016199	5.251	3.041	5.107	5.172	5.467	6.736	7.348	8.084	6.707	3.141	2.566	3.4
CC77DRAFT_1016201	17.361	29.404	36.407	4.673	2.258	7.029	42.961	50.621	12.097	7.107	12.958	3.517
CC77DRAFT_1016203	10.906	12.587	24.313	12.288	6.92	9.175	10.154	7.017	10.168	18.065	13.08	17.187
CC77DRAFT_1016207	45.57	43.082	43.24	43.339	53.86	43.281	59.536	60.713	63.612	76.168	61.184	64.01
CC77DRAFT_1016208	17.248	9.104	3.29	39.36	44.781	16.379	10.536	8.082	22.526	17.354	12.569	26.137
CC77DRAFT_1016210	74.128	114.482	126.074	71.089	49.396	63.002	126.422	128.149	126.431	84.94	81.995	76.666
CC77DRAFT_1016215	15.865	8.84	10.269	16.523	27.359	40.798	10.028	7.625	12.188	7.005	6.606	8.245
CC77DRAFT_1016219	4.489	1.819	2.145	15.236	20.395	11.817	2.275	2.5	4.557	8.848	8.165	10.65
CC77DRAFT_1016227	1126.59	322.528	47.748	1674.94	154.394	199.352	29.325	44.256	32.11	47.389	118.749	41.974
CC77DRAFT_1016234	86.58	32.743	70.027	44.891	378.253	113.368	64.534	63.155	89.191	149.271	115.808	189.615
CC77DRAFT_1016244	3.731	2.897	3.416	10.329	3.403	4.92	2.152	2.172	3.341	1.922	3.164	2.661
CC77DRAFT_1016248	325.361	308.656	274.934	352.539	697.64	276.488	172.169	353.595	147.3	316.303	509.594	482.806
CC77DRAFT_1016266	415.667	460.126	471.262	143.667	667.793	395.188	2981.9	2716.47	4033.99	5597.83	3927.93	5383.25
CC77DRAFT_1016268	117.742	295.445	398.581	69.998	92.349	112.545	187.765	204.545	133.543	124.838	145.437	125.12
CC77DRAFT_1016275	0	0	0	0	0	0	0	0	0	0	0	0
CC77DRAFT_1016285	70.402	82.26	75.387	61.98	56.428	85.795	118.817	113.73	123.118	91.567	87.778	84.075
CC77DRAFT_1016296	134.268	93.323	110.039	106.473	168.8	152.955	189.825	176.497	254.413	268.262	184.623	254.469
CC77DRAFT_1016297	375.448	330.803	234.791	284.648	355.536	341.637	554.393	427.686	717.74	997.42	505.001	925.067
CC77DRAFT_1016300	344.61	343.953	261.24	235.038	260.333	287.779	448.629	360.241	658.21	849.502	447.345	794.583
CC77DRAFT_1016314	19.945	20.758	21.735	20.672	27.229	23.584	32.056	20.792	33.188	41.572	24.338	34.668
CC77DRAFT_1016320	1.861	2.53	1.941	7.926	2.921	7.08	1.017	1.355	2.675	2.397	8.813	4.848
CC77DRAFT_1016325	76.233	55.939	73.715	57.75	78.885	59.481	93.726	96.727	102.085	85.196	59.301	62.195
CC77DRAFT_1016347	5.69	5.438	4.612	6.486	3.253	3.212	2.416	2.575	3.031	2.587	4.089	3.428
CC77DRAFT_1016351	147.58	119.663	86.903	92.01	81.937	106.397	66.451	85.097	52.814	73.336	80.692	75.914
CC77DRAFT_1016352	0.093	0	0	0	0	0.375	0.018	0	0	0.019	0	0
CC77DRAFT_1016353	7.205	7.563	10.428	5.06	4.714	7.251	7.507	5.686	5.752	5.056	7.016	5.451
CC77DRAFT_1016354	7.177	4.794	5.832	5.393	6.065	9.55	7.875	5.335	6.006	8.026	9.777	7.558
CC77DRAFT_1016356	6.992	2.591	3.589	7.945	10.471	13.046	5.247	7.494	7.758	6.958	5.3	5.518
CC77DRAFT_1016368	19.526	16.312	77.51	5.635	15.97	33.937	9.044	18.242	15.361	9.408	5.264	5.801
CC77DRAFT_1016378	8.041	6.216	7.64	12.989	12.811	16.021	10.884	9.873	11.855	13.645	8.762	11.407
CC77DRAFT_1016385	127.561	357.449	266.97	30.194	24.199	45.649	11.09	25.969	17.176	16.203	22.563	16.51
CC77DRAFT_1016399	36.639	30.993	35.848	41.559	32.243	32.613	48.51	49.948	29.992	24.861	27.888	28.865
CC77DRAFT_1016404	6	4.66	8.036	8.629	41.254	9.574	4.786	2.88	5.056	7.325	5.53	7.126
CC77DRAFT_1016408	568.328	622.57	586.308	444.315	355.463	436.666	806.046	681.249	1049.7	1056.13	608.547	1059.29
CC77DRAFT_1016409	101.852	262.12	271.166	83.133	66.867	67.347	107.646	226.567	105.519	81.608	160.211	58.885
CC77DRAFT_1016414	4.552	5.185	5.805	6.3	7.047	6.403	51.386	38.994	92.871	14.07	5.604	42.153
CC77DRAFT_1016422	144.877	117.675	101.15	214.448	266.463	232.581	269.046	211.044	231.761	322.713	201.621	375.729
CC77DRAFT_1016425	5.835	5.533	4.565	6.178	6.722	7.703	6.278	3.022	6.09	7.971	5.904	8.252
CC77DRAFT_1016430	109.926	140.656	171.044	79.299	102.456	106.156	159.037	204.974	141.822	154.881	117.382	132.989
CC77DRAFT_1016431	158.617	223.554	208.625	161.75	94.308	120.792	197.616	208.517	164.703	205.341	240.1	177.86
CC77DRAFT_1016433	1056.13	2169.86	1512.3	1507.7	837.18	645.252	1293.88	1883.83	1614.13	2098.53	2378.31	1779.66
CC77DRAFT_1016434	827.449	896.277	755.839	525.974	444.248	621.04	1114.08	1007.52	1395.33	1449.92	899.358	1323.01
CC77DRAFT_1016442	45.291	45.155	57.167	53.887	50.73	55.294	50.995	49.655	69.368	55.133	49.433	52.832
CC77DRAFT_1016462	109.513	207.612	261.322	59.138	30.617	41.736	63.288	53.74	34.531	43.636	42.952	26.133
CC77DRAFT_1016464	6.511	8.028	9.547	7.536	9.036	12.007	6.389	6.449	9.689	17.255	10.208	18.314
CC77DRAFT_1016474	636.193	405.739	931.561	228.314	751.31	1038.09	197.83	447.228	447.376	67.785	147.747	106.81
CC77DRAFT_1016504	9.125	8.001	3.773	15.13	7.233	9.802	9.635	7.336	7.685	16.255	21.799	11.331
CC77DRAFT_1016512	24.466	11.875	11.994	18.737	49.425	24.952	31.414	18.941	29.656	21.627	12.626	22.297
CC77DRAFT_1016539	112.45	530.277	373.258	20.114	71.73	71.443	91.486	202.204	83.347	27.014	70.052	36.917
CC77DRAFT_1016542	215.41	145.538	61.255	164.26	165.235	147.848	143.977	131.784	164.928	264.022	241.038	270.629
CC77DRAFT_1016543	47.639	97.164	116.036	21.403	15.976	30.032	58.809	107.285	67.401	26.216	29.171	21.843
CC77DRAFT_1016547	164.72	286.043	322.426	78.576	59.699	96.054	142.437	189.156	136.978	94.186	88.661	81.403
CC77DRAFT_1016549	55.84	61.599	55.769	55.731	29.721	40.998	40.342	45.958	39.371	62.106	43.28	42.188
CC77DRAFT_1016554	117.609	54.455	36.229	109.628	78.025	78.717	34.834	19.26	24.072	18.354	31.093	20.862
CC77DRAFT_1016562	337.725	392.292	367.513	249.619	170.092	276.358	476.146	429.552	625.885	698.383	385.5	602.178
CC77DRAFT_1016565	0.753	0	0.788	1.226	0.709	0.592	0	0	0	0.332	0.486	0.747
CC77DRAFT_1016566	0.327	0.848	0.933	0.67	1.336	1.702	0.424	0.254	0	0.337	0.247	0.65
CC77DRAFT_1016570	0.152	0.236	0	1.068	0	0	0.296	0.177	0.323	0	0	0
CC77DRAFT_1016571	2.613	3.007	4.136	4.585	3.463	3.641	2.82	2.367	2.26	1.895	1.204	1.537
CC77DRAFT_1016576	6.413	4.233	4.012	8.437	4.905	8.603	7.085	6.628	3.488	3.551	3.897	4.215
CC77DRAFT_1016578	17.218	29.034	27.418	17.195	14.473	15.118	19.232	18.791	19.344	18.474	18.299	16.668
CC77DRAFT_1016579	259.192	352.804	281.882	191.64	314.462	250.527	243.253	256.104	259.119	264.83	258.771	245.708
CC77DRAFT_1016584	22.251	77.118	83.71	15.176	14.262	17.477	57.195	118.646	54.834	18.531	43.992	23.813
CC77DRAFT_1016598	227.246	301.281	358.823	151.754	112.026	175.575	280.991	302.988	331.262	215.78	181.965	207.107
CC77DRAFT_1016604	4.166	13.386	11.531	2.898	8.283	12.057	4.848	9.953	6.861	2.109	4.832	0.962
CC77DRAFT_1016608	13.775	9.684	8.143	23.529	14.561	20.484	16.384	11.877	18.878	23.903	23.225	26.518
CC77DRAFT_1016609	8.469	8.238	8.344	11.033	10.875	9.173	7.31	8.276	7.654	8.532	10.097	10.337
CC77DRAFT_1016616	31.796	27.824	23.982	31.259	43.597	39.059	40.236	31.757	38.377	45.196	53.041	49.021
CC77DRAFT_1016619	3.527	3.735	1.174	4.781	5.584	2.353	4.516	5.228	2.722	3.138	1.631	2.227
CC77DRAFT_1016621	0.679	0.093	0.39	0.946	1.297	0.916	0.291	0.116	0.254	0.247	0.316	0.535
CC77DRAFT_1016623	3.139	4.043	5.584	3.393	3.665	3.794	4.703	6.659	5.758	3.961	6.437	5.286
CC77DRAFT_1016629	2178.03	1669.53	1403.07	1183.69	1077.57	1051.64	1951.09	2256.29	2596.4	1318.41	980.481	1243.06
CC77DRAFT_1016638	294.745	348.619	407.485	360.507	473.558	493.404	388.534	417.928	444.79	449.05	467.685	684.266
CC77DRAFT_1016644	13.592	12.859	6.992	9.108	17.83	17.975	14.206	10.204	17.977	18.873	13.144	15.436
CC77DRAFT_1016650	3.676	3.98	3.264	8.795	3.321	4.957	3.535	3.2	3.212	2.793	4.514	2.266
CC77DRAFT_1016652	5.197	9	8.598	7.066	3.425	5.745	8.606	12.437	5.93	8.647	18.127	3.429
CC77DRAFT_1016659	52.498	47.466	39.771	62.668	21.334	37.159	72.358	67.112	51.443	57.104	61.313	61.516
CC77DRAFT_1016661	15.203	14.336	14.989	13.746	13.603	17.198	16.876	16.317	15.768	13.892	13.182	12.674
CC77DRAFT_1016669	6.685	12.7	20.708	4.633	2.772	6.278	10.019	13.091	7.549	4.182	4.465	4.57
CC77DRAFT_1016670	3.372	2.233	3.446	3.37	1.968	5.323	6.219	7.183	10.014	23.778	12.352	15.714
CC77DRAFT_1016675	19.998	8.807	9.379	24.761	13.604	16.164	13.324	14.201	12.36	15.641	16.2	17.24
CC77DRAFT_1016686	6.778	3.064	2.285	4.437	6.095	6.496	7.909	5.066	4.402	5.107	6.519	3.412
CC77DRAFT_1016692	29.977	41.236	48.685	24.702	22.057	22.619	23.228	45.932	30.106	26.037	32.679	27.255
CC77DRAFT_1016693	282.179	546.202	453.017	291.021	248.474	200.618	348.93	478.49	343.942	227.756	332.228	228.274
CC77DRAFT_1016697	4.027	5.855	10.203	2.669	2.195	3.694	4.573	3.932	4.322	2.527	2.362	2.749
CC77DRAFT_1016698	7.498	7.364	10.334	8.395	6.811	8.812	9.295	8.364	7.325	7.943	7.366	8.973
CC77DRAFT_1016704	7.037	4.438	6.457	7.145	10.359	8.138	8.451	5.712	7.016	12.831	6.124	10.367
CC77DRAFT_1016705	0.192	0.128	0.47	1.133	0.569	1.008	0.187	0.736	0.496	9.568	15.129	4.362
CC77DRAFT_1016708	16.323	18.448	13.823	11.82	18.702	15.675	24.692	25.481	24.918	24.833	25.053	33.975
CC77DRAFT_1016717	68.108	35.581	23.518	85.086	90.414	65.445	98.158	56.162	101.712	104.194	74.594	119.174
CC77DRAFT_1016723	8.282	5.763	4.136	10.484	7.784	8.979	6.111	6.56	5.251	4.779	7.099	8.204
CC77DRAFT_1016729	14.08	7.465	5.372	13.568	14.689	14.407	13.676	11.825	12.932	24.829	19.134	26.965
CC77DRAFT_1016735	33.324	32.167	34.516	34.181	32.622	28.258	50.1	51.172	30.347	29.044	39.936	24.631
CC77DRAFT_1016736	9.79	10.989	13.209	11.619	24.32	15.962	6.153	5.413	10.216	9.536	5.86	11.836
CC77DRAFT_1016740	19.704	15.766	12.115	31.3	14.241	15.546	10.743	12.351	15.813	8.056	13.47	11.538
CC77DRAFT_1016750	71.235	58.007	53.809	54.982	45.057	49.235	94.365	81.97	75.744	81.735	54.998	76.441
CC77DRAFT_1016752	19.052	13.707	14.911	27.811	28.896	25.562	30.518	21.477	26.75	31.972	25.577	39.505
CC77DRAFT_1016757	11.874	13.044	23.425	9.336	9.713	12.852	9.669	11.256	10.412	9.362	10.11	8.656
CC77DRAFT_1016758	29.399	33.764	47.705	25.459	31.514	28.817	27.28	24.962	22.874	27.128	31.836	25.031
CC77DRAFT_1016759	905.117	1445.51	1166.4	426.229	673.135	781.859	917.933	1398.9	1090.72	712.849	764.263	761.32
CC77DRAFT_1016766	32.98	26.252	28.521	74.812	38.207	35.338	50.673	51.316	62.52	48.892	63.286	57.171
CC77DRAFT_1016773	34.261	42.681	37.581	44.843	45.777	38.059	64.257	56.576	60.841	78.779	54.524	77.721
CC77DRAFT_1016775	24.268	34.543	46.524	14.375	13.893	22.646	25.52	27.702	16.439	11.651	13.211	10.722
CC77DRAFT_1016776	0	0	0	0	0.333	0.972	0.229	0.686	1	0.121	0.133	0
CC77DRAFT_1016780	8.934	4.311	3.707	7.533	17.108	10.344	5.392	3.435	7.043	8.267	11.18	11.661
CC77DRAFT_1016785	6.256	4.287	4.682	5.318	8.379	7.187	6.067	4.737	4.882	5.957	5.289	5.314
CC77DRAFT_1016787	20.607	20.046	20.83	15.772	21.008	19.296	25.885	20.978	20.425	18.931	20.496	19.745
CC77DRAFT_1016801	38.97	39.84	37.942	34.269	39.845	43.351	61.902	53.541	80.732	53.771	42.387	66.756
CC77DRAFT_1016807	7.119	6.644	7.634	8.422	8.502	8.207	5.437	5.683	5.347	6.105	7.571	4.296
CC77DRAFT_1016808	40.965	23.401	18.837	38.919	47.462	30.779	56.844	41.728	31.399	45.231	45.346	36.786
CC77DRAFT_1016819	22.201	18.601	14.821	37.394	25.322	22.835	25.353	22.488	26.918	22.594	19.464	23.424
CC77DRAFT_1016827	2.739	3.781	3.716	2.803	3.008	4.327	2.66	4.785	1.776	1.097	2.064	1.812
CC77DRAFT_1016840	3.374	3.286	4.854	3.52	1.459	3.279	3.631	3.653	3.91	2.574	4.557	2.895
CC77DRAFT_1016841	152.565	162.261	141.709	95.975	157.667	151.647	164.447	158.173	172.043	241.743	136.879	219.719
CC77DRAFT_1016842	1515.15	2535.6	1589.2	1696.29	1179.33	1095.98	1933.39	2286.03	3316.26	2487.88	2856.83	2461.27
CC77DRAFT_1016843	2061.43	4449.3	3042.21	2775.95	1527	1428.42	2507.72	3704.73	4612.61	2508.09	4521.32	3088.23
CC77DRAFT_1016844	38.005	26.506	19.685	37.653	45.389	39.45	32.922	24.172	31.586	33.008	32.938	30.54
CC77DRAFT_1016849	2.658	1.913	3.561	2.644	3.478	3.241	0.692	0.868	1.204	0.634	0.33	0.74
CC77DRAFT_1016863	25.959	39.984	32.443	27.952	23.155	23.783	22.146	26.421	21.029	21.701	31.02	17.685
CC77DRAFT_1016864	23.725	17.317	20.366	22.933	20.993	17.522	27.618	28.938	25.456	29.831	32.296	29.37
CC77DRAFT_1016872	36.783	37.929	41.37	23.892	27.989	34.226	39.722	39.933	30.93	33.909	32.629	34.141
CC77DRAFT_1016888	5.769	5.037	8.085	7.096	8.934	7.484	3.349	3.18	5.471	7.034	7.333	6.3
CC77DRAFT_1016895	57.352	80.829	76.181	46.58	35.245	48.227	72.661	68.491	64.957	71.673	64.919	67.966
CC77DRAFT_1016899	17.554	13.026	11.519	16.552	34.522	24.902	15.403	11.248	15.033	26.681	17.527	25.228
CC77DRAFT_1016900	504.063	526.099	511.252	396.708	280.709	401.975	711.616	659.089	1138.36	1045.33	517.254	833.586
CC77DRAFT_1016903	40.3	25.722	24.911	36.65	43.192	25.177	23.929	17.355	22.339	21.022	19.474	21.695
CC77DRAFT_1016904	288.279	276.422	219.222	228.743	146.036	118.614	153.644	191.48	127.994	80.42	91.72	100.705
CC77DRAFT_1016907	3.766	3.048	1.554	2.792	4.145	3.163	2.576	2.533	2.027	3.443	2.939	3.263
CC77DRAFT_1016913	65.889	44.378	21.922	68.204	24.254	30.795	30.937	35.094	44.909	20.43	53.49	24.321
CC77DRAFT_1016919	13.768	13.09	17.768	10.974	37.307	26.22	22.677	32.982	23.891	17.583	16.928	16.412
CC77DRAFT_1016934	0	0	0	0.89	0	2.42	0.394	0.709	0.215	0.627	1.147	0
CC77DRAFT_1016936	8.61	9.267	12.01	11.494	21.81	19.104	11.645	10.137	17.755	18.188	14.879	22.985
CC77DRAFT_1016946	14.939	27.877	40.7	7.824	4.473	10.676	18.842	23.358	15.77	9.658	9.365	7.478
CC77DRAFT_1016952	836.331	539.574	414.752	1215	943.16	637.177	747.205	820.583	1449.54	1538.81	1476.7	1464.35
CC77DRAFT_1016961	18.555	13.202	11.697	22.722	21.391	16.597	16.961	12.871	10.42	17.576	19.771	18.009
CC77DRAFT_1016962	2.757	2.349	1.936	4.258	7.074	4.342	2.109	2.102	2.796	1.558	2.344	2.372
CC77DRAFT_1016964	10.894	7.144	7.734	7.68	23.552	13.77	11.013	8.552	12.505	11.224	7.892	14.212
CC77DRAFT_1016965	6.649	5.72	7.629	6.665	6.84	7.659	6.377	4.793	7.269	8.087	7.197	11.97
CC77DRAFT_1016966	68.939	51.617	19.617	28.428	86.298	56.501	52.62	49.498	100.716	54.898	30.433	27.318
CC77DRAFT_1016967	11.647	7.189	8.158	6.843	50.255	21.163	5.874	6.608	12.361	11.577	5.993	7.259
CC77DRAFT_1016972	1492.73	1053.77	581.088	1848.61	1002.9	1123.61	2635.22	2205.37	3188.18	4152.44	3026.84	3881.81
CC77DRAFT_1016986	36.21	55.209	60.567	30.976	30.541	33.933	53.053	47.312	35.542	30.875	37.58	29.304
CC77DRAFT_1016988	12.339	12.824	17.556	16.949	16.428	19.769	20.022	17.684	19.335	28.492	19.857	26.471
CC77DRAFT_1016989	25.753	25.784	20.103	24.83	24.318	26.784	25.953	21.339	16.696	24.101	22.358	23.478
CC77DRAFT_1016990	8.384	11.654	12.141	7.632	6.936	5.826	7.749	7.343	5.997	7.614	12.342	5.673
CC77DRAFT_1016991	4.846	3.402	3.647	2.213	7.561	5.724	1.354	2.01	1.902	1.983	2.552	1.844
CC77DRAFT_1016998	75.654	44.916	29.81	37.682	26.751	45.413	246.657	250.798	326.082	463.846	278.337	380.658
CC77DRAFT_1017004	4.75	5.753	8.803	8.582	5.005	4.747	3.406	3.688	5.162	6.817	9.176	5.611
CC77DRAFT_1017008	29.699	37.537	25.005	38.637	21.771	30.774	27.834	23.851	27.055	28.451	40.965	22.944
CC77DRAFT_1017009	20.767	19.902	17.717	25.73	21.546	26.246	20.727	15.063	15.966	26.86	22.027	25.716
CC77DRAFT_1017012	0.191	0	0	0	0	0	0.185	0	0	0	0	0
CC77DRAFT_1017016	22.968	17.415	25.433	19.76	19.004	25.598	29.64	25.504	24.432	23.769	26.947	27.298
CC77DRAFT_1017022	0	0	0	0	0	0	0	0	0	0	0	0
CC77DRAFT_1017027	0.308	0.137	0.161	0.271	0.207	0.404	0.086	0	0	0	0	0
CC77DRAFT_1017038	88.027	149.201	136.082	83.672	83.633	77.087	94.437	119.557	93.714	87.365	109.221	79.587
CC77DRAFT_1017059	23.484	24.032	33.863	18.144	15.29	26.803	25.5	26.933	24.662	16.055	13.803	18.59
CC77DRAFT_1017063	13.074	12.073	14.265	11.344	15.413	12.155	13.75	20.437	17.651	8.058	13.25	14.128
CC77DRAFT_1017065	10.637	12.991	19.277	11.483	21.255	11.454	9.743	13.199	8.17	4.496	8.84	3.879
CC77DRAFT_1017067	48.936	49.49	38.454	89.981	82.095	56.908	56.251	63.846	61.624	38.819	47.259	45.048
CC77DRAFT_1017069	26.506	54.625	78.317	12.076	9.745	15.952	22.047	27.25	14.307	12.319	14.985	8.984
CC77DRAFT_1017102	45.317	24.716	43.902	17.708	105.672	25.666	18.04	34.077	26.418	8.124	1.074	0.707
CC77DRAFT_1017103	413.863	99.298	177.703	166.627	115.063	91.717	71.014	78.811	146.539	13.665	3.46	0.675
CC77DRAFT_1017104	1.911	0.543	0.057	1.165	1.163	1.432	0.928	0.57	0.569	0.528	0.158	0.555
CC77DRAFT_1017109	0	0	0	0	0	0	0	0	0	0	0	0
CC77DRAFT_1017113	65.27	106.062	88.689	60.05	69.483	74.903	81.442	103.926	87.256	86.347	92.172	64.929
CC77DRAFT_1017122	33.189	22.749	21.754	35.188	42.374	42.491	39.466	35.038	45.101	52.232	46.214	42.468
CC77DRAFT_1017129	19.051	10.844	9.775	19.292	11.783	15.694	12.236	11.367	10.76	8.031	7.961	8.236
CC77DRAFT_1017135	1.62	2.936	1.978	0.553	2.118	1.816	1.661	1.258	1.051	2.782	0.712	0.268
CC77DRAFT_1017137	306.21	220.419	130.193	371.932	408.983	341.024	334.135	345.027	508.83	799.939	692.765	905.88
CC77DRAFT_1017140	29.009	29.109	31.416	31.653	32.862	32.422	49.561	51.743	59.815	51.088	45.147	54.701
CC77DRAFT_1017141	16.972	15.906	15.376	19.489	15.597	19.727	18.807	16.284	15.741	12.22	14.806	12.514
CC77DRAFT_1017146	37.178	39.878	51.871	34.398	37.385	39.967	48.277	46.354	33.19	42.017	29.928	43.432
CC77DRAFT_1017149	7.74	7.062	9.277	8.721	13.223	9.937	9.696	9.437	6.456	8.662	9.368	9.163
CC77DRAFT_1017157	172.886	138.577	122.623	155.253	133.503	139.399	180.454	163.683	152.612	112.691	134.268	115.232
CC77DRAFT_1017169	115.006	131.588	138.709	91.791	120.555	121.63	131.633	108.295	123.595	141.224	129.579	183.484
CC77DRAFT_1017173	1.987	1.688	3.941	2.161	1.551	3.288	1.996	1.701	2.398	2.205	3.419	2.124
CC77DRAFT_1017176	2.294	3.024	3.48	2.348	2.356	2.264	3.984	4.899	2.103	3.009	5.66	2.069
CC77DRAFT_1017177	17.247	25.998	23.744	12.362	12.631	14.288	19.362	18.237	15.565	14.15	16.796	9.742
CC77DRAFT_1017180	0.182	0.169	0.044	0.957	0.48	0.935	0.071	0	0.154	0.112	0.082	0
CC77DRAFT_1017188	0.066	0.205	0.322	0.173	0.062	0.363	0	0	0	0.068	0	0
CC77DRAFT_1017189	0.691	0.618	0.383	2.239	1.34	1.382	1.016	1.365	1.199	0.884	1.42	0.644
CC77DRAFT_1017199	1.446	0.802	1.177	0.815	6.45	3.474	0.602	0.842	0.804	0.426	0.272	0.171
CC77DRAFT_1017207	4.374	1.752	2.276	6.078	8.149	3.991	4.203	4.96	6.743	15.037	8.303	15.462
CC77DRAFT_1017208	16.951	13.506	11.544	14.676	9.686	13.483	16.274	13.836	11.31	11.509	12.962	11.496
CC77DRAFT_1017213	43.15	39.984	45.259	42.88	47.917	47.288	24.906	22.213	29.741	18.102	19.819	25.199
CC77DRAFT_1017214	2.778	3.659	2.822	3.002	3.326	3.241	1.899	1.656	1.981	2.725	2.236	2.513
CC77DRAFT_1017223	232.866	147.007	57.779	103.29	119.638	250.778	122.214	106.175	156.89	140.11	109.061	142.794
CC77DRAFT_1017226	3.937	3.728	2.813	7.496	5.152	7.575	2.798	1.789	4.076	2.572	3.583	1.048
CC77DRAFT_1017234	27.203	47.017	89.673	18.289	15.959	22.931	18.898	20.399	11.478	14.458	16.129	12.162
CC77DRAFT_1017247	12.662	7.093	3.295	4.916	8.599	8.569	10.282	20.548	5.728	6.416	6.806	2.883
CC77DRAFT_1017250	3.937	4.632	4.176	6.872	6.365	10.105	4.867	4.4	6.542	10.202	11.286	11.087
CC77DRAFT_1017252	110.166	86.497	59.977	184.875	182.243	121.511	139.519	105.073	152.631	255.32	270.471	215.144
CC77DRAFT_1017262	174.716	242.748	260.779	127.78	122.738	158.844	258.11	308.751	309.226	167.623	197.011	151.348
CC77DRAFT_1017263	14.214	11.383	9.633	21.577	19.972	17.261	20.868	19.526	24.363	36.003	28.861	31.619
CC77DRAFT_1017264	124.023	182.735	197.264	86.75	61.731	79.292	138.848	197.371	121.104	93.382	126.959	71.415
CC77DRAFT_1017266	2.538	3.504	5.739	3.463	1.593	2.587	1.461	2.737	2.893	3.002	6.059	5.503
CC77DRAFT_1017268	48.947	39.578	37.478	47.25	80.861	75.318	69.712	70.466	81.189	92.802	60.848	89.22
CC77DRAFT_1017269	121.81	137.681	136.815	103.655	123.855	132.34	132.65	130.422	145.535	138.447	105.971	172.016
CC77DRAFT_1017270	460.103	283.777	494.857	211.679	1261.11	495.248	431.113	534.013	533.817	392.768	354.01	387.411
CC77DRAFT_1017273	3.155	1.367	3.762	3.958	13.537	8.244	1.283	2.221	4.244	5.669	5.972	6.951
CC77DRAFT_1017275	6.852	9.189	9.542	9.921	13.679	12.37	9.889	11.761	7.944	9.611	10.983	9.092
CC77DRAFT_1017276	8.646	24.848	21.735	5.882	6.409	9.805	7.869	6.303	4.335	7.189	5.811	5.133
CC77DRAFT_1017283	8.129	11.459	14.027	7.412	7.923	7.132	6.404	7.472	5.304	6.132	7.779	6.935
CC77DRAFT_1017286	869.46	677.936	543.283	381.278	1077.8	592.252	695.833	623.627	895.273	746.173	555.885	667.631
CC77DRAFT_1017287	0	0.584	0	2.474	0.708	0.517	0	0.219	0	0.581	0.85	0.56
CC77DRAFT_1017290	3.053	2.5	1.762	2.799	2.717	2.775	2.291	2.295	2.798	1.544	1.506	2.368
CC77DRAFT_1017296	0.392	0.122	0	1.582	0.369	0.432	0.152	0.639	0.499	0.162	0.177	0.311
CC77DRAFT_1017299	128.968	207.293	116.74	140.188	134.997	115.445	135.576	229.109	228.423	205.781	142.427	134.772
CC77DRAFT_1017308	61.928	126.073	114.37	62.341	45.565	47.373	46.197	70.967	40.867	46.139	71.426	42.231
CC77DRAFT_1017310	78.101	90.146	78.761	82.242	42.098	47.237	86.79	71.114	43.966	35.5	60.082	26.171
CC77DRAFT_1017311	20.871	19.355	16.938	31.823	32.305	28.776	23.551	24.592	23.26	13.282	17.282	17.662
CC77DRAFT_1017314	20.772	30.427	36.867	18.51	14.227	19.08	18.04	20.767	18.955	20.212	25.505	21.399
CC77DRAFT_1017317	1.331	1.826	1.733	2.88	1.733	2.584	1.357	0.646	0.541	1.6	1.103	1.32
CC77DRAFT_1017328	1063.55	2097.99	2190.64	2277.7	540.288	817.913	1962.15	2129.15	2276.38	1303.45	1411.17	1714.2
CC77DRAFT_1017331	75.99	61.56	45.089	72.411	95.831	79.308	65.453	45.281	80.182	116.982	88.724	119.733
CC77DRAFT_1017334	7.785	6.599	6.52	9.202	7.709	6.989	6.409	6.662	7.834	8.339	10.117	6.028
CC77DRAFT_1017335	5.932	1.645	1.94	5.575	25.132	11.953	8.746	9.623	15.291	29.141	18.445	23.753
CC77DRAFT_1017361	6.826	3.457	2.718	9.632	4.75	8.032	2.45	4.839	5.67	2.905	5.704	3.533
CC77DRAFT_1017364	11.98	9.326	11.957	12.426	23.545	19.065	11.551	13.409	14.231	13.905	10.777	11.221
CC77DRAFT_1017365	35.097	37.058	24.855	33.464	45.077	28.312	50.698	44.097	48.486	52.856	51.145	46.011
CC77DRAFT_1017388	2280.86	2459.73	1817.58	1559.25	1294.85	1648.53	2776.3	2432.71	3306.64	3636.53	2376.52	3490.95
CC77DRAFT_1017390	51.305	55.776	54.154	27.083	44.491	37.038	19.309	23.664	21.893	25.761	22.129	18.197
CC77DRAFT_1017397	241.383	142.89	78.197	224.153	303.924	282.056	289.825	232.82	469.36	721.582	470.28	626.271
CC77DRAFT_1017399	41.948	39.499	40.978	30.666	30.361	29.816	48.37	60.08	48.407	35.157	26.384	28.781
CC77DRAFT_1017409	16.775	17.069	10.961	28.224	21.075	19.525	20.503	14.759	17.476	13.496	15.882	12.612
CC77DRAFT_1017415	0.199	0	0.243	0.087	0	0	0.097	0	0	0	0	0
CC77DRAFT_1017422	27.6	26.6	22.422	20.638	58.408	32.635	27.5	19.774	20.472	31.572	22.544	32.214
CC77DRAFT_1017431	13.67	14.176	17.911	13.77	10.293	15.815	13.399	11.373	13.491	14.957	11.105	18.649
CC77DRAFT_1017441	28.216	20.034	20.893	27.996	20.768	33.078	41.784	34.908	39.904	42.36	37.04	42.901
CC77DRAFT_1017451	1.867	1.243	0.918	2.637	0.434	1.446	1.554	1.271	1.621	1.074	2.111	0.698
CC77DRAFT_1017452	0.854	0.984	1.916	1.329	1.296	1.137	0.562	1.122	1.725	1.475	1.432	1.749
CC77DRAFT_1017454	1.083	0	0.22	1.108	0	1.324	0.351	0	0.191	0.186	0.408	0
CC77DRAFT_1017464	19.091	5.61	3.402	38.108	20.207	28.873	0.601	0.12	2.738	1.488	1.517	0
CC77DRAFT_1017466	0.777	0.805	0.542	1.088	0.523	0.985	0.018	0.043	0.059	0.172	0.063	0
CC77DRAFT_1017470	0.604	0.692	0.582	1.228	0.808	2.889	0.124	0.111	0.169	0.164	0.863	1.231
CC77DRAFT_1017474	0	0	0	0	0	0.444	0	0	0	0	0	0
CC77DRAFT_1017479	8.106	4.44	3.251	7.489	9.18	9.161	8.102	5.929	10.599	12.104	8.811	13.405
CC77DRAFT_1017480	10.149	8.228	13.344	12.766	15.067	13.812	11.32	8.572	11.008	14.708	8.637	17.151
CC77DRAFT_1017481	83.906	107.752	99.04	77.132	117.832	107.29	114.255	91.928	134.52	129.692	103.337	140.8
CC77DRAFT_1017484	9.964	14.537	11.321	27.913	11.17	18.968	12.335	20.458	15.099	16.883	31.193	14.972
CC77DRAFT_1017492	30.385	26.029	28.652	24.174	28.304	30.734	31.595	26.065	25.277	44.557	31.003	50.848
CC77DRAFT_1017493	26.92	33.742	33.623	23.566	24.177	27.708	34.697	27.212	24.172	27.874	26.115	23.023
CC77DRAFT_1017515	238.18	188.228	169.413	212.38	248.679	256.863	272.461	227.373	297.731	296.613	219.196	317.944
CC77DRAFT_1017527	9.827	8.892	15.512	9.023	5.217	8.257	10.794	10.09	8.741	8.548	7.407	6.622
CC77DRAFT_1017528	4.149	1.701	1.945	2.766	5.812	4.141	1.902	2.744	3.417	3.488	1.651	3.886
CC77DRAFT_1017533	43.769	66.986	66.371	37.882	48.328	40.365	42.794	38.975	37.25	23.747	15.794	16.4
CC77DRAFT_1017536	1.576	0.646	0.399	2.034	1.427	1.418	0.808	0.311	0.789	0.337	0.571	0.442
CC77DRAFT_1017547	73.339	67.782	88.645	46.778	36.572	66.156	73.181	79.597	69.79	75.561	63.946	69.366
CC77DRAFT_1017550	4.735	5.442	6.416	5.378	15.152	10.646	11.059	10.137	16.007	29.611	14.05	29.057
CC77DRAFT_1017551	17.709	20.732	32.501	12.34	24.133	22.507	47.697	43.411	50.471	51.69	24.61	65.013
CC77DRAFT_1017552	35.633	61.505	72.564	23.869	39.836	38.178	32.987	31.285	23.858	30.044	23.37	31.141
CC77DRAFT_1017557	0.325	0	0	0.998	0	1.043	0.158	0	0.345	0.167	0.184	0
CC77DRAFT_1017559	36.145	41.389	43.211	39.489	55.5	41.727	53.706	52.609	32.744	51.061	55.037	57.331
CC77DRAFT_1017560	0.3	0.7	0	0.132	0	0	0.876	0	0.797	0	1.359	0.298
CC77DRAFT_1017567	10.879	6.237	7.058	12.165	8.526	8.464	6.583	7.528	5.168	9.653	11.978	8.844
CC77DRAFT_1017574	731	741.404	362.713	1126.4	1749.06	750.535	516.44	530.95	739.695	601.934	517.885	707.238
CC77DRAFT_1017576	44.415	65.182	48.422	30.656	36.565	34.812	32.667	44.507	26.821	33.676	37.739	28.077
CC77DRAFT_1017587	13.775	6.743	7.984	15.374	26.643	18.094	7.809	10.487	16.554	23.414	10.12	27.227
CC77DRAFT_1017592	23.657	46.721	49.924	16.182	14.852	17.208	28.916	31.527	19.867	17.784	22.888	14.594
CC77DRAFT_1017596	226.28	480.967	397.39	86.239	107.751	137.687	86.211	101.718	74.094	65.756	89.114	86.182
CC77DRAFT_1017599	0.554	0.408	0.308	0.426	1.418	0.731	0.236	0.181	0.33	0.22	0.429	0.299
CC77DRAFT_1017600	906.862	1165.05	804.696	553.512	491.091	631.224	1114.35	931.008	1921.07	1781.39	1041.09	1833.69
CC77DRAFT_1017602	2.701	3.488	3.47	6.005	7.096	6.136	2.669	2.359	3.35	4.902	4.332	4.362
CC77DRAFT_1017605	1.688	2.694	2.576	7.443	3.443	3.871	1.366	1.965	1.642	1.594	2.491	3.768
CC77DRAFT_1017606	20.252	19.659	11.503	56.727	44.889	42.951	33.739	25.53	28.004	18.58	16.76	27.81
CC77DRAFT_1017615	11.397	7.904	19.691	7.073	42.716	24.033	2.193	1.419	1.864	1.108	2.107	1.209
CC77DRAFT_1017616	1.338	1.465	1.661	3.079	1.9	1.851	1.428	1.226	1.141	1.605	1.736	2.111
CC77DRAFT_1017621	137.014	198.226	147.62	163.467	135.962	135.723	182.094	190.453	173.39	161.218	177.892	118.936
CC77DRAFT_1017622	300.712	736.221	692.809	153.332	388.96	519.901	193.626	289.015	193.977	69.878	83.981	214.759
CC77DRAFT_1017624	55.949	29.101	25.962	40.793	66.426	49.176	55.533	47.06	51.964	91.349	72.547	77.972
CC77DRAFT_1017625	592.205	389.407	260.108	509.796	543.21	499.202	927.201	768.437	1389.66	1515.38	929.129	1993.07
CC77DRAFT_1017635	0	0	0	0	0	0	0	0	0	0	0	0
CC77DRAFT_1017636	0	0	0	0	0	0	0	0	0	0	0	0
CC77DRAFT_1017639	9.963	9.352	4.495	12.729	8.36	8.862	6.101	7.87	10.529	6.695	13.665	7.263
CC77DRAFT_1017648	5.901	6.608	4.077	2.488	3.618	10.659	1.688	1.811	3.253	0.895	1.19	1.498
CC77DRAFT_1017656	89.574	94.467	139.776	57.435	123.013	83.293	65.293	61.004	90.252	104.402	93.774	110.353
CC77DRAFT_1017665	9.261	6.803	7.86	14.419	18.655	14.208	15.172	10.909	9.27	19.057	15.871	25.812
CC77DRAFT_1017667	325.894	495.088	515.46	149.218	270.201	288.663	243.818	377.492	198.218	114.168	130.862	142.761
CC77DRAFT_1017674	173.256	226.529	160.378	159.572	209.224	179.454	206.066	198.652	291.878	305.407	221.712	258.626
CC77DRAFT_1017675	11.607	15.547	14.171	14.076	12.797	17.186	16.91	17.101	20.463	17.135	18.936	15.689
CC77DRAFT_1017676	28.506	23.919	34.483	27.246	29.983	33.785	37.871	29.153	47.782	59.01	35.787	56.305
CC77DRAFT_1017683	7.47	6.102	3.513	11.163	8.283	8.071	13.758	16.045	19.556	22.12	22.335	28.987
CC77DRAFT_1017688	7.309	7.149	6.95	6.75	4.4	8.284	11.297	7.529	11.598	8.182	6.595	9.796
CC77DRAFT_1017695	122.558	157.999	151.193	117.704	96.852	104.223	132.443	135.436	177.552	169.591	179.461	180.556
CC77DRAFT_1017696	22.052	25.966	26.696	24.499	22.566	26.098	22.8	20.867	21.828	26.608	23.463	27.318
CC77DRAFT_1017700	77.509	156.428	214.969	29.028	33.133	52.117	109.316	119.26	84.439	118.018	76.803	99.823
CC77DRAFT_1017702	3.219	2.064	2.376	3.02	2.854	2.918	2.635	1.7	1.45	1.986	2.687	1.671
CC77DRAFT_1017703	0.033	0.155	0.041	0	0.094	0.153	0	0	0	0	0	0
CC77DRAFT_1017711	19.739	33.455	20.607	31.004	35.67	34.757	14.816	7.772	14.954	18.991	8.544	37.977
CC77DRAFT_1017714	95.68	129.234	134.804	69.314	82.51	99.521	118.217	148.373	166.585	93.318	86.789	62.705
CC77DRAFT_1017717	95.729	148.074	151.735	108.968	45.577	90.091	471.205	424.475	571.47	796.83	257.662	596.949
CC77DRAFT_1017719	201.911	333.239	174.837	163.348	36.803	39.187	47.724	84.932	42.49	29.331	35.911	16.442
CC77DRAFT_1017724	402.096	407.225	269.085	437.615	173.86	130.572	224.613	379.97	175.61	94.216	137.613	48.081
CC77DRAFT_1017728	133.458	175.479	194.348	170.497	123.704	119.502	261.848	263.391	232.292	141.848	143.796	132.309
CC77DRAFT_1017735	53.867	32.976	18.886	40.758	41.575	44.184	48.372	42.316	63.417	72.186	41.906	68.069
CC77DRAFT_1017741	18.733	6.544	5.936	21.834	57.059	17.958	7.24	4.378	4.128	3.54	4.984	1.543
CC77DRAFT_1017747	676.436	796.273	621.671	544.038	372.493	577.308	1040.5	983.499	1464.93	1188.43	811.119	1360.3
CC77DRAFT_1017761	0.653	2.028	0.956	2.635	0.738	1.677	0.38	0.608	0.416	0.269	0.295	0
CC77DRAFT_1017762	22.083	28.923	24.144	16.762	20.484	19.542	18.497	20.646	15.798	21.948	25.85	17.799
CC77DRAFT_1017767	18.575	13.07	10.616	16.747	23.847	20.578	12.956	12.987	12.648	17.817	12.194	16.655
CC77DRAFT_1017768	33.017	31.021	23.448	119.346	63.261	53.055	57.962	59.924	57.079	54.166	62.515	43.417
CC77DRAFT_1017800	3.88	3.708	2.429	6.632	4.963	3.833	5.314	6.951	7.813	6.047	11.81	5.33
CC77DRAFT_1017803	10.438	10.229	14.564	11.772	6.785	12.197	12.914	8.972	14.903	18.82	6.322	11.835
CC77DRAFT_1017806	74.209	126.971	141.865	67.425	55.308	67.529	106.062	125.401	109.105	94.175	81.144	90.419
CC77DRAFT_1017808	6.25	7.11	8.983	5.886	5.136	7.843	8.913	5.769	7.476	8.765	10.162	7.445
CC77DRAFT_1017817	3.517	1.425	1.089	2.258	3.599	1.8	2.203	1.632	2.678	2.468	1.671	2.048
CC77DRAFT_1017820	31.172	18.573	20.702	28.772	61.621	32.128	43.761	41.563	49.431	66.828	53.118	71.296
CC77DRAFT_1017824	69.42	73.931	68.819	110.563	57.957	67.138	72.85	72.45	101.869	89.989	103.452	104.891
CC77DRAFT_1017837	10.409	8.421	2.206	23.427	13.328	13.233	12.938	10.874	14.777	13.345	12.639	14.776
CC77DRAFT_1017840	6.638	6.502	4.709	8.34	4.279	6.117	8.306	7.591	7.997	8.195	11.258	5.993
CC77DRAFT_1017844	1.696	0.564	1.405	6.215	3.82	1.889	1.941	1.552	2.957	1.123	2.807	2.944
CC77DRAFT_1017848	282.221	533.406	371.405	394.58	292.765	395.754	123.183	136.058	119.774	137.844	191.122	261.157
CC77DRAFT_1017851	11.483	5.566	3.482	7.378	19.142	10.534	9.093	7.155	20.881	12.358	5.706	6.386
CC77DRAFT_1017853	18.82	22.911	31.796	50.18	197.229	177.129	473.264	304.439	812.464	519.668	127.828	1494.89
CC77DRAFT_1017857	72.018	70.023	61.001	59.005	72.393	84.208	97.12	75.309	113.308	141.965	95.475	132.061
CC77DRAFT_1017859	68.984	72.531	80.583	57.273	56.658	57.423	83.959	96.702	98.526	71.074	81.045	74.216
CC77DRAFT_1017860	3.153	1.963	2.622	3.696	4.005	4.09	1.65	1.662	2.525	2.507	2.92	2.805
CC77DRAFT_1017864	1.224	3.169	0.249	0.895	2.305	0.562	0.991	0.475	0.216	0.841	0.231	0
CC77DRAFT_1017866	18.563	13.995	13.015	15.578	21.932	17.806	18.621	13.755	16.983	15.927	12.986	14.497
CC77DRAFT_1017873	1347.19	1369.78	1219.13	833.879	701.684	997.026	1673.92	1493.11	2485.86	2890.85	1650.19	2574.21
CC77DRAFT_1017876	16.006	6.838	5.874	15.722	17.733	14.943	15.546	12.891	14.885	24.558	14.293	34.288
CC77DRAFT_1017879	21.446	12.519	14.673	24.24	37.805	28.322	13.63	9.135	11.381	16.386	10.252	26.419
CC77DRAFT_1017894	587.827	697.587	700.74	417.048	354.793	466.497	855.056	759.817	1191.74	1126.74	695.646	1045.55
CC77DRAFT_1017906	1.516	1.195	1.181	3.316	2.441	2.177	3.373	1.638	1.796	2.083	1.019	1.286
CC77DRAFT_1017907	1.836	1.584	0.996	1.969	1.152	3.182	2.576	0.95	1.299	0	0.923	0
CC77DRAFT_1017913	982.803	1166.31	1115.42	657.118	553.075	709.263	1248.45	1184.16	1656.47	1723.72	1069.72	1528.41
CC77DRAFT_1017919	9.209	4.839	6.186	12.762	31.52	19.219	7.049	7.296	11.627	26.665	21.83	35.188
CC77DRAFT_1017922	172.894	347.218	447.035	62.703	107.528	133.473	197.755	208.07	106.914	128.764	96.049	126.453
CC77DRAFT_1017927	46.834	56.287	45.227	24.835	33.361	39.545	31.864	32.376	26.831	50.587	34.49	30.736
CC77DRAFT_1017937	39.57	66.738	96.242	16.956	15.316	26.873	43.045	59.408	31.312	19.836	21.798	18.51
CC77DRAFT_1017939	60.29	71.65	103.486	66.865	58.612	67.521	50.635	45.643	57.62	99.116	75.269	107.912
CC77DRAFT_1017945	70.916	27.384	8.485	67.558	25.957	29.478	21.776	16.415	18.167	16.998	15.578	11.632
CC77DRAFT_1017946	54.206	55.842	70.472	48.104	45.928	51.319	54.17	54.299	80.859	99.567	55.589	112.014
CC77DRAFT_1017948	93.51	113.013	89.483	78.363	116.585	104.707	96.761	88.366	145.41	179.123	130.846	146.25
CC77DRAFT_1017951	10.962	12.095	15.14	10.333	8.826	11.148	12.044	8.751	9.186	11.217	8.721	10.531
CC77DRAFT_1017952	36.338	77.852	102.277	31.241	21.879	25.897	30.193	68.657	22.228	21.476	48.656	13.483
CC77DRAFT_1017953	7.024	6.194	6.777	7.123	9.065	7.614	8.689	7.594	5.968	6.848	7.007	6.755
CC77DRAFT_1017955	29.585	23.62	22.702	23.092	28.484	35.435	39.845	28.873	32.621	28.408	24.094	27.927
CC77DRAFT_1017963	2.951	9.096	2.938	9.518	2.864	3.415	11.421	16.813	18.118	5.005	10.009	8.468
CC77DRAFT_1017984	5.423	4.417	3.23	8.237	7.845	9.464	1.028	1.271	7.405	1.295	2.355	3.937
CC77DRAFT_1017990	55.338	35.891	32.115	54.443	62.237	43.853	55.105	55.203	44.067	81.935	73.262	58.431
CC77DRAFT_1017991	27.497	37.435	45.62	23.844	20.408	26.48	33.688	35.809	21.585	28.918	30.121	28.639
CC77DRAFT_1017992	33.486	18.515	12.099	44.162	29.297	24.748	27.295	14.262	22.385	53.427	40.435	35.424
CC77DRAFT_1017993	14.871	7.25	5.126	10.226	11.704	9.963	5.354	3.578	4.904	9.522	9.972	8.727
CC77DRAFT_1017998	30.045	35.151	33.312	22.012	20.489	22.082	27.333	29.239	15.016	22.778	21.472	19.349
CC77DRAFT_1018004	14.185	8.865	8.138	12.205	14.335	10.911	12.807	11.838	11.43	20.088	9.821	16.823
CC77DRAFT_1018006	0.783	0.81	1.38	1.525	1.719	2.552	0.591	0.101	0.369	0.179	1.081	2.588
CC77DRAFT_1018012	13.684	16.449	15.62	13.915	14.6	14.941	21.222	17.931	16.058	11.737	17.232	14.614
CC77DRAFT_1018013	5.553	3.563	3.329	7.758	14.494	9.822	5.07	3.369	5.752	2.775	3.421	3.596
CC77DRAFT_1018015	14.064	10.082	11.777	12.943	14.57	21.227	20.548	16.414	19.041	30.776	17.022	25.105
CC77DRAFT_1018017	266.505	273.747	195.985	236.755	236.656	234.692	375.455	339.179	488.473	397.291	335.298	493.943
CC77DRAFT_1018020	28.627	12.892	29.212	24.145	11.721	17.21	4.36	6.263	5.304	2.967	3.639	1.344
CC77DRAFT_1018024	12.441	17.096	22.811	14.666	12.294	14.266	18.318	13.153	10.442	14.545	15.762	12.343
CC77DRAFT_1018028	11.381	13.616	14.908	9.461	15.194	11.776	8.271	7.11	3.971	7	9.682	6.88
CC77DRAFT_1018030	90.934	60.238	43.908	118.056	162.79	163.254	125.941	119.262	170.921	292.999	193.13	316.407
CC77DRAFT_1018033	5.67	5.79	4.102	2.809	8.501	8.525	3.315	2.69	2.619	2.759	2.018	1.875
CC77DRAFT_1018034	19.071	29.703	34.18	11.183	12.603	18.518	24.715	24.561	14.321	15.106	13.995	10.067
CC77DRAFT_1018036	252.653	304.602	216	428.322	146.225	156.495	193.635	356.471	229.122	389.618	646.574	304.581
CC77DRAFT_1018038	2.012	0.24	0.945	2.58	0	0.994	0.15	0	0.986	0	0	0
CC77DRAFT_1018044	2.435	4.963	2.044	3.737	3.008	2.652	1.921	8.506	2.422	4.39	6.021	8.454
CC77DRAFT_1018047	15.161	20.098	29.167	20.149	23.428	25.779	36.962	26.93	35.433	42.679	32.292	44.518
CC77DRAFT_1018051	8.828	22.46	19.929	6.897	10.735	12.064	19.382	25.757	16.593	38.799	18.924	49.84
CC77DRAFT_1018055	2.623	4.387	3.079	0.796	0.095	1.018	0.098	0.235	1.071	0.208	0	0
CC77DRAFT_1018059	26.556	44.791	53.746	40.5	52.789	37.286	67.048	60.843	56.832	35.814	32.862	37.557
CC77DRAFT_1018061	8.369	6.381	5.48	16.684	5.515	7.468	1.921	2.835	2.342	3.371	1.29	2.868
CC77DRAFT_1018062	8.873	7.17	6.002	28.713	13.376	11.109	6.755	5.865	7.445	8.462	8.202	6.305
CC77DRAFT_1018068	2.524	3.348	5.777	8.993	4.653	4.341	4.136	4.225	3.404	5.146	5.826	3.652
CC77DRAFT_1018069	2.781	3.204	4.6	7.318	5.714	6.665	4.124	4.248	3.364	3.45	4.429	5.429
CC77DRAFT_1018073	23.415	13.689	3.533	53.423	11.517	39.218	40.501	25.123	51.936	78.336	21.268	60.949
CC77DRAFT_1018076	110.64	37.721	3.801	244.898	35.371	131.964	149.801	94.521	212.605	408.49	85.43	372.565
CC77DRAFT_1018080	10.369	11.98	6.793	19.743	14.047	7.656	8.106	6.479	8.321	7.035	13.439	5.771
CC77DRAFT_1018083	28.808	28.01	28.021	28.536	38.565	30.803	29.393	27.751	20.528	23.624	26.457	24.089
CC77DRAFT_1018088	183.737	302.523	330.404	85.144	85.428	103.403	195.847	227.396	244.104	165.227	128.959	122.416
CC77DRAFT_1018094	152.051	109.98	87.904	165.143	232.016	151.354	254.032	218.999	232.004	293.274	219.036	288.922
CC77DRAFT_1018096	62.268	91.777	114.771	45.2	32.596	50.415	91.022	92.592	54.648	58.484	59.225	51.559
CC77DRAFT_1018098	81.731	83.945	85.846	53.619	72.22	62.941	91.711	94.018	63.953	62.038	61.445	59.277
CC77DRAFT_1018103	9.238	10.195	8.311	13.739	13.307	12.967	11.705	12.215	10.542	10.019	12.251	12.508
CC77DRAFT_1018106	2.175	0.921	0.386	1.804	1.266	2.576	0.845	0.783	1.217	0.774	0.492	0.824
CC77DRAFT_1018108	36.09	79.561	72.873	27.101	23.438	24.071	52.667	62.002	45.433	36.123	42.071	25.9
CC77DRAFT_1018111	39.806	37.677	45.941	30.94	34.34	36.718	41.022	41.443	28.258	24.432	24.764	29.937
CC77DRAFT_1018132	98.857	124.246	146.424	65.647	76.636	85.657	107.35	82.296	96.808	175.825	100.597	154.644
CC77DRAFT_1018135	2.313	2.08	2.229	3.737	10.085	6.7	4.611	4.82	5.685	1.63	1.514	1.812
CC77DRAFT_1018143	2.875	2.78	1.192	3.664	4.29	4.031	1.106	1.011	0.921	1.341	3.005	1.399
CC77DRAFT_1018146	1.66	1.742	1.479	2.991	1.71	1.276	1.612	2.534	2.143	1.826	3.297	1.402
CC77DRAFT_1018147	0.365	0	0.223	0.64	0	1.672	0	0.424	0	0.751	0	0
CC77DRAFT_1018151	52.83	52.708	52.967	35.772	50.675	50.94	67.651	49.316	54.307	78.553	58.604	64.195
CC77DRAFT_1018153	44.236	42.369	44.657	41.361	38.112	50.596	43.38	47.98	43.257	34.925	37.189	27.234
CC77DRAFT_1018156	1.114	0.551	0.309	4.754	0.954	1.162	0.541	0.354	0.86	0.626	3.264	0.955
CC77DRAFT_1018161	4.502	4.391	7.286	3.857	3.302	5.042	1.068	1.158	1.056	1.079	1.598	0.935
CC77DRAFT_1018165	21.683	30.597	35.772	17.193	12.234	17.071	15.89	19.413	11.628	12.137	14.468	15.426
CC77DRAFT_1018166	1.479	1.969	1.547	2.594	3.58	4.651	3.078	1.23	3.363	1.523	6.21	2.096
CC77DRAFT_1018170	27.729	56.482	57.591	22.421	19.85	16.071	25.71	41.821	24.902	27.38	51.475	18.491
CC77DRAFT_1018171	435.835	526.068	473.63	302.501	243.667	347.413	630.715	580.056	802.323	743.175	455.341	694.039
CC77DRAFT_1018178	2.319	4.894	2.468	11.369	1.735	4.745	1.097	1.039	1.262	2.266	6.521	2.183
CC77DRAFT_1018180	2.23	1.732	0.272	1.761	0	1.023	1.3	1.039	0.71	0.919	2.522	1.992
CC77DRAFT_1018183	17.787	19.545	19.253	15.151	24.513	19.947	25.924	31.245	38.199	13.21	20.201	16.529
CC77DRAFT_1018184	14.945	14.862	24.022	29.991	23.483	20.811	17.753	14.149	18.03	38.882	37.199	43.417
CC77DRAFT_1018187	9.463	7.16	10.665	9.046	16.79	14.134	10.252	9.184	6.953	10.875	8.23	16.491
CC77DRAFT_1018189	13.61	17.418	17.085	7.399	9.384	12.105	12.506	10.046	9.563	10.073	10.042	10.144
CC77DRAFT_1018195	4.661	4.654	7.549	7.844	7.747	7.723	4.389	3.545	5.099	10.781	7.368	12.742
CC77DRAFT_1018215	27.298	24.066	41.285	21.706	37.626	33.988	19.564	16.134	18.767	6.949	11.593	8.726
CC77DRAFT_1018233	146.513	112.521	88.145	136.281	140.749	156.824	210.853	178.322	400.998	449.645	234.311	408.131
CC77DRAFT_1018235	5.81	4.232	5.25	5.5	11.001	17.375	6.695	4.931	5.33	7.305	5.604	6.448
CC77DRAFT_1018240	0	0	0	0	0	1.262	0	0	0	0	0	0
CC77DRAFT_1018245	6.326	5.86	8.893	4.396	9.561	9.247	7.202	5.684	6.196	6.189	4.287	4.842
CC77DRAFT_1018247	5.084	6.733	3.202	10.234	3.174	4.075	1.923	2.368	3.579	2.261	4.175	3.717
CC77DRAFT_1018255	0.82	0.941	1.045	1.126	1.88	0.785	1.385	0.997	1.325	0.441	0.766	0.531
CC77DRAFT_1018264	37.521	80.627	89.32	23.212	17.745	23.227	29.392	42.609	26.583	15.738	26.589	13.91
CC77DRAFT_1018266	1733.57	1660.67	1648.08	1382.25	895.913	1337.54	1586.82	1179.71	1549.09	884.46	1098.21	1091.79
CC77DRAFT_1018276	428.232	1142.73	913.679	517.598	268.718	464.464	450.064	893.065	550.145	379.359	450.555	359.792
CC77DRAFT_1018280	3.172	5.352	6.87	2.745	2.351	2.91	3.899	5.228	2.091	2.269	3.515	1.066
CC77DRAFT_1018286	1066.94	467.98	209.965	908.664	493.402	521.733	1415.56	1273.68	1628.88	1421.1	968.569	1078.09
CC77DRAFT_1018301	12.895	16.871	28.235	36.511	40.221	52.294	12.551	13.674	15.843	13.838	16.815	18.217
CC77DRAFT_1018307	2.448	2.377	1.495	1.074	4.994	2.433	0.793	1.544	3.14	3.153	2.192	4.96
CC77DRAFT_1018312	0	0	0	0	0	3.13	0	0	0	0	0	0
CC77DRAFT_1018314	0	0	0	0	0	0	0	0	0	0	0	0
CC77DRAFT_1018315	0	0	0	0	0	0	0	0	0	0	0	0
CC77DRAFT_1018318	0	0	0	0	0	0	0	0	0	0	0.148	0
CC77DRAFT_1018320	15.284	12.523	13.045	13.667	22.026	17.379	17.68	17.109	26.932	38.07	20.469	37.691
CC77DRAFT_1018327	3.817	4.831	1.381	4.713	1.464	1.945	2.884	2.14	1.801	1.457	5.755	2.244
CC77DRAFT_1018330	0	0.215	0	0	0	0	8.619	5.329	29.726	21.571	1.411	6.19
CC77DRAFT_1018331	1.802	3.876	3.047	1.459	1.436	0.89	16.564	9.204	46.797	41.142	3.919	18.021
CC77DRAFT_1018332	0.746	1.93	1.669	1.526	1.872	2.052	31.018	25.614	109.332	76.559	4.215	38.095
CC77DRAFT_1018339	2.033	1.642	0.199	2.711	1.493	0.858	0.395	0.379	0.604	0.629	1.242	0.04
CC77DRAFT_1018345	91.304	202.975	250.835	37.513	29.967	54.405	80.272	128.599	76.141	41.974	52.526	35.354
CC77DRAFT_1018353	1.528	0.297	2.798	2.178	1.079	2.804	0.742	1.335	0.405	0	0	0.948
CC77DRAFT_1018358	45.097	44.196	47.942	30.332	53.269	43.115	42.692	35.435	26.383	50.723	52.963	50.75
CC77DRAFT_1018360	14.732	8.235	7.577	14.006	22.179	15.532	13.08	7.157	8.441	13.688	11.615	12.943
CC77DRAFT_1018362	3.145	1.673	5.444	2.853	15.758	10.375	3.996	2.634	4.618	3.951	1.096	5.065
CC77DRAFT_1018363	71.921	123.893	127.523	47.302	39.733	53.817	69.606	90.399	59.698	51.122	59.192	38.576
CC77DRAFT_1018365	24.11	39.935	49.021	15.75	12.857	19.178	27.384	30.058	15.739	13.407	11.841	12.271
CC77DRAFT_1018370	30.725	54.443	54.325	18.323	21.282	23.133	20.983	29.033	20.576	20.932	23.698	20.37
CC77DRAFT_1018373	681.623	1309.67	777.636	377.22	390.65	338.846	341.131	493.01	426.486	154.604	202.121	125.584
CC77DRAFT_1018381	14.998	18.109	16.183	21.273	14.512	16.573	21.171	18.352	16.439	14.162	15.458	17.267
CC77DRAFT_1018383	16.506	13.55	11.212	4.748	11.353	8.18	15.585	7.571	5.386	10.681	8.853	10.022
CC77DRAFT_1018384	38.626	41.262	62.534	24.123	23.963	30.698	66.129	63.017	79.346	48.92	45.684	56.601
CC77DRAFT_1018386	23.142	15.613	19.846	25.909	16.169	19.405	26.819	23.065	20.476	29.308	22.514	29.263
CC77DRAFT_1018388	5.991	14.681	19.586	6.977	37.129	30.867	5.851	9.147	3.532	1.852	3.838	1.981
CC77DRAFT_1018393	31.544	18.188	16.616	32.462	38.138	38.034	28.978	27.226	24.32	24.76	34.162	25.267
CC77DRAFT_1018403	0.244	0.038	0.239	0.45	0.736	0.269	0	0.085	0.052	0	0.221	0
CC77DRAFT_1018408	5.652	2.359	1.596	3.843	5.737	4.586	1.853	1.872	2.193	3.531	2.257	4.241
CC77DRAFT_1018411	5.593	19.43	11.68	25.734	20.183	26.148	3.907	7.142	3.228	7.936	13.368	30.665
CC77DRAFT_1018413	23.627	17.068	11.213	24.821	13.301	10.261	12.389	10.147	12.33	5.621	15.575	3.777
CC77DRAFT_1018420	0.473	1.153	0.165	0.888	0	0.433	0.459	0.472	1.075	0.348	0.687	0.134
CC77DRAFT_1018424	81.019	209.938	258.101	17.506	33.602	38.711	82.034	72.277	38.38	37.386	29.426	37.243
CC77DRAFT_1018433	31.675	37.058	33.5	36.625	36.925	35.445	65.219	54.013	54.549	64.09	59.844	75.776
CC77DRAFT_1018434	21.744	21.693	21.189	15.563	18.905	17.148	20.148	16.586	16.045	30.841	28.063	25.767
CC77DRAFT_1018442	2.727	2.398	2.945	2.944	1.967	2.812	2.395	2.567	1.761	1.694	2.797	1.974
CC77DRAFT_1018443	206.76	183.789	160.131	239.21	412.369	248.499	362.959	271.368	385.015	561.041	282.769	484.681
CC77DRAFT_1018447	1.069	0.899	1.875	1.582	1.299	1.961	0.389	0.285	0.52	0.39	0.277	0.574
CC77DRAFT_1018448	0.067	0.311	0	0.058	0.251	0.918	0.324	0.311	0	0.138	0.151	0.464
CC77DRAFT_1018450	531.96	318.476	118.524	420.368	714.352	640.983	965.133	878.71	1733.67	2777.23	1993.1	2920.76
CC77DRAFT_1018455	0.421	0.369	0.313	0.899	0.568	1.024	0.266	0.469	0.291	0.471	0.538	0.417
CC77DRAFT_1018461	18.594	16.988	6.677	17.589	4.805	5.184	10.977	12.101	12.769	5.634	13.809	4.341
CC77DRAFT_1018465	398.428	359.209	220.706	368.898	305.264	336.051	516.424	438.7	754.463	683.444	431.415	730.847
CC77DRAFT_1018468	4.406	5.45	4.928	8.753	2.787	3.003	1.525	2.925	1.547	1.952	4.272	1.023
CC77DRAFT_1018473	10.687	7.139	14.098	13.603	40.844	35.343	10.09	6.789	13.326	16.555	8.45	15.238
CC77DRAFT_1018486	38.084	38.715	37.507	27	38.41	44.349	47.776	37.885	66.044	60.629	40.876	71.259
CC77DRAFT_1018504	6.659	5.823	6.805	12.981	7.523	8.1	5.749	6.089	8.953	9.656	10.206	13.752
CC77DRAFT_1018514	26.518	21.853	29.199	54.364	40.094	48.411	12.42	18.934	24.462	9.366	27.765	20.659
CC77DRAFT_1018515	0.63	1.957	0.256	0.921	0	1.349	0.204	0	0	0	0.475	0.208
CC77DRAFT_1018517	34.405	46.681	42.658	33.866	25.436	29.511	25.275	36.162	31.074	29.039	33.515	30.374
CC77DRAFT_1018522	879.73	1157.97	1134.13	674.935	431.845	616.594	1308.39	1261.31	1370.1	1192.69	879.893	1294.45
CC77DRAFT_1018523	42.479	73.823	78.308	21.622	20.451	30.529	32.999	40.056	38.383	37.195	25.656	34.919
CC77DRAFT_1018528	85.185	165.791	151.86	116.709	98.013	102.353	72.72	115.389	81.398	70.001	148.936	122.935
CC77DRAFT_1018541	8.376	7.968	11.972	6.698	10.863	8.811	17.677	15.318	8.301	9.999	9.433	11.365
CC77DRAFT_1018542	12.662	14.923	15.423	10.535	10.637	13.058	17.944	20.928	12.054	11.335	15.725	8.415
CC77DRAFT_1018543	17.695	24.813	25.357	13.263	12.507	13.564	15.51	20.775	12.677	11.827	13.119	10.764
CC77DRAFT_1018545	29.275	20.683	13.94	26.368	33.212	28.297	29.854	17.644	31.627	42.78	29.545	41.889
CC77DRAFT_1018552	131.76	61.769	24.121	135.793	41.558	112.942	123.378	105.452	101.184	65.835	37.869	55.69
CC77DRAFT_1018553	215.935	198.85	150.849	280.601	142.335	182.449	206.835	237.034	140.478	108.015	129.115	96.472
CC77DRAFT_1018569	0.832	1.464	1.557	1.897	1.384	1.552	0.646	0.355	0.412	0.886	0.752	0.358
CC77DRAFT_1018572	11.905	13.142	9.91	12.298	12.829	11.147	4.348	5.958	6.526	4.156	10.957	5.32
CC77DRAFT_1018573	0	0	0	0	0	0	0	0	0	0	0	0
CC77DRAFT_1018580	1.169	0.438	0.689	1.273	2.428	1.22	0.391	0.657	0.684	1.204	0.592	1.56
CC77DRAFT_1018584	50.436	54.373	58.023	23.808	53.469	32.268	53.571	40.067	27.565	27.62	36.592	21.351
CC77DRAFT_1018590	23.379	40.222	40.77	20.12	15.327	18.108	14.119	17.51	13.601	11.503	14.66	12.161
CC77DRAFT_1018597	17.661	16.5	15.215	18.259	28.551	26.113	26.303	22.735	30.983	30.287	24.382	28.513
CC77DRAFT_1018598	41.624	42.828	49.752	35.437	33.314	42.088	54.811	63.004	61.627	49.793	44.426	46.735
CC77DRAFT_1018600	43.215	67.851	91.88	21.433	24.461	39.859	58.122	90.345	42.044	29.648	27.931	20.469
CC77DRAFT_1018605	2.818	1.065	1.209	2.94	5.127	2.76	2.071	1.463	1.617	1.726	1.076	2.947
CC77DRAFT_1018609	0.952	0.685	0.689	1.918	1.86	1.942	0.737	0.287	0.393	0.291	0.618	0.56
CC77DRAFT_1018618	5.77	5.085	7.186	5.032	6.522	7.523	8.575	4.737	6.703	5.383	3.926	5.528
CC77DRAFT_1018619	1.784	0.346	2.723	8.804	0.63	1.842	3.25	6.234	2.367	1.379	1.765	2.213
CC77DRAFT_1018620	30.224	40.504	51.562	35.534	37.903	36.477	43.154	46.333	33.089	26.705	28.998	32.932
CC77DRAFT_1018627	71.647	71.118	69.894	59.996	101.631	89.809	97.049	82.262	121.566	206.301	119.277	169.567
CC77DRAFT_1018630	25.531	30.159	30.644	16.107	15.347	21.552	29.478	44.836	24.222	21.217	29.137	12.368
CC77DRAFT_1018631	35.131	35.74	40.768	26.658	23.923	30.246	43.447	55.937	46.903	32.888	36.329	28.069
CC77DRAFT_1018633	9.756	4.729	2.851	10.894	14.054	7.791	5.662	2.397	6.499	14.739	18.756	3.484
CC77DRAFT_1018635	0.212	0.438	0.345	0.681	0.266	0.129	0.206	0.082	0.374	0.363	0.159	0
CC77DRAFT_1018637	29.9	28.904	21.042	22.453	36.293	27.632	36.409	30.12	21.847	31.903	22.947	33.935
CC77DRAFT_1018647	195.26	87.045	37.847	100.832	76.129	146.965	333.038	339.512	633.295	422.483	206.379	336.357
CC77DRAFT_1018648	81.637	54.719	46.476	61.059	81.075	68.801	103.096	68.381	107.179	181.723	122	152.481
CC77DRAFT_1018654	27.73	23.615	29.436	29.277	29.241	31.814	36.778	24.874	33.35	46.473	38.965	50.714
CC77DRAFT_1018666	7.224	6.486	5.404	9.267	6.447	7.661	5.394	4.62	5.806	7.744	5.713	6.712
CC77DRAFT_1018669	4.231	6.364	6.114	3.5	11.647	9.63	5.956	4.148	6.594	10.264	5.511	7.864
CC77DRAFT_1018678	3.008	6.833	9.372	3.859	3.296	6.383	2.224	2.091	2.43	1.249	1.979	0.98
CC77DRAFT_1018680	12.394	8.948	8.005	22.956	15.825	15.02	16.418	12.712	12.289	15.288	15.748	15.399
CC77DRAFT_1018683	6.751	6.809	5.245	4.522	5.761	13.013	5.535	5.432	18.536	4.968	2.458	10.125
CC77DRAFT_1018687	1.951	0.733	0.922	4.058	2.43	4.186	1.926	0.916	1.603	1.297	1.637	1.468
CC77DRAFT_1018689	1.568	1.26	1.651	0.569	1.629	1.687	1.103	1.323	0.631	0.223	0.367	0.268
CC77DRAFT_1018693	4.63	9.454	12.474	3.966	3.008	3.29	3.125	3.418	2.192	0.963	2.531	2.006
CC77DRAFT_1018706	14.533	21.164	20.412	10.144	8.093	8.359	5.446	5.618	6.695	4.694	8.671	6.381
CC77DRAFT_1018715	1197.2	1547.23	1214.13	942.549	1015.51	909.43	1003.66	1055.18	989.243	654.68	896.96	894.08
CC77DRAFT_1018717	0.267	0	0	0.117	0.251	0	0	0.466	0.142	0	0	0
CC77DRAFT_1018720	10.042	7.335	5.87	10.487	15.302	15.066	9.67	10.505	10.748	14.598	8.804	14.733
CC77DRAFT_1018725	5.269	4.91	7.279	3.6	11.435	5.139	0.673	1.163	1.265	0.657	0.658	0.605
CC77DRAFT_1018738	30.608	49.72	49.557	30.645	26.577	29.831	25.98	20.979	18.871	28.322	28.126	38.221
CC77DRAFT_1018742	2.397	0.876	1.549	2.453	9.359	2.35	0.365	0.739	0.748	0.654	0.478	0.56
CC77DRAFT_1018746	17.339	18.838	21.196	12.327	12.823	16.759	19.088	22.258	17.463	12.519	14.422	13.535
CC77DRAFT_1018749	41.455	49.496	55.473	51.555	32.415	43.803	63.727	63.545	48.733	54.737	54.671	63.111
CC77DRAFT_1018750	39.855	49.284	53.281	48.68	33.956	47.944	61.282	61.967	61.915	56.582	45.061	59.521
CC77DRAFT_1018758	159.695	105.993	8.177	72.825	22.502	46.29	4.037	3.9	4.167	8.923	5.483	6.186
CC77DRAFT_1018764	28.976	16.452	14.615	38.25	33.808	29.937	25.422	30.536	43.207	23.638	16.596	21.302
CC77DRAFT_1018772	190.913	212.328	158.504	169.101	130.326	142.945	152.695	164.152	127.419	108.08	151.363	102.336
CC77DRAFT_1018773	8.662	7.64	6.218	7.904	7.335	10.342	8.456	8.009	15.754	9.194	8.416	18.311
CC77DRAFT_1018776	251.497	385.179	334.725	138.014	145.299	172.095	264.286	341.376	223.089	177.733	168.108	131.815
CC77DRAFT_1018779	16.908	7.193	4.667	24.632	9.516	8.261	9.425	5.95	10.26	28.895	31.252	24.543
CC77DRAFT_1018786	0.043	0	0	0	0	0	0	0	0	0	0	0
CC77DRAFT_1018792	9.818	28.12	34.045	11.002	5.272	5.513	21.138	42.995	9.826	5.269	13.801	4.185
CC77DRAFT_1018803	7.366	5.38	4.176	6.923	8.875	8.085	9.497	6.179	11.681	8.538	8.775	10.658
CC77DRAFT_1018814	2.142	1.576	2.203	4.599	10.88	3.517	2.135	1.247	2.992	4.298	4.717	5.649
CC77DRAFT_1018816	9.803	13.524	17.193	13.274	14.473	16.045	12.117	10.787	11.489	21.145	13.97	23.162
CC77DRAFT_1018817	16.248	35.953	56.778	9.96	7.539	11.369	15.064	23.948	14.599	6.896	7.88	6.228
CC77DRAFT_1018821	375.929	619.524	557.359	230.641	247.376	294.24	418.556	434.127	528.585	313.141	290.161	330.92
CC77DRAFT_1018822	63.765	67.209	60.605	49.475	50.946	64.153	81.45	65.339	65.038	80.866	64.447	71.851
CC77DRAFT_1018826	4.157	3.228	2.7	4.771	6.204	3.895	2.448	3.245	3.333	2.688	1.2	1.053
CC77DRAFT_1018833	0	0.353	0	0.399	0	0.417	0	1.059	1.206	0	0.257	0
CC77DRAFT_1018842	5.913	10.628	10.828	5.989	5.369	7.227	4.344	3.81	4.842	4.87	6.532	3.737
CC77DRAFT_1018844	201.37	309.535	414.619	165.505	282.409	241.017	282.785	309.081	208.764	177.352	195.128	155.916
CC77DRAFT_1018845	10.446	15.383	13.885	11.436	6.262	9.257	8.232	11.465	7.897	5.655	9.114	5.71
CC77DRAFT_1018846	0.068	0.528	0.083	0.776	0.256	1.061	0.396	0.238	0.216	0	0.231	0
CC77DRAFT_1018851	2.616	1.439	1.464	4.637	6.874	5.499	0.953	0.952	0.81	0.168	0.37	0.703
CC77DRAFT_1018857	40.845	31.138	38.278	55.714	97.308	59.47	73.338	43.785	81.665	98.772	79.864	116.307
CC77DRAFT_1018859	10.736	15.895	20.211	10.809	8.863	10.868	11.661	10.748	8.476	11.062	11.152	8.291
CC77DRAFT_1018865	65.696	144.69	113.48	261.079	78.156	83.327	48.421	58.55	48.428	161.926	234.063	226.142
CC77DRAFT_1018869	19.5	15.036	14.177	24.193	19.553	25.58	43.345	29.358	30.679	30.037	18.025	21.482
CC77DRAFT_1018872	707.645	674.406	705.877	213.311	1179.63	714.364	412.767	334.919	392.691	384.271	292.306	287.845
CC77DRAFT_1018874	21.26	29.36	22.464	17.264	16.517	19.151	38.924	51.023	41.662	20.097	36.663	22.474
CC77DRAFT_1018877	17.497	23.134	29.832	12.842	12.15	14.927	12.188	12.416	10.611	16.608	13.207	15.638
CC77DRAFT_1018882	20.558	27.859	31.912	27.657	14.912	20.577	28.515	29.742	34.299	29.862	32.643	28.868
CC77DRAFT_1018885	0.397	0.69	1.569	0.696	1.15	1.397	0.077	0.185	0.202	0.065	0.215	0.11
CC77DRAFT_1018892	11.196	6.624	5.068	19.241	13.516	11.389	75.049	79.031	75.906	76.431	86.889	123.891
CC77DRAFT_1018893	351.056	638.533	549.305	364.396	351.853	373.041	488.486	613.532	349.926	370.536	491.753	414.374
CC77DRAFT_1018894	20.794	33.617	51.328	9.184	8.001	12.773	24.096	18.973	10.517	20.381	15.988	20.237
CC77DRAFT_1018896	50.36	33.688	30.386	39.46	54.074	41.492	56.845	36.338	43.129	70.754	66.007	46.099
CC77DRAFT_1018899	93.926	147.628	137.447	79.078	82.479	94.092	77.115	91.932	74.213	61.564	76.032	55.329
CC77DRAFT_1018911	35.661	63.926	63.146	35.166	33.017	26.192	33.203	54.36	26.495	26.328	55.241	22.829
CC77DRAFT_1018916	28.238	29.598	28.526	34.01	36.384	28.53	33.566	32.52	31.072	34.472	40.852	38.188
CC77DRAFT_1018917	790.433	961.112	854.697	600.189	533.669	654.875	1065.22	1105.77	1677.39	1659.24	1100.76	1589.77
CC77DRAFT_1018930	6.159	10.848	10.743	11.191	5.54	4.692	32.636	24.209	25.157	46.688	12.56	52.162
CC77DRAFT_1018931	15.37	19.516	26.902	18.785	28.253	44.069	1496.64	1309.61	2160.67	3179.35	653.061	2564.38
CC77DRAFT_1018933	1.411	3.653	1.819	4.127	1.181	2.733	1.599	8.583	5.409	2.262	5.23	1.867
CC77DRAFT_1018937	5.493	4.495	7.644	8.963	6.784	11.649	348.051	309.327	619.99	747.472	143.178	559.699
CC77DRAFT_1018940	75.054	258.403	228.711	312.457	159.743	152.48	162.639	477.72	349.838	277.944	526.385	310.358
CC77DRAFT_1018955	25.068	31.329	27.464	14.862	12.327	14.716	15.49	16.18	11.365	8.509	6.804	6.146
CC77DRAFT_1018968	9.517	12.633	18.038	5.485	14.898	9.594	18.004	17.205	15.739	23.146	19.457	21.96
CC77DRAFT_1018975	26.658	24.692	25.683	21.255	26.362	26.353	30.536	26.466	18.093	25.073	23.265	26.289
CC77DRAFT_1018992	1.812	2.303	0	3.468	1.241	0.151	1.44	0.575	1.573	1.527	2.607	2.942
CC77DRAFT_1018994	18.365	37.565	37.207	16.579	10.96	13.533	15.97	21.661	12.533	13.855	20.254	8.613
CC77DRAFT_1019002	36.918	71.856	112.749	12.045	13.774	23.875	30.55	43.077	19.916	14.185	17.72	9.558
CC77DRAFT_1019012	20.337	21.723	40.291	15.816	16.406	24.447	22.36	21.351	21.785	24.926	19.489	24.228
CC77DRAFT_1019020	7.133	8.161	11.258	9.477	29.238	13.966	33.714	21.255	24.209	32.518	9.187	38.909
CC77DRAFT_1019022	12.544	19.569	22.973	8.423	11.287	11.762	14.017	12.023	10.074	16.126	11.421	11.179
CC77DRAFT_1019023	55.19	76.912	73.935	48.676	59.502	60.408	59.479	49.041	56.971	45.568	38.38	54.457
CC77DRAFT_1019040	55.543	96.096	130.279	73.152	55.091	68.07	69.497	79.549	70.03	80.407	79.921	92.991
CC77DRAFT_1019048	6.242	6.235	8.661	6.729	15.377	10.544	14.101	13.802	14.68	25.639	19.244	30.773
CC77DRAFT_1019061	19.444	14.665	14.691	16.891	21.37	20.995	18.828	13.225	11.631	22.341	16.151	22.302
CC77DRAFT_1019070	15.749	21.773	25.366	11.904	10.516	14.704	25.929	27.187	17.664	16.169	19.449	16.512
CC77DRAFT_1019072	865.952	995.925	947.518	599.91	756.745	830.46	652.422	672.799	789.41	696.599	673.65	1067.6
CC77DRAFT_1019073	9.743	8.441	10.494	8.934	13.36	13.572	7.762	9.002	7.67	11.718	9.172	15.658
CC77DRAFT_1019074	281.42	441.39	348.359	418.059	219.567	333.926	279.292	483.57	419.38	409.42	573.849	506.361
CC77DRAFT_1019078	4.601	5.671	10.259	6.712	7.393	9.131	4.858	5.359	5.521	13.243	7.86	10.867
CC77DRAFT_1019080	0.298	0.116	0.273	1.111	1.333	0.888	0.217	0	0	0.153	0.084	0.296
CC77DRAFT_1019086	24.615	34.352	30.246	18.497	21.531	26.471	37.844	37.39	42.91	42.349	41.902	33.388
CC77DRAFT_1019090	10.89	5.971	8.577	7.787	20.77	12.169	6.706	5.509	6.324	5.517	6.896	6.211
CC77DRAFT_1019093	15.894	8.204	12.446	17.152	16.751	19.256	19.893	16.675	15.147	17.33	18.127	18.389
CC77DRAFT_1019098	30.154	45.789	60.315	23.021	21.662	23.247	19.042	27.75	18.801	22.559	30.838	22.287
CC77DRAFT_1019101	2.383	2.625	2.114	2.613	4.03	2.084	2.759	1.775	1.97	2.783	2.162	3.258
CC77DRAFT_1019104	2.632	1.398	1.311	2.248	2.413	1.684	0.807	1.129	0.919	1.891	0.744	2.027
CC77DRAFT_1019114	1.754	0.86	2.254	0.972	1.391	2.795	2.152	0.537	0.686	0.951	1.879	1.557
CC77DRAFT_1019115	11.237	10.256	8.203	13.362	18.758	8.501	10.126	11.13	13.832	17.545	17.813	18.045
CC77DRAFT_1019116	20.233	18.572	20.439	25.906	26.982	28.138	30.934	20.292	27.317	54.521	40.86	39.245
CC77DRAFT_1019117	35.45	55.239	45.3	45.935	40.758	40.738	50.191	60.135	56.601	57.797	66.121	36.774
CC77DRAFT_1019119	3.618	8.289	6.405	9.125	6.898	13.692	6.501	7.479	2.88	2.33	5.523	2.423
CC77DRAFT_1019127	46.432	62.684	57.784	41.398	24.59	45.487	43.487	52.296	34.381	35.187	47.77	27.364
CC77DRAFT_1019128	31.451	33.242	25.608	34.865	29.811	31.353	35.523	33.543	24.452	32.023	35.582	29.756
CC77DRAFT_1019129	6.504	8.69	9.862	7.622	3.769	4.555	3.192	3.421	3.73	2.486	3.677	3.174
CC77DRAFT_1019130	8.959	9.334	9.678	18.272	8.469	6.156	8.881	8.974	7.592	7.635	16.258	9.474
CC77DRAFT_1019133	17.286	10.765	10.565	13.894	7.426	11.956	10.966	10.449	4.829	5.192	4.952	4.198
CC77DRAFT_1019142	14.796	25.614	19.005	36.908	16.396	35.912	16.916	33.565	24.701	16.515	30.321	25.537
CC77DRAFT_1019143	0.495	0.707	0.218	1.719	0.708	0.672	0.346	0.415	1.008	0.326	1.634	0.687
CC77DRAFT_1019148	41.854	78.989	104.777	19.613	33.389	32.783	52.366	61.12	29.197	18.011	25.15	15.865
CC77DRAFT_1019152	1144.47	3410.54	2730.34	1311.94	743.5	726.366	907.584	2092.78	1210.64	886.323	1973.62	1543.27
CC77DRAFT_1019156	25.272	32.08	25.484	35.058	16.361	22.439	26.304	27.469	21.657	22.341	32.207	19.254
CC77DRAFT_1019157	0.149	0.231	0	0	0	0	0.145	0.173	0.158	0.461	0	0
CC77DRAFT_1019158	18.801	28.748	36.94	6.673	6.86	12.22	2.803	3.021	1.64	1.832	5.471	1.677
CC77DRAFT_1019159	24.134	32.077	36.509	17.517	16.904	25.584	35.709	26.794	34.528	29.719	20.842	34.918
CC77DRAFT_1019164	3.552	3.933	4.818	6.635	3.375	4.435	4.568	5.745	5.515	6.742	7.511	6.232
CC77DRAFT_1019165	26.657	27.918	31.124	26.395	19.293	22.301	30.358	33.222	19.928	21.861	25.371	18.496
CC77DRAFT_1019167	20.016	26.334	25.875	17.351	28.266	27.219	22.071	18.922	26.868	27.295	23.297	31.774
CC77DRAFT_1019169	15.955	13.758	12.189	15.329	17.208	11.099	21.539	24.005	13.704	13.26	16.012	9.616
CC77DRAFT_1019170	25.691	29.598	56.168	15.529	12.226	29.049	33.597	37.39	22.695	18.24	17.173	15.943
CC77DRAFT_1019173	69.746	43.008	27.152	43.644	104.112	84.144	95.142	73.666	147.315	159.498	118.971	164.84
CC77DRAFT_1019180	58.733	94.093	62.929	138.876	101.053	65.188	38.048	119.512	53.998	56.451	101.461	59.23
CC77DRAFT_1019183	59.857	111.623	111.757	34.583	32.758	38.41	52.839	74.14	36.866	34.244	46.719	28.155
CC77DRAFT_1019184	8.57	5.616	7.401	15.2	10.449	10.297	8.568	10.224	10.582	12.039	14.582	14.455
CC77DRAFT_1019186	75.46	115.899	83.988	113.359	109.591	93.568	102.012	141.324	139.589	87.117	96.392	80.328
CC77DRAFT_1019187	382.91	328.326	195.845	622.747	345.701	364.904	297.021	383.146	555.876	760.394	858.304	972.79
CC77DRAFT_1019188	117.599	136.682	168.472	121.269	126.192	125.981	166.477	143.235	161.952	190.418	165.534	218.867
CC77DRAFT_1019190	16.162	10.992	18.565	16.764	30.837	27.738	17.401	13.755	15.496	21.957	18.508	25.556
CC77DRAFT_1019197	47.261	43.223	42.9	43.416	62.813	65.808	75.772	62.549	76.716	144.218	93.746	138.992
CC77DRAFT_1019199	43.071	30.712	24.466	36.816	62.73	51.778	53.35	37.63	60.951	64.749	41.545	72.687
CC77DRAFT_1019203	41.343	33.747	33.528	44.559	47.634	49.277	44.259	43.93	55.944	111.827	55.388	101.998
CC77DRAFT_1019206	3.07	3.069	3.602	4.18	3.959	4.348	3.916	3.638	3.075	4.236	3.607	3.669
CC77DRAFT_1019209	81.059	105.111	110.186	81.189	72.363	73.755	91.09	72.556	84.883	98.325	73.692	83.463
CC77DRAFT_1019213	1219.98	2021.48	2154.05	1235.12	1208.39	879.683	938.212	1432.08	1043.28	970.199	1737.8	1213.97
CC77DRAFT_1019217	93.814	142.969	151.508	78.071	68.617	64.623	116.211	137.003	79.23	57.541	82.708	47.21
CC77DRAFT_1019220	242.946	109.726	17.86	253.408	51.468	86.174	13.762	10.522	12.208	11.998	26.009	12.977
CC77DRAFT_1019229	783.492	377.331	133.063	1250.19	500.132	433.879	483.072	381.164	275.704	424.176	506.798	386.377
CC77DRAFT_1019239	0.681	0.56	1.174	1.512	0.868	1.691	0.545	0.327	0.17	0.702	0.453	0.755
CC77DRAFT_1019245	8.408	5.075	4.862	13.525	14.26	12.147	13.39	9.276	9.899	22.41	13.278	23.471
CC77DRAFT_1019249	10.001	9.992	13.621	7.901	9.498	10.798	10.026	6.965	6.782	12.564	7.704	12.723
CC77DRAFT_1019250	24.47	12.499	12.498	24.585	29.582	30.382	11.644	4.718	8.134	6.43	8.913	7.006
CC77DRAFT_1019256	9.785	0.94	0.739	6.99	1.614	14.621	0.49	0.47	0.321	0	0.342	0.901
CC77DRAFT_1019257	37.94	77.708	80.406	23.278	19.215	34.953	63.966	79.39	58.442	30.143	47.117	22.465
CC77DRAFT_1019264	0.211	0	0.228	0.164	0.264	1.889	0.114	0.109	0.124	0	0.026	0.139
CC77DRAFT_1019268	82.024	35.848	107.035	124.159	874.717	210.868	83.346	68.504	111.119	208.255	158.211	151.778
CC77DRAFT_1019270	16.661	21.114	18.934	17.402	19.197	17.862	19.317	15.503	19.389	24.081	20.6	24.102
CC77DRAFT_1019273	4.145	5.169	5.097	4.299	4.215	2.803	6.435	10.887	13.647	4.707	15.598	2.461
CC77DRAFT_1019275	1395.18	2088.41	1346.81	830.204	498.086	660.162	1745.59	2064.74	2072.19	484.327	694.306	514.817
CC77DRAFT_1019279	65.404	76.425	33.676	107.971	87.613	95.325	19.518	17.974	32.438	31.646	55.548	71.79
CC77DRAFT_1019301	26.831	9.128	10.616	22.944	16.598	17.587	15.908	7.714	26.253	8.338	9.313	7.91
CC77DRAFT_1019312	1.028	1.796	1.882	1.014	1.633	2.593	1.997	2.618	1.773	2.184	2.324	1.211
CC77DRAFT_1019317	46.464	60.961	56.334	36.459	43.337	44.352	62.804	56.932	65.486	44.543	46.629	42.253
CC77DRAFT_1019322	34.741	51.894	56.959	17.637	21.834	25.716	30.562	38.91	19.83	19.249	20.981	15.272
CC77DRAFT_1019331	2505.85	2886.47	2471.9	2844.94	2832.99	2033.12	2667.62	2853.84	3017.21	2715.49	2699.44	2637.33
CC77DRAFT_1019338	39.423	40.489	37.674	27.347	32.305	33.822	47.075	45.539	49.408	59.089	51.61	51.887
CC77DRAFT_1019343	29.145	27.66	27.406	19.432	19.151	23.062	21.846	23.085	17.028	20.633	20.033	16.614
CC77DRAFT_1019348	3.966	6.69	15.622	1.272	1.526	2.387	4.308	4.222	2.263	0.571	0.579	1.1
CC77DRAFT_1019353	15.204	20.56	18.887	17.33	11.817	16.867	18.61	19.096	18.717	21.926	18.665	19.338
CC77DRAFT_1019355	6.658	7.155	8.703	6.725	7.122	7.588	7.414	5.326	5.496	11.675	8.668	14.645
CC77DRAFT_1019359	108.626	81.297	59.004	74.282	124.593	97.739	175.77	133.257	259.937	301.74	144.505	240.554
CC77DRAFT_1019360	10.812	17.815	19.231	11.166	7.048	9.782	12.117	12.064	7.728	5.964	8.841	5.68
CC77DRAFT_1019363	88.889	170.88	133.058	101.892	74.852	70.937	121.729	134.144	102.882	82.005	115.799	65.797
CC77DRAFT_1019371	4.536	7.184	7.167	8.289	6.72	8.486	25.247	21.675	38.398	46.209	11.439	30.136
CC77DRAFT_1019376	56.78	47.644	45.105	42.754	62.757	71.772	83.654	71.191	111.683	130.903	120.141	129.129
CC77DRAFT_1019381	32.773	37.674	31.378	28.223	35.058	27.156	34.235	32.328	24.634	24.187	25.567	22.518
CC77DRAFT_1019387	42.625	49.14	58.749	28.525	72.596	69.402	54.642	35.937	47.544	47.201	27.183	73.278
CC77DRAFT_1019390	1.748	1.11	1.358	0.279	0.823	0.583	0.694	1.018	0.337	0.327	0.449	0
CC77DRAFT_1019398	2.449	3.838	6.931	1.875	2.976	1.246	2.746	1.737	1.749	1.193	1.183	1.855
CC77DRAFT_1019406	365.613	509.58	425.148	367.391	488.08	267.284	430.591	731.433	489.298	356.922	663.296	356.001
CC77DRAFT_1019415	15.015	7.257	6.648	16.817	13.469	22.258	12.581	15.892	15.441	12.715	9.946	9.719
CC77DRAFT_1019420	46.56	20.557	6.357	21.687	10.69	11.957	23.688	7.551	10.946	9.518	20.434	4.266
CC77DRAFT_1019432	5.819	12.567	16.761	10.447	3.081	3.503	4.857	5.4	3.57	3.747	3.598	2.977
CC77DRAFT_1019446	39.031	49.877	40.532	44.826	46.61	39.88	36.197	41.821	41.066	33.401	28.334	41.618
CC77DRAFT_1019449	7.836	7.649	5.881	7.694	7.75	7.42	8.763	7.996	4.998	7.37	7.519	4.743
CC77DRAFT_1019453	19.869	18.739	18.994	16.329	17.636	17.384	27.771	20.453	13.178	14.032	14.699	13.23
CC77DRAFT_1019454	89.882	60.212	34.327	70.072	95.766	68.343	85.971	44.004	73.671	105.02	86.958	108.63
CC77DRAFT_1019465	20.275	20.015	12.587	37.378	21.676	27.426	16.021	15.408	20.243	19.119	29.918	34.095
CC77DRAFT_1019470	0	0	0	0	0	0	0	0	0	0	0	0
CC77DRAFT_1019475	14.776	20.088	25.26	10.363	8.299	13.964	15.264	17.461	14.251	14.889	11.056	13.071
CC77DRAFT_1019476	5.503	3.05	3.03	6.114	3.718	4.474	6.1	5.479	4.329	4.38	4.368	5.075
CC77DRAFT_1019477	19.642	34.228	36.441	9.548	8.911	15.386	22.152	32.554	21.883	10.088	12.676	7.249
CC77DRAFT_1019478	24.165	32.538	29.328	17.26	22.01	23.007	34.699	32.652	26.406	23.557	23.379	18.134
CC77DRAFT_1019486	103.76	106.295	103.861	94.887	85.767	92.754	137.232	130.263	125.435	132.834	103.836	128.646
CC77DRAFT_1019490	27.895	22.211	14.641	27.956	45.52	43.003	30.644	18.222	38.319	54.97	41.545	66.36
CC77DRAFT_1019492	7.014	3.765	5.058	8.429	17.365	10.124	7.63	5.545	8.338	8.696	8.61	10.336
CC77DRAFT_1019494	2.659	1.268	2.764	1.201	15.913	2.294	0.486	0.491	1.229	0.542	0.446	0.235
CC77DRAFT_1019503	21.014	18.443	6.414	36.992	13.821	15.118	19.781	13.074	27.574	33.959	34.175	55.693
CC77DRAFT_1019507	2.534	1.411	1.109	3.586	4.952	3.553	2.322	1.921	2.969	4.335	2.649	4.412
CC77DRAFT_1019508	0.396	0.102	0.403	0.753	1.616	0.727	0.385	0.461	0.35	0.272	0.522	0
CC77DRAFT_1019513	17.695	20.229	22.284	13.394	8.439	10.316	18.129	12.113	13.766	13.086	12.715	14.918
CC77DRAFT_1019518	457.503	570.595	407.869	853.843	494.016	576.829	425.532	427.023	783.745	680.46	673.358	1107.86
CC77DRAFT_1019519	5.282	6.788	8.037	5.837	2.329	3.587	3.113	4.028	3.278	2.716	5.064	1.917
CC77DRAFT_1019525	5.779	3.633	5.208	6.034	30.699	30.04	25.659	31.086	62.064	79.953	79.65	57.335
CC77DRAFT_1019530	1.292	1.246	0.979	1.72	0.755	2.779	0.995	0.623	1.56	0.643	0.705	1.636
CC77DRAFT_1019536	52.547	37.614	30.949	46.919	64.384	56.682	72.544	58.207	99.891	109.521	72.462	112.465
CC77DRAFT_1019541	19.657	14.821	12.621	22.683	21.291	20.25	18.413	19.262	25.455	19.958	16.076	22.47
CC77DRAFT_1019545	220.47	261.433	184.596	356.138	204.524	202.165	295.792	317.271	281.201	196.002	239.521	206.925
CC77DRAFT_1019554	30.611	30.975	35.836	32.081	44.038	41.392	47.557	45.062	44.444	40.686	39.479	41.151
CC77DRAFT_1019556	38.24	62.194	70.031	27.522	21.396	30.55	38.315	59.623	29.752	26.5	44.522	23.487
CC77DRAFT_1019557	4.12	6.49	4.21	1.922	2.558	3.297	0.653	0.442	0.806	0.482	0.562	0.435
CC77DRAFT_1019570	8.698	13.843	18.201	6.105	6.906	5.992	5.749	7.383	5.087	4.97	5.722	4.763
CC77DRAFT_1019581	144.058	258.793	255.787	79.052	66.666	98.367	187.272	266.204	169.106	96.727	126.631	70.758
CC77DRAFT_1019582	38.174	44.636	55.658	26.855	19.17	28.571	56.808	52.697	59.522	41.711	32.874	41.17
CC77DRAFT_1019583	12.668	9.882	7.418	12.57	19.535	18.194	13.222	10.147	13.719	24.538	19.345	27.468
CC77DRAFT_1019584	40.898	83.207	89.169	31.409	33.645	38.09	36.292	41.539	33.483	35.501	42.521	29.514
CC77DRAFT_1019592	4.812	3.247	1.54	12.14	4.531	3.045	2.095	1.971	3.135	1.71	4.015	2.832
CC77DRAFT_1019594	13.978	9.818	9.481	12.093	14.621	12.097	17.202	9.836	9.659	15.131	15.865	11.597
CC77DRAFT_1019597	17.18	21.862	27.117	11.314	9.926	12.274	14.191	11.343	13.065	11.304	21.905	10.779
CC77DRAFT_1019621	0	0	0	0	0	0	0	0	0	0	0	0
CC77DRAFT_1019623	185.034	283.088	219.408	173.25	175.63	170.133	201.327	260.959	202.072	183.053	209.62	168.515
CC77DRAFT_1019628	10.552	10.628	9.073	10.012	5.785	7.558	8.813	6.519	7.146	8.601	9.052	7.889
CC77DRAFT_1019632	31.342	24.651	22.509	32.484	47.769	44.709	32.466	22.218	36.498	39.064	37.521	41.197
CC77DRAFT_1019640	2.73	1.936	2.391	2.942	1.509	1.742	2.854	1.521	1.071	1.835	1.275	3.062
CC77DRAFT_1019641	409.582	904.567	860.229	204.774	104.219	240.292	888.628	905.909	657.038	585.284	295.257	398.495
CC77DRAFT_1019642	323.651	391.77	495.375	241.963	189.516	284.504	444.279	456.71	415.068	375.374	232.05	369.064
CC77DRAFT_1019643	7.386	5.004	5.948	5.491	9.272	7.497	9.718	6.253	6.45	8.987	6.604	7.744
CC77DRAFT_1019647	21.644	22.978	25.881	19.625	43.767	23.313	38.974	33.231	27.962	28.605	23.005	34.745
CC77DRAFT_1019667	2.498	3.637	1.906	4.383	4.41	4.297	1.82	3.273	2.32	0.322	2.118	1.394
CC77DRAFT_1019668	23.058	34.019	34.97	19.677	18.354	20.932	30.905	28.423	26.006	19.74	19.485	18.149
CC77DRAFT_1019669	73.155	79.797	71.333	82.041	82.869	83.516	100.586	87.849	107.086	98.424	88.065	101.008
CC77DRAFT_1019672	2.094	1.084	0.757	2.143	4.454	2.953	0.979	0.271	0.741	1.279	0.482	0.577
CC77DRAFT_1019674	1.276	0.54	1.274	0.78	1.783	0.674	0.826	0.99	2.297	2.629	3.453	3.95
CC77DRAFT_1019682	2.399	1.806	0.976	3.124	3.901	1.2	0.918	1.27	1.466	1.273	0.657	0.865
CC77DRAFT_1019684	0	0	0	0	0	0	0	0	0	0	0	0
CC77DRAFT_1019685	27.688	8.671	8.29	25.412	28.694	22.147	10.185	5.096	6.406	8.472	9.554	8.458
CC77DRAFT_1019688	8.804	14.459	15.006	6.809	5.749	4.921	4.812	5.512	4.907	2.975	7.849	3.835
CC77DRAFT_1019691	94.975	113.864	140.457	71.868	68.625	86.604	133.695	109.179	132.762	109.893	95.952	116.485
CC77DRAFT_1019693	0	0	0	0	0	0	0	0	0	0	0	0
CC77DRAFT_1019708	0	0	0	0	0	0	0	0	0	0	0	0
CC77DRAFT_1019712	0	0	0	0	0	0	0	0	0	0	0	0
CC77DRAFT_1019713	0	0	0	0	0	0	0	0	0	0	0	0
CC77DRAFT_1019717	0	0	0	0	0	0	0	0	0	0	0	0
CC77DRAFT_1019720	0.336	0.149	0.176	0.042	0.09	0.528	0.14	0	0	0.099	0	0.048
CC77DRAFT_1019733	10.355	6.929	4.808	14.808	19.134	13.743	14.203	12.829	24.669	39.808	14.51	41.914
CC77DRAFT_1019736	0.977	1.452	0.311	2.311	0.64	0.663	0.702	0.445	0.631	0.788	1.874	0.885
CC77DRAFT_1019741	15.497	4.86	30.382	10.718	73.788	76.549	6.657	6.941	4.428	39.609	90.977	21.141
CC77DRAFT_1019743	2.066	1.54	1.514	6.017	2.101	2.464	1.605	0.866	1.491	0.809	1.261	0.451
CC77DRAFT_1019745	2.847	1.36	1.871	4.034	3.298	4.419	1.701	1.785	3.486	0.677	1.238	1.521
CC77DRAFT_1019747	22.857	31.303	43.397	18.803	23.372	21.766	23.045	17.923	24.745	33.129	25.48	41.992
CC77DRAFT_1019756	6.679	6.652	11.657	5.204	4.956	7.497	7.06	4.85	1.918	7.286	11.372	9.044
CC77DRAFT_1019761	5.755	7.734	6.667	6.844	5.126	7.386	3.48	3.089	3.128	4.123	4.402	5.925
CC77DRAFT_1019765	4.49	4.188	5.541	4.889	4.023	6.306	2.315	2.411	1.674	2.53	2.94	2.747
CC77DRAFT_1019768	73.901	184.75	252.357	79.299	56.423	81.868	447.974	488.047	248.118	553.825	208.922	629.05
CC77DRAFT_1019772	58.159	76.794	78.225	48.979	52.485	62.15	61.252	67.271	89.755	100.53	79.918	98.024
CC77DRAFT_1019773	178.731	149.249	150.684	178.065	214.351	163.959	317.044	272.08	463.246	488.476	238.576	400.443
CC77DRAFT_1019775	14.23	13.161	16.33	11.933	13.742	14.511	16.417	11.86	18.117	18.264	13.966	16.785
CC77DRAFT_1019776	70.763	62.268	65.407	66.666	77.592	62.268	74.677	57.59	69.231	87.767	59.506	82.065
CC77DRAFT_1019780	9.727	7.883	14.526	6.145	8.186	16.361	5.472	5.055	4.179	3.343	2.805	3.051
CC77DRAFT_1019783	26.802	12.628	4.596	11.292	22.68	11.05	17.476	20.955	35.238	14.97	4.511	9.038
CC77DRAFT_1019786	134.551	179.548	146.096	112.457	137.86	124.362	193.708	212.358	228.822	182.905	189.097	162.578
CC77DRAFT_1019788	20.878	44.347	42.741	19.536	12.902	21	23.472	38.246	21.894	22.79	35.803	14.461
CC77DRAFT_1019790	68.85	63.662	68.186	67.779	70.239	61.57	91.589	112.269	96.601	85.162	92.476	67.819
CC77DRAFT_1019792	32.243	23.187	19.764	23.881	24.422	25.431	28.373	24.753	15.353	16.977	17.741	17.227
CC77DRAFT_1019793	33.209	62.286	81.677	25.031	14.532	27.544	34.235	43.742	41.08	24.068	26.568	19.655
CC77DRAFT_1019794	3.92	2.908	2.884	6.194	5.939	7.626	3.527	3.719	3.947	4.823	4.907	6.329
CC77DRAFT_1019795	36.167	41.987	47.496	33.759	33.04	32.033	37.723	44.001	33.819	40.328	36.967	34.328
CC77DRAFT_1019802	3.063	0.751	2.214	2.333	8.537	3.069	1.722	1.361	2.01	3.82	2.734	2.199
CC77DRAFT_1019803	2.935	2.179	2.161	3.01	7.375	3.702	1.865	1.81	1.512	2.935	2.44	2.12
CC77DRAFT_1019805	51.702	102.245	122.241	20.623	23.76	48.492	39.022	34.715	20.171	25.327	28.808	24.758
CC77DRAFT_1019814	14.619	21.647	28.855	9.234	11.083	15.343	19.614	15.541	23.637	31.469	18.742	32.687
CC77DRAFT_1019817	13.967	13.878	25.12	11.771	24.558	13.787	14.863	10.047	9.265	8.959	8.941	11.956
CC77DRAFT_1019818	80.376	101.709	116.347	75.893	64.209	84.154	134.569	143.493	68.845	56.191	62.182	49.304
CC77DRAFT_1019823	15.409	10.593	9.972	14.808	19.857	34.565	55.734	54.324	105.139	246.72	146.179	308.093
CC77DRAFT_1019826	16.82	8.491	4.929	15.27	75.613	51.382	20.666	18.315	42.667	67.24	38.511	106.304
CC77DRAFT_1019829	0.204	0	0.136	0.065	2.431	0.716	0.234	0.086	0.315	0.555	0.399	0
CC77DRAFT_1019830	0.487	0	0.595	0.998	0	0.298	0.789	1.703	0.862	0.335	1.286	0.484
CC77DRAFT_1019834	35.717	31.098	21.922	31.783	52.05	47.578	41.278	29.335	55.321	67.444	56.23	78.853
CC77DRAFT_1019839	0.862	1.548	1.809	1.087	8.725	10.429	9.053	9.13	16.527	26.23	11.057	20.848
CC77DRAFT_1019841	4.888	3.659	3.929	5.336	8.621	7.944	5.016	5.461	6.151	11.68	7.09	10.139
CC77DRAFT_1019846	17.803	14.597	11.008	23.122	19.062	18.644	23.08	11.212	23.518	31.016	21.77	33.507
CC77DRAFT_1019849	3.595	4.268	4.49	4.005	2.918	3.658	4.455	2.719	2.873	2.427	2.36	2.46
CC77DRAFT_1019850	79.637	75.55	82.007	58.995	47.778	64.115	108.562	106.343	120.215	91.277	71.477	85.633
CC77DRAFT_1019858	0.813	0.631	0.661	0.772	0.659	0.973	0.241	0.21	0.503	0.395	0.357	0.56
CC77DRAFT_1019867	41.934	49.245	62.228	31.151	30.812	34.82	55.134	56.578	61.695	69.374	51.01	53.162
CC77DRAFT_1019869	80.713	64.588	68.766	79.417	111.225	114.282	112.138	89.5	148.299	185.66	135.232	183.718
CC77DRAFT_1019873	20.095	33.788	21.843	18.718	11.522	15.627	21.86	26.512	24.107	15.948	16.505	9.39
CC77DRAFT_1019877	21.822	26.223	16.22	34.539	22.202	18.421	28.112	25.079	23.243	19.565	24.911	17.017
CC77DRAFT_1019879	11.035	12.978	13.473	12.589	14.592	11.469	6.443	5.645	9.072	4.797	7.212	4.999
CC77DRAFT_1019880	3.973	7.086	6.263	8.004	32.123	20.247	14.418	8.974	24.537	48.943	24.707	45.419
CC77DRAFT_1019891	112.841	154.9	146.704	76.467	84.03	88.804	143.152	145.504	142.723	98.296	64.435	52.056
CC77DRAFT_1019902	13.522	31.322	36.875	5.335	3.942	8.585	13.861	17.491	15.742	4.266	5.819	4.41
CC77DRAFT_1019906	229.224	263.896	239.29	116.91	166.181	185.531	142.989	143.774	202.709	203.772	164.027	236.998
CC77DRAFT_1019917	258.129	387.498	337.569	236.723	310.627	248.809	352.993	401.391	393.039	357.197	348.786	296.019
CC77DRAFT_1019920	242.864	339.725	443.394	173.52	163.951	223.891	265.311	342.059	243.749	155.875	138.224	144.989
CC77DRAFT_1019924	33.508	29.808	31.814	28.699	30.608	39.683	45.484	42.301	47.698	42.517	34.897	43.021
CC77DRAFT_1019928	7.817	10.029	5.809	3.379	5.012	4.053	5.501	4.222	3.367	5.602	4.227	1.236
CC77DRAFT_1019929	41.341	52.207	58.829	31.035	39.443	31.785	36.817	36.439	34.04	27.346	23.842	26.709
CC77DRAFT_1019930	23.436	28.237	22.11	31.085	19.656	26.863	26.533	26.962	29.271	23.414	14.239	20.692
CC77DRAFT_1019935	35.433	39.277	38.995	44.553	36.218	41.832	48.962	46.14	41.543	45.996	61.891	36.508
CC77DRAFT_1019937	31.907	26.8	20.778	33.591	40.234	40.924	39.14	32.113	50.98	67.716	45.151	73.011
CC77DRAFT_1019940	2.985	0.492	0.331	1.071	1.618	1.411	2.153	1.211	1.488	1.631	0.562	0.538
CC77DRAFT_1019944	31.118	26.893	30.676	21.64	25.716	24.603	24.364	22.908	25.088	26.866	27.847	31.119
CC77DRAFT_1019960	79.708	100.487	109.711	54.922	54.134	64.589	95.184	115.099	67.283	51.717	61.488	39.712
CC77DRAFT_1019961	4.788	4.958	2.366	5.35	4.883	5.961	6.422	7.833	8.409	4.581	4.189	4.128
CC77DRAFT_1019979	46.011	61.586	104.045	19.933	55.708	37.404	100.052	71.88	95.733	144.432	74.729	169.982
CC77DRAFT_1019984	25793.5	72652.3	62851.5	17621.3	30248.8	38541	13447.2	24552.8	17601.2	11428.4	27287	66672.6
CC77DRAFT_1019985	35.684	36.281	43.381	28.007	73.721	62.095	41.988	35.859	44.554	96.229	54.709	101.019
CC77DRAFT_1019989	179.865	268.178	338.621	131.308	144.381	168.89	248.105	359.109	241.815	186.772	184.085	184.371
CC77DRAFT_1019990	61.227	69.31	72.403	70.365	61.085	63.035	127.071	116.942	115.444	166.018	103.635	141.888
CC77DRAFT_1019995	49.521	56.54	85.927	25.804	31.431	44.165	62.401	81.046	47.826	38.047	33.965	29.545
CC77DRAFT_1020000	1.209	0	0.227	2.122	0.788	0.341	0.633	0	0.395	0.479	0.841	1.2
CC77DRAFT_1020008	0.179	0.139	0.356	0.846	1.056	0.864	0.24	0.104	0.405	0.069	0.304	0.044
CC77DRAFT_1020010	0.138	0.036	0.084	0.101	0.26	0.19	0.045	0	0.098	0.071	0.052	0.16
CC77DRAFT_1020015	26.74	40.908	38.771	29.589	21.208	27.369	28.561	34.111	36.411	30.296	44.037	25.933
CC77DRAFT_1020016	20.561	15.158	33.678	28.687	74.332	53.781	34.451	29.907	34.531	89.649	58.525	116.144
CC77DRAFT_1020020	38.712	61.606	70.965	60.469	66.245	61.03	64.236	73.367	53.783	44.821	58.212	42.522
CC77DRAFT_1020027	21.761	29.51	24.595	25.501	13.793	18.978	27.056	32.674	23.704	15.36	24.588	12.903
CC77DRAFT_1020035	63.595	61.633	45.414	51.197	50.026	65.1	52.278	49.507	62.493	53.247	50.293	44.983
CC77DRAFT_1020038	8.603	3.432	0.771	2.7	3.121	3.837	7.359	14.523	6.534	20.248	23.201	7.439
CC77DRAFT_1020046	36.102	34.068	38.556	28.795	25.805	35.314	39.257	40.419	23.28	23.93	27.124	20.946
CC77DRAFT_1020050	61.899	37.127	28.984	55.353	67.926	56.783	90.847	65.893	82.805	107.778	94.409	75.175
CC77DRAFT_1020052	43.272	55.338	53.664	41.608	66.531	51.518	76.292	70.716	51.818	36.854	39.699	32.176
CC77DRAFT_1020056	20.654	23.198	20.432	29.02	17.085	26.873	28.422	21.846	34.637	47.225	29.853	46.114
CC77DRAFT_1020060	14.358	6.082	5.108	41.188	19.031	13.417	9.037	4.287	7.317	26.137	35.343	35.463
CC77DRAFT_1020065	91.652	117.566	120.515	90.994	124.443	103.499	149.497	149.393	235.416	232.774	148.041	247.052
CC77DRAFT_1020070	39.792	30.538	12.341	34.418	19.715	22.34	22.576	25.083	20.053	36.472	44.943	29.959
CC77DRAFT_1020081	1.345	1.607	1.263	1.543	0	0.285	0.804	1.446	1.208	0.107	0.702	0.719
CC77DRAFT_1020084	6.795	7.196	11.011	12.011	20.878	22.932	6.44	4.22	8.829	8.741	12.805	9.868
CC77DRAFT_1020093	131.701	185.089	168.062	149.599	187.364	152.682	238.947	239.162	295.648	252.62	258.272	285.114
CC77DRAFT_1020094	1.802	1.915	5.905	1.581	11.726	5.191	0.829	0.552	0.705	1.335	2.001	0.941
CC77DRAFT_1020098	0.376	0.292	0	1.484	0.885	1.725	0.365	0.438	0.2	0.581	1.701	0.186
CC77DRAFT_1020109	7.43	6.3	4.483	15.581	12.502	11.086	8.958	8.155	10.197	12.23	7.676	13.854
CC77DRAFT_1020112	111.782	104.774	76.84	129.966	116.422	124.731	129.305	107.462	165.07	178.171	196.296	218.107
CC77DRAFT_1020120	24.988	17.012	22.723	26.816	39.38	36.47	32.005	39.121	46.826	55.955	34.566	45.347
CC77DRAFT_1020123	84.926	88.586	64.402	101.858	84.765	79.143	103.212	108.065	98.812	128.599	121.808	98.201
CC77DRAFT_1020126	60.041	44.429	34.108	24.324	51.487	47.197	36.129	38.885	32.326	40.021	30.132	23.634
CC77DRAFT_1020131	18.834	11.605	22.126	9.622	20.401	13.44	13.628	16.838	11.536	22.508	27.122	33.728
CC77DRAFT_1020137	0.981	1.055	0.553	3.904	3.125	3.114	1.246	0.879	2.883	1.943	2.303	1.272
CC77DRAFT_1020140	1.444	1.566	0.665	13.049	1.411	3.924	1.852	1.84	2.603	0.421	0.863	0.351
CC77DRAFT_1020150	63.138	88.95	81.814	41.176	49.497	56.09	113.302	118.357	144.362	108.096	85.982	74.636
CC77DRAFT_1020155	29.746	40.101	34.569	32.675	28.781	31.529	37.001	36.009	29.623	21.213	20.291	19.171
CC77DRAFT_1020166	26.034	21.185	13.309	26.792	45.451	30.228	37.916	30.867	29.951	40.135	30.593	35.3
CC77DRAFT_1020173	0.838	0.868	0.409	1.226	0.789	1.333	0.651	0.488	0.949	0.893	1.043	0.416
CC77DRAFT_1020175	38.011	72.981	125.08	19.878	16.393	27.032	41.806	38.702	38.076	10.891	15.267	12.176
CC77DRAFT_1020176	46.392	106.677	110.942	35.233	34.559	34.261	78.337	95.477	66.404	52.786	46.076	40.01
CC77DRAFT_1020178	61.656	110.534	100.902	48.401	48.628	50.694	86.482	91.95	69.964	56.682	63.778	55.559
CC77DRAFT_1020180	1.818	1.37	3.165	3.932	3.305	4.376	0.647	0.398	0.764	0.705	1.038	1.982
CC77DRAFT_1020186	0	0	0	0	0	0	0	0	0	0	0	0
CC77DRAFT_1020190	0.668	1.618	0.75	1.219	1.987	0.809	7.422	7.748	9.982	23.868	9.728	27.491
CC77DRAFT_1020202	0	0	0	0	0	0	0	0	0	0	0	0
CC77DRAFT_1020208	5.568	4.763	4.434	23.855	6.306	12.807	0.705	1.974	2.826	2.245	4.562	5.204
CC77DRAFT_1020213	9.772	9.165	15.026	6.534	8.101	8.789	11.768	10.086	3.655	8.923	8.118	9.873
CC77DRAFT_1020215	1.413	0.697	0.863	2.32	2.22	1.235	0.853	1.334	1.409	0.62	0.918	0.777
CC77DRAFT_1020248	0	0	0.076	0.055	0	0	0	0	0	0.064	0.141	0
CC77DRAFT_1020250	0	0	0	0	0	0.144	0.102	0.061	0.055	0	0	0
CC77DRAFT_1020251	0	0	0	0	0	0	0	0	0	0	0	0
CC77DRAFT_1020252	0	0	0	0	0	0	0	0	0	0	0	0
CC77DRAFT_1020253	16.174	9.858	11.049	11.063	8.172	8.001	18.852	18.884	18.949	14.007	18.195	9.791
CC77DRAFT_1020255	27.466	34.652	42.065	10.25	10.003	17.98	26.537	49.439	15.458	15.527	21.153	9.622
CC77DRAFT_1020256	94.545	102.971	125.441	67.455	57.465	77.74	102.043	127.021	100.441	77.304	80.097	96.898
CC77DRAFT_1020257	29.644	48.074	50.098	44.836	24.42	32.443	39.061	47.279	36.958	45.477	44.053	31.196
CC77DRAFT_1020258	0.54	1.153	0.165	0.711	0.063	2.539	0.983	0.157	1.075	0	0.382	0
CC77DRAFT_1020259	0	0	0	0.16	0	0	0	0	0.039	0	0	0
CC77DRAFT_1020260	0.235	0	0	0.413	0	0.54	0	0	0.125	0	0.399	0
CC77DRAFT_1020262	0	0	0	0	0	0	0	0	0	0	0	0
CC77DRAFT_1020263	15.833	3.572	22.894	1.629	35.307	22.314	16.323	10.198	20.184	7.017	4.1	3.51
CC77DRAFT_1020266	451.981	552.873	564.097	351.788	279.068	373.787	676.416	575.475	858.887	870.129	516.473	912.295
CC77DRAFT_1020267	25.312	20.15	16.875	24.917	37.201	15.908	16.266	15.553	18.225	18.565	21.763	13.924
CC77DRAFT_1020269	0.466	0.386	0.246	0.599	0.512	0.356	0.121	0.09	0.231	0.016	0.123	0.092
CC77DRAFT_1020274	16.534	59.211	71.424	29.237	24.042	23.572	24.6	25.081	19.001	14.756	25.243	20.949
CC77DRAFT_1020276	86.17	231.467	245.308	46.211	45.272	57.974	94.372	146.834	97.949	54.163	54.498	60.911
CC77DRAFT_1020292	1.954	2.276	2.291	7.847	2.057	4.528	1.298	1.138	1.119	1.245	3.226	1.964
CC77DRAFT_1020301	78.806	96.734	153.432	76.959	87.807	132.053	135.96	158.219	172.832	56.816	91.734	91.137
CC77DRAFT_1020314	9.649	9.715	12.159	10.857	8.457	10.418	12.302	11.624	6.662	10.193	11.737	7.989
CC77DRAFT_1020318	7.872	7.144	10.799	8.069	20.485	13.632	6.615	6.798	4.976	10.207	5.4	10.18
CC77DRAFT_1020320	11.476	14.408	16.259	9.333	5.402	6.36	8.43	7.017	4.111	4.902	9.245	6.357
CC77DRAFT_1020323	300.138	317.51	286.344	192.478	406.712	303.212	295.923	297.146	284.412	313.841	269.764	239.209
CC77DRAFT_1020331	35.77	49.554	60.641	34.96	19.18	23.014	22.834	26.412	21.623	36.103	30.195	39.865
CC77DRAFT_1020332	0.286	0	0	0	0	0	0	0	0	0	0	0
CC77DRAFT_1020343	6.028	4.255	3.568	7.851	9.492	6.736	5.713	3.404	5.506	10.012	5.493	11.127
CC77DRAFT_1020358	4.97	16.185	12.918	0.984	0.755	4.118	7.786	9.335	3.573	1.156	0.544	3.34
CC77DRAFT_1020359	85.276	198.822	193.569	31.424	45.335	43.839	71.899	99.059	50.033	23.606	30.983	23.396
CC77DRAFT_1020370	146.669	89.577	61.267	233.109	175.7	133.687	119.091	117.974	103.662	118.287	142.345	137.327
CC77DRAFT_1020374	16.425	39.907	23.001	11.987	7.427	15.107	4.02	14.208	10.249	9.905	16.134	4.662
CC77DRAFT_1020375	23.66	11.003	9.933	26.701	112.143	32.75	113.404	98.809	143.947	243.266	120.989	212.965
CC77DRAFT_1020383	29.358	24.15	21.999	26.145	25.59	26.79	34.089	29.989	16.354	21.08	24.086	21.581
CC77DRAFT_1020384	62.71	109.843	121.064	46.588	94.195	54.381	84.129	90.678	50.91	36.709	62.365	47.286
CC77DRAFT_1020386	26.959	45.374	53.21	15.825	14.427	14.654	25.04	37.345	15.721	17.039	24.493	14.052
CC77DRAFT_1020392	91.334	90.171	93.827	76.44	62.319	96.414	122.079	131.459	123.745	94.225	97.582	122.209
CC77DRAFT_1020396	1.553	0.57	1.069	1.758	6.857	4.48	0.905	1.085	1.408	0.494	0.128	0.588
CC77DRAFT_1020398	1.747	1.621	2.053	2.295	2.593	2.38	1.816	2.017	1.454	2.106	1.975	1.726
CC77DRAFT_1020400	40.678	50.817	39.946	42.703	102.557	60.75	46.701	61.546	36.052	33.376	36.103	26.079
CC77DRAFT_1020404	203.182	96.59	59.96	162.393	42.246	43.235	53.534	73.525	48.048	53.866	68.9	39.198
CC77DRAFT_1020408	20.475	6.981	8.758	7.845	51.588	8.496	5.027	4.706	8.288	7.344	5.133	6.982
CC77DRAFT_1020410	0.045	0.069	0	0.274	0	0.409	0	0	0	0	0	0.088
CC77DRAFT_1020439	0.601	0	0.183	0	0	0	0	0	0	0	0	0
CC77DRAFT_1020447	2.143	1.601	2.351	5.234	3.026	3.309	2.41	2.195	2.289	1.425	0.69	1.359
CC77DRAFT_1020448	12.992	11.588	7.426	6.829	5.711	5.059	7.578	8.784	4.046	7.437	22.759	4.876
CC77DRAFT_1020449	1.882	4.385	2.661	4.562	0.466	1.181	2.309	3.346	2.208	0.408	3.64	1.376
CC77DRAFT_1020450	4.353	7.053	6.129	10.013	3.922	6.248	6.231	7.763	3.383	2.94	5.676	6.737
CC77DRAFT_1020465	7.638	5.729	6.411	7.48	4.657	7.644	4.468	3.437	3.408	4.359	3.95	6.351
CC77DRAFT_1020466	22.147	36.417	36.735	4.971	13.717	14.439	17.863	20.479	16.65	19.591	12.946	20.658
CC77DRAFT_1020470	1.324	1.004	1.203	2.242	2.146	1.497	1.047	0.43	1.013	0.539	0.905	0.794
CC77DRAFT_1020472	111.582	127.651	127.93	102.225	103.202	111.479	169.697	164.014	145.968	192.513	152.08	181.474
CC77DRAFT_1020486	4483.18	12088.4	10902	2543.75	3443.84	3235.11	5019.24	7279.26	5722.11	3436.29	3698.17	3051.48
CC77DRAFT_1020494	13.596	17.7	22.53	15.604	8.501	14.853	16.996	14.722	10.112	11.998	17.602	11.451
CC77DRAFT_1020498	0.235	0	0.082	0.118	0	0	0	0	0	0	0	0.1
CC77DRAFT_1020503	8.683	10.572	11.968	8.014	8.772	8.881	10.167	9.231	9.794	11.938	9.167	11.466
CC77DRAFT_1020505	17.289	28.054	23.209	14.474	12.157	12.641	17.79	20.647	16.721	11.325	12.79	9.913
CC77DRAFT_1020506	74.569	75.876	63.811	89.317	78.585	86.882	116.239	103.705	144.155	165.275	137.475	183.06
CC77DRAFT_1020508	1.849	1.822	1.65	4.678	3.213	4.827	1.001	1.077	1.396	0.952	1.568	0.459
CC77DRAFT_1020517	2.214	1.104	1.034	2.565	5.969	2.883	2.097	1.91	3.191	4.224	2.256	4.745
CC77DRAFT_1020526	0.318	0	0	0.209	0.225	0	0	0.093	0	0	0	0
CC77DRAFT_1020529	14.617	18.533	21.662	16.64	12.651	14.67	21.335	24.99	18.658	16.24	20.819	11.806
CC77DRAFT_1020531	25.929	15.505	9.814	48.671	20.504	42.577	13.473	13.135	19.264	30.721	13.632	33.057
CC77DRAFT_1020535	113.546	75.371	88.496	65.404	70.285	74.816	125.246	98.28	113.241	91.281	80.618	71.212
CC77DRAFT_1020540	30.2	21.53	25.174	13.912	23.442	16.602	19.127	23.041	10.85	13.97	20.058	13.708
CC77DRAFT_1020544	10.389	7.256	9.552	8.02	13.54	9.95	10.944	11.074	9.976	12.667	13.196	10.289
CC77DRAFT_1020557	1.522	0.844	0.487	1.494	0.136	1.795	14.782	11.352	19.384	22.625	8.153	12.152
CC77DRAFT_1020559	7.337	10.421	9.134	11.855	10.633	10.007	17.205	16.863	22.643	35.458	19.483	33.522
CC77DRAFT_1020560	36.66	37.994	48.891	29.306	32.575	36.657	41.274	42.614	29.267	23.942	28.851	22.768
CC77DRAFT_1020562	32.36	26.296	30.624	28.231	31.548	35.444	47.607	40.656	31.532	39.73	31.3	37.714
CC77DRAFT_1020568	10.682	5.214	8.073	7.406	7.566	11.292	4.446	5.213	5.831	6.918	5.981	9.084
CC77DRAFT_1020578	1.804	1.629	2.868	2.502	5.608	3.002	2.323	1.563	1.692	2.248	2.04	1.956
CC77DRAFT_1020585	3.818	3.649	1.844	4.637	7.386	7.62	3.586	2.492	2.672	5.792	4.838	4.828
CC77DRAFT_1020587	19.632	25.935	21.902	15.029	18.545	16.81	26.217	19.583	17.723	18.206	20.282	17.682
CC77DRAFT_1020588	32.177	18.386	19.303	25.855	23.336	20.699	20.295	12.953	20.491	14.489	20.481	20.495
CC77DRAFT_1020591	86.468	94.622	98.221	75.084	68.749	65.334	147.898	137.302	159.911	127.741	123.245	133.959
CC77DRAFT_1020592	60.509	47.444	48.835	47.794	76.171	68.163	87.944	69.532	125.151	119.646	85.497	136.073
CC77DRAFT_1020593	21.508	50.072	87.174	9.598	8.147	8.464	7.017	7.449	3.562	5.35	12.78	4.629
CC77DRAFT_1020594	453.847	1309.75	1911.27	1114.89	500.436	626.584	1029.9	1909.68	1642.71	1334.56	1412.25	1290.39
CC77DRAFT_1020596	26.733	38.21	41.609	39.859	30.574	32.552	43.648	48.918	37.449	34.105	48.57	31.798
CC77DRAFT_1020598	176.538	224.3	235.579	98.363	94.697	111.007	140.237	193.397	177.367	98.813	76.783	84.673
CC77DRAFT_1020600	358.424	330.115	326.916	435.34	348.688	454.776	249.254	316.541	260.458	200.816	194.601	383.22
CC77DRAFT_1020606	116.067	77.823	85.921	99.456	102.687	78.908	88.451	97.789	130.234	78.655	54.177	91.263
CC77DRAFT_1020610	125.884	322.074	369.111	38.264	48.549	53.167	113.718	132.631	55.229	19.984	32.94	20.172
CC77DRAFT_1020611	78.076	220.265	336.2	17.835	26.406	32.675	97.5	100.252	63.421	30.632	24.271	28.7
CC77DRAFT_1020614	9.532	15.536	20.43	7.408	7.682	6.555	12.145	14.046	8.933	10.998	10.179	10.761
CC77DRAFT_1020616	0	0	0.545	0.196	0	0	0.65	0	0.237	0	0.504	0.443
CC77DRAFT_1020617	36.007	79.276	86.753	28.056	37.504	36.692	58.226	65.093	57.866	68.21	53.018	77.941
CC77DRAFT_1020618	23.347	56.663	59.209	9.985	9.539	15.049	10.061	14.667	8.695	7.548	12.514	4.572
CC77DRAFT_1020620	156.625	200.914	219.802	158.985	128.772	132.645	212.74	206.824	172.225	133.614	161.638	171.222
CC77DRAFT_1020621	46.533	56.143	46.764	35.524	39.07	42.139	54.406	56.28	40.225	45.508	50.569	41.037
CC77DRAFT_1020627	19.392	15.529	15.214	11.333	11.595	16.15	41.049	52.818	27.657	58.025	37.08	34.431
CC77DRAFT_1020633	43.178	91.971	125.743	24.98	51.438	69.898	96.389	137.554	56.32	30.808	44.097	43.362
CC77DRAFT_1020634	24.242	21.936	16.402	31.273	47.712	30.257	26.892	33.848	42.091	38.818	40.992	47.506
CC77DRAFT_1020640	49.889	44.421	41.655	41.704	68.915	57.408	56.406	50.121	68.372	115.546	77.514	103.649
CC77DRAFT_1020646	150.848	194.97	157.659	124.327	148.396	128.178	200.635	188.135	302.781	194.71	167.8	163.854
CC77DRAFT_1020648	24.82	21.746	19.536	21.133	14.037	18.265	35.321	24.881	31.843	36.437	23.848	27.421
CC77DRAFT_1020651	9.998	15.878	22.081	17.569	10.017	12.212	6.254	5.195	7.792	10.443	11.304	11.951
CC77DRAFT_1020655	22.287	18.94	16.839	22.942	28.266	20.753	69.351	70.225	74.533	100.773	82.156	61.58
CC77DRAFT_1020658	83.496	121.031	88.911	115.857	76.499	82.882	85.261	132.608	80.265	81.576	109.441	94.546
CC77DRAFT_1020661	7.698	12.631	12.095	15.941	6.995	12.281	6.404	6.899	4.795	6.517	10.293	5.446
CC77DRAFT_1020667	6.511	4.903	3.011	12.115	6.501	7.828	5.558	4.653	6.963	3.71	5.131	4.943
CC77DRAFT_1020668	11.098	7.686	8.608	11.052	10.192	11.466	11.946	11.842	9.32	11.876	10.527	16.147
CC77DRAFT_1020671	40.256	23.202	13.654	35.852	15.301	21.774	27.482	23.862	22.146	23.764	25.926	28.977
CC77DRAFT_1020673	3.985	2.151	2.017	11.381	5.901	7.311	2.69	0.82	1.986	2.578	6.978	2.676
CC77DRAFT_1020674	150.063	233.805	159.246	234.946	117.017	154.284	198.874	310.391	281.177	167.202	252.206	158.951
CC77DRAFT_1020676	10.277	8.161	8.684	11.281	6.997	9.88	12.519	14.402	14.636	20.818	13.195	28.198
CC77DRAFT_1020680	685.566	744.744	546.329	501.394	338.679	365.035	798.182	760.607	799.357	716.826	766.256	597.285
CC77DRAFT_1020681	1.079	0.958	0.188	0	0	0	0	0.359	0	0.635	0.348	0.306
[truncated: 11,468 more rows]

## Sheet: 6 genes.TPM.TMM.matrix-PM
Table S6: The amount of gene expression of P. microspora by TPM and TMM analysis
	PM-Ag-24h-1	PM-Ag-24h-2	PM-Ag-24h-3	PM-Ag-48h-1	PM-Ag-48h-2	PM-Ag-48h-3	PM-CK-24h-1	PM-CK-24h-2	PM-CK-24h-3	PM-CK-48h-1	PM-CK-48h-2	PM-CK-48h-3
PM01Gene00001	2.114	1.716	3.417	2.807	28.383	6.273	2.229	4.883	3.536	6.005	8.952	24.513
PM01Gene00002	3.904	4.283	2.649	2.996	3.753	2.421	3.141	3.006	2.324	2.357	3.912	2.026
PM01Gene00003	3.38	1.669	2.152	1.625	4.238	2.385	1.933	2.65	1.776	2.834	3.045	2.189
PM01Gene00004	14.246	22.514	14.028	12.516	7.757	11.38	32.239	19.054	21.737	18.419	7.456	12.602
PM01Gene00005	59.454	110.988	198.301	106.041	161.558	165.08	213.976	260.237	302.276	254.738	109.748	207.693
PM01Gene00006	8.391	12.703	14.487	12.702	19.778	10.892	11.637	9.128	6.87	7.626	26.364	9.831
PM01Gene00007	0.089	0	0	0.575	1.237	0.354	0.468	0.174	0	0.223	1.06	0.197
PM01Gene00008	0.905	0.099	0.24	0.378	0.087	0.531	0.044	0.229	0.041	0.251	0.537	0.333
PM01Gene00009	9.785	5.124	4.082	9.563	5.015	6.671	15.928	5.829	9.482	3.801	5.733	6.524
PM01Gene00010	1.028	1.178	0.799	3.997	1.858	6.277	3.019	3.428	1.695	3.793	6.48	3.688
PM01Gene00011	1.747	1.346	1.757	6.465	4.913	9.057	2.337	4.176	2.536	7.038	17.593	7.083
PM01Gene00012	6.301	3.483	3.042	5.303	3.228	7.596	5.483	4.41	3.622	6.57	15.33	5.73
PM01Gene00013	7.309	5.725	4.366	4.913	2.849	5.084	3.982	3.777	2.819	2.472	2.487	2.272
PM01Gene00014	162.213	259.745	509.499	1592.12	146.524	1139.25	1208.52	1121.66	1464.11	1019.37	322.36	1126.27
PM01Gene00015	2.642	3.117	1.749	2.046	1.271	2.034	0.384	1.383	0.967	1.281	2.789	1.459
PM01Gene00016	5.538	7.125	7.312	3.932	4.002	5.207	3.13	4.556	3.513	2.385	11.217	3.521
PM01Gene00017	0.948	1.211	1.959	0.628	0.434	0.662	0.705	1.177	1.033	0.487	0.563	0.493
PM01Gene00018	30.998	38.516	33.311	34.919	24.147	23.227	63.094	47.821	60.265	38.216	18.82	36.415
PM01Gene00019	23.339	35.685	59.486	14.256	51.001	35.212	13.017	37.911	19.078	14.729	54.568	40.109
PM01Gene00020	199.915	539.167	532.666	163.454	531.771	366.496	395.722	484.619	653.668	478.411	239.377	559.065
PM01Gene00021	11.638	9.479	11.249	1.387	0.448	1.024	0.61	5.965	5.455	0.064	0.829	0.229
PM01Gene00022	14.497	20.941	14.349	2.195	0.932	3.1	4.494	13.338	8.59	0.457	1.433	3.379
PM01Gene00023	20.947	31.781	25.736	27.912	15.292	20.095	66.882	42.393	72.212	60.836	9.06	32.232
PM01Gene00024	0.107	0.042	0.178	0.161	0	0.113	0.168	0.056	0.088	0.214	0.178	0.095
PM01Gene00025	0	0	0	0	0	0	0	0	0	0	0	0
PM01Gene00026	1.938	1.948	1.621	1.605	0.471	0.763	1.247	2.319	2.465	3.393	0.565	2.554
PM01Gene00027	0.02	0.02	0.024	0	0	0	0.071	0.026	0.05	0.076	0.073	0
PM01Gene00028	0.211	0.104	0.973	0.226	0.41	0.208	0.138	0.171	0.347	0.098	0.782	0
PM01Gene00029	4.212	2.389	2.556	1.674	2.296	4.84	0.613	0.634	0.643	0.389	0.463	0.948
PM01Gene00030	0.102	0.182	0.268	1.164	5.459	2.865	0.125	0.386	0.152	4.417	2.456	5.925
PM01Gene00031	0.109	0.195	0.339	0.047	0.455	0.231	0.134	0.228	0.108	0.491	0.104	0.677
PM01Gene00032	5.673	7.788	11.008	9.102	2.695	5.302	6.925	9.754	10.052	6.763	1.372	8.431
PM01Gene00033	0	0.022	0	0.071	0	0.029	0	0.014	0	0	0	0.097
PM01Gene00034	0	0	0	0	0	0	0	0	0	0	0	0
PM01Gene00035	0.514	0.323	0.612	0.3	0.162	0.185	0.082	0.394	0.115	0.175	0.055	0
PM01Gene00036	0.602	0.516	0.566	0.289	0.055	0.334	0.318	0.319	0.326	0.276	0	0.315
PM01Gene00037	3.968	6.048	4.931	8.422	4.564	7.034	4.924	7.164	5.441	5.55	6.767	5.448
PM01Gene00038	0.321	0.159	0.191	0.271	0.079	0.394	2.624	0.373	1.134	0.487	0.327	0.304
PM01Gene00039	23.878	23.795	50.749	144.257	37.948	359.982	127.595	144.532	1023.66	753.361	52.8	88.617
PM01Gene00040	3.467	2.03	1.836	3.03	4.447	7.459	0.673	1.168	2.645	3.043	4.729	3.405
PM01Gene00041	667.148	556.852	823.364	510.544	641.394	796.192	553.852	504.282	611.546	782.824	516.77	658.394
PM01Gene00042	21.149	25.22	25.04	17.866	30.223	20.728	23.032	22.528	29.289	27.788	20.015	32.715
PM01Gene00043	502.321	527.071	964.477	445.242	128.299	425.983	739.938	999.139	1089.58	1928.37	71.728	405.879
PM01Gene00044	28.277	24.352	19.009	17.554	7.995	15.291	22.022	24.104	27.34	18.766	6.169	17.213
PM01Gene00045	17.453	16.848	14.563	19.407	19.71	14.657	12.237	17.697	11.287	11.358	32.403	13.236
PM01Gene00046	5.967	4.327	4.841	3.949	4.836	5.447	2.161	4.124	2.563	1.029	5.052	1.262
PM01Gene00047	6.81	7.572	4.55	5.161	3.223	4.768	12.576	4.935	8.291	2.906	4.323	3.594
PM01Gene00048	38.417	41.267	44.281	80.171	57.576	65.47	39.756	53.098	44.545	58.722	53.103	98.773
PM01Gene00049	11.145	17.094	9.483	5.251	3.812	4.267	18.719	9.751	9.474	6.432	3.108	4.863
PM01Gene00050	12.46	19.242	9.37	5.969	5.446	5.749	18.692	11.161	11.462	7.243	2.443	2.405
PM01Gene00051	1.125	1.412	1.159	3.131	0.79	1.606	0.876	1.008	1.027	0.569	2.89	1.008
PM01Gene00052	0.934	0.947	1.113	1.793	0.34	0.811	0.858	1.278	1.053	0.613	1.256	0.598
PM01Gene00053	67.383	75.882	68.549	102.08	135.158	93.381	73.409	76.706	63.023	112.137	142.506	125.315
PM01Gene00054	8.885	6.802	7.655	12.585	16.386	18.128	3.895	4.748	3.106	7.581	22.435	14.193
PM01Gene00055	225.013	145.305	77.617	78.136	166.823	120.317	53.497	70.313	41.398	79.136	171.462	79.649
PM01Gene00056	4474.14	4602.19	4730.77	3199.91	4869.48	2966.7	3116.64	4906.64	4216.26	4109.67	4929.84	4199.38
PM01Gene00057	5.554	4.153	5.009	6.168	1.094	4.974	5.209	5.123	5.33	5.107	1.294	3.32
PM01Gene00058	6.367	6.765	14.027	10.681	3.782	6.108	3.975	8.61	6.313	4.848	5.892	8.915
PM01Gene00059	0.673	0.133	0.401	1.011	0.35	0.533	0.235	0.131	0.277	0.42	0.48	0.595
PM01Gene00060	0.717	0.367	0.379	0.797	0	0.455	0.162	0.224	0.175	0.364	1.293	0.234
PM01Gene00061	12.69	13.801	6.768	5.708	5.317	6.417	15.902	13.016	14.819	8.265	2.37	9.101
PM01Gene00062	34.935	32.335	24.418	30.404	39.604	35.186	36.452	29.551	25.101	42.218	28.699	35.271
PM01Gene00063	2.969	3.119	2.65	1.606	1.085	1.1	3.746	2.011	1.734	2.063	0.841	1.578
PM01Gene00064	2.984	2.394	2.583	2.462	1.104	1.38	1.692	3.298	2.669	3.181	0.727	1.691
PM01Gene00065	1.583	1.954	3.353	1.863	1.979	2.321	1.477	2.399	1.757	3.948	2.376	0.68
PM01Gene00066	0	0	0.026	0	0	0.029	0	0	0.018	0	0.026	0.098
PM01Gene00067	0.087	0.303	0.052	0	0.151	0.058	0.229	0	0	0.055	0.052	0
PM01Gene00068	0.27	0.229	0.23	0.331	0.267	0.102	0.034	0.05	0.127	0.048	0.229	0.256
PM01Gene00069	0.033	0	0.04	0.071	0.173	0	0	0.087	0.027	0	0.158	0.221
PM01Gene00070	2.047	1.771	2.679	2.844	0.312	2.898	2.389	1.571	2.447	3.241	0.189	2.46
PM01Gene00071	0.253	0.125	0.151	0	0.11	0.251	0	0.123	0.104	0.395	0	0.56
PM01Gene00072	0.037	0.072	0	0.137	0.285	0.193	0.016	0.143	0	0.114	0.304	0.485
PM01Gene00073	0.297	0.024	0.354	0.133	0.514	0.163	0.043	0.048	0.081	0	0.265	0.219
PM01Gene00074	0	0	0	0	0	0	0	0	0	0	0	0
PM01Gene00075	1.757	1.473	2.131	2.659	2.01	3.107	2.506	2.895	2.417	3.288	2.386	1.872
PM01Gene00076	0.794	1.039	0.577	0.588	0.268	0.801	1.132	1.597	1.765	1.722	0.199	1.283
PM01Gene00077	5.025	5.813	5.672	4.787	1.317	3.491	5.108	5.692	5.148	4.453	0.51	3.36
PM01Gene00078	31.506	41.982	39.931	37.964	13.561	32.617	38.791	50.802	45.316	36.421	15.287	24.277
PM01Gene00079	9.282	11.171	6.368	6.728	4.53	7.761	10.951	6.89	6.142	4.807	2.94	3.729
PM01Gene00080	8.077	7.941	5.502	8.255	6.242	6.495	10.049	7.513	6.753	6.268	6.469	6.046
PM01Gene00081	7.235	4.477	6.193	6.333	3.888	4.995	4.102	7.267	6.372	4.46	2.865	7.258
PM01Gene00082	6.905	4.578	5.631	4.905	4.198	5.631	2.974	6.56	6.271	8.88	1.239	8.34
PM01Gene00083	4.792	8.733	5.711	8.625	31.352	22.917	7.856	5.121	14.04	15.476	2.72	32.003
PM01Gene00084	3.199	1.775	2.965	2.944	3.522	2.789	1.655	4.824	4.035	4.901	1.266	8.507
PM01Gene00085	0.505	0.065	0.078	0.024	0.038	0	0.134	0.029	0.054	0	0	0
PM01Gene00086	23.415	27.647	37.483	21.772	16.356	17.051	78.811	41.388	58.929	51.673	17.43	38.536
PM01Gene00087	0.084	0.062	0.2	0.225	0.29	0.194	0.018	0.082	0.138	0.157	0.099	0.139
PM01Gene00088	1.024	0.607	0.807	2.162	0.218	1.809	1.402	2.026	2.946	7.602	0.673	1.322
PM01Gene00089	0.947	0.784	0.61	1.593	0.31	2.096	0.648	0.632	1.202	0.83	0.182	0.622
PM01Gene00090	0.649	0.641	0.822	0.479	0.211	0.375	1.062	0.949	1.136	0.354	0.482	0.807
PM01Gene00091	0.722	0.826	0.453	0.448	0.395	0.852	1.194	0.716	0.688	0.426	0.226	0.503
PM01Gene00092	8.26	10.473	10.401	9.799	5.426	7.44	12.38	14.898	15.021	11.902	5.994	8.496
PM01Gene00093	2.221	0.808	3.157	2.842	11.874	4.526	0.884	0.987	0.802	4.665	10.228	10.674
PM01Gene00094	0.547	0.108	0.261	0.704	1.706	1.012	1.816	0.284	0.992	0.819	0.39	1.451
PM01Gene00095	2.404	2.346	0.873	2.17	6.447	2.128	3.199	2.095	1.932	2.742	0.801	3.821
PM01Gene00096	4.049	3.797	2.331	4.196	4.754	4.847	7.129	3.411	4.693	5.436	2.446	9.098
PM01Gene00097	916.197	742.459	1215.74	839.385	1214.29	975.069	721.763	1126.59	897.747	1712.64	754.523	1484.04
PM01Gene00098	202.414	149.903	190.849	118.593	143.641	157.977	134.032	193.284	161.719	229.652	142.628	190.191
PM01Gene00099	12.364	12.395	10.51	8.144	13.321	7.949	7.682	8.662	6.786	4.722	11.578	8.721
PM01Gene00100	4.744	1.147	2.552	0.472	0.485	1.268	0.122	0.026	0.033	0.025	0.024	0.044
PM01Gene00101	31.959	32.664	27.241	30.383	18.491	25.182	34.53	22.833	25.114	22.98	28.406	17.667
PM01Gene00102	29.594	38.483	30.572	33.528	20.899	27.095	33.184	30.779	30.07	22.085	31.205	19.64
PM01Gene00103	21.584	21.201	21.081	25.692	31.983	27.877	18.815	15.38	13.601	20.823	39.772	17.892
PM01Gene00104	7.124	10.024	58.05	31.724	33.145	59.086	3.895	7.854	5.217	6.193	46.414	15.104
PM01Gene00105	38.712	6.309	40.215	53.275	190.024	122.924	4.847	14.983	9.399	51.218	183.315	185.433
PM01Gene00106	10.756	13.079	11.831	12.008	17.362	17.926	11.217	7.937	6.897	19.002	10.638	17.421
PM01Gene00107	17.82	20.085	15.786	12.097	17.077	12.626	16.039	16.408	14.238	14.084	8.958	14.396
PM01Gene00108	15.341	18.435	15.422	15.224	26.699	23.959	20.233	14.761	18.34	37.92	12.402	37.28
PM01Gene00109	15.131	13.74	12.671	6.634	15.034	11.461	17.15	14.011	15.083	17.822	13.377	26.454
PM01Gene00110	29.529	40.366	45.566	30.953	14.776	22.249	48.99	48.033	60.387	62.226	16.907	35.438
PM01Gene00111	25.756	35.342	34.008	22.768	16.726	26.551	29.216	35.742	38.383	40.357	11.379	25.381
PM01Gene00112	4.101	4.971	4.887	2.277	2.266	2.035	3.453	4.516	4.841	3.664	2.729	4.884
PM01Gene00113	85.424	70.244	129.278	80.489	112.554	70.838	64.449	97.995	107.889	150.255	101.891	223.609
PM01Gene00114	3.606	3.122	4.925	5.998	12.139	2.514	3.077	5.055	2.504	4.902	10.974	21.218
PM01Gene00115	27.933	35.248	34.269	31.48	19.71	22.761	31.616	29.592	29.452	33.98	15.94	31.175
PM01Gene00116	30.171	31.417	29.84	33.369	27.71	24.511	26.019	34.63	28.818	41.341	28.15	27.529
PM01Gene00117	0	0	0	0	0	0	0	0	0	0	0	0
PM01Gene00118	0.198	0.358	0	0.353	0	0.13	0	0	0.027	0.247	0	0
PM01Gene00119	22.733	25.586	35.219	16.537	8.396	9.543	27.018	36.331	39.064	20.243	7.035	15.203
PM01Gene00120	15.222	15.741	19.349	21.01	0.879	12.727	18.516	29.144	36.457	29.494	2.049	16.817
PM01Gene00121	0.369	0.322	0.181	0.349	0.188	0.143	1.479	0.169	0.626	0.163	0.052	0.096
PM01Gene00122	8.292	8.409	5.536	5.232	4.35	4.475	4.833	5.3	4.461	3.148	1.333	3.476
PM01Gene00123	0	0.333	0.115	0	0.25	0	0.126	0.125	0.079	0	0.172	0.213
PM01Gene00124	2.895	2.905	6.237	1.911	2.623	1.764	1.808	3.603	2.441	1.139	1.402	2.313
PM01Gene00125	98.336	70.065	266.306	113.196	113.314	92.658	53.081	144.094	79.417	103.05	86.704	241.506
PM01Gene00126	14.009	6.678	8.263	7.676	4.205	6.303	11.954	4.255	5.714	5.126	5.117	4.488
PM01Gene00127	13.741	14.327	11.706	13.96	16.592	12.42	15.596	11.664	12.654	14.745	16.579	9.725
PM01Gene00128	443.816	468.095	603.074	800.06	468.247	643.027	522.626	646.802	669.466	638.795	707.9	822.645
PM01Gene00129	128.804	151.954	141.546	195.934	108.602	138.845	174.88	187.528	187.397	162.964	128.257	167.005
PM01Gene00130	57.138	68.641	67.656	86.898	135.746	85.705	61.145	56.958	57.046	82.487	126.216	111.013
PM01Gene00131	7.755	7.805	9.558	10.418	2.594	7.654	12.907	12.589	10.809	7.714	3.329	9.982
PM01Gene00132	6.295	7.527	11.112	14.957	2.954	7.34	5.547	10.761	6.593	8.109	5.731	7.02
PM01Gene00133	0.312	0.216	0.223	0.301	0.378	0.124	0.245	0.203	0.437	0.389	0.63	0.138
PM01Gene00134	0.061	0.04	0.217	0.065	0.175	0.053	0.088	0.079	0	0.151	0.456	0.089
PM01Gene00135	2.458	2.496	1.749	3.918	1.005	4.236	13.381	1.664	9.817	3.534	3.974	9.353
PM01Gene00136	12.261	11.979	18.223	32.791	54.432	41.536	11.021	10.96	13.112	25.861	59.069	39.079
PM01Gene00137	11.459	13.822	10.749	14.859	15.7	11.179	15.005	13.47	12.76	16.302	16.181	15.659
PM01Gene00138	16.941	30.595	34.725	24.742	15.224	19.887	26.473	37.642	47.125	33.637	20.711	32.411
PM01Gene00139	4.505	4.815	4.664	3.278	4.152	2.797	5.432	6.601	5.127	2.698	3.391	2.858
PM01Gene00140	134.487	143.458	292.423	435.57	408.612	504.747	142.163	223.967	189.353	533.758	807.577	418.942
PM01Gene00141	29.883	16.189	16.366	10.948	21.118	26.133	10.646	13.677	8.78	12.641	20.112	13.08
PM01Gene00142	1.632	0.147	0.707	0.398	0.385	0.881	0.259	0.193	0	0.648	1.234	0.328
PM01Gene00143	9.6	10.557	8.761	9.91	14.231	10.9	10.49	9.193	8.08	16.278	14.443	12.876
PM01Gene00144	102.628	150.589	189.023	74.899	150.227	94.592	119.531	115.984	152.672	94.795	101.387	170.699
PM01Gene00145	0.242	0.096	0.327	0.173	0.644	0.341	0.268	0.115	0.186	0.968	0.422	0.178
PM01Gene00146	60.595	67.761	82.154	177.359	114.836	128.151	73.456	52.918	72.638	270.209	370.832	144.481
PM01Gene00147	0.21	0.103	0.474	0.427	0	0.194	0.055	0.014	0.034	0.052	0.025	0.093
PM01Gene00148	0	0	0	0	0.056	0	0	0	0	0	0	0
PM01Gene00149	0	0	0	0	0	0	0	0	0	0	0	0
PM01Gene00150	0.083	0	0.033	0.089	0.048	0.036	0.024	0.161	0.045	0.138	0.23	0
PM01Gene00151	0	0.02	0.097	0	0	0	0	0.027	0.017	0	0	0
PM01Gene00152	0.107	0.053	0.064	0	0	0.141	0.047	0	0.088	0	0	0
PM01Gene00153	0	0	0	0	0	0	0	0	0	0	0	0
PM01Gene00154	0	0	0	0	0	0	0	0	0	0	0	0
PM01Gene00155	0	0	0	0	0	0	0	0	0	0	0	0
PM01Gene00156	0	0	0	0	0	0	0	0	0	0	0	0
PM01Gene00157	0	0	0	0	0	0	0	0	0	0	0	0
PM01Gene00158	0	0	0	0.133	0.054	0	0	0	0	0	0.148	0.412
PM01Gene00159	0.692	0.513	0.618	2.598	3.108	3.026	0.585	1.026	0.73	1.43	3.93	4.157
PM01Gene00160	3.295	2.98	6.963	13.258	10.524	10.439	15.34	9.848	10.787	11.379	10.889	15.984
PM01Gene00161	129.582	165.769	175.363	193.065	216.663	199.889	203.841	181.744	194.438	169.854	213.547	221.783
PM01Gene00162	14.514	18.615	16.505	17.793	7.94	11.612	17.335	16.721	26.365	18.583	7.782	10.367
PM01Gene00163	4.255	3.315	3.945	4.35	9.486	5.148	6.188	3.84	5.639	8.939	8.17	5.794
PM01Gene00164	0	0	0.078	0.07	0.303	0.173	0.019	0.014	0.054	0.191	0.727	0.386
PM01Gene00165	12.551	6.444	6.47	2.08	2.747	3.77	1.477	3.574	1.801	0.264	4.858	3.194
PM01Gene00166	4.077	3.924	1.926	2.187	1.217	1.531	1.104	2.078	0.869	0.701	3.298	1.553
PM01Gene00167	103.421	22.752	48.513	11.022	39.349	42.9	6.515	7.147	10.761	15.248	32.582	27.256
PM01Gene00168	19.438	2.4	7.039	6.381	15.597	14.876	2.962	7.975	2.658	1.724	34.884	6.201
PM01Gene00169	27.162	33.385	27.015	36.095	50.246	37.865	49.497	26.418	44.936	59.964	35.766	37.437
PM01Gene00170	0.343	0.136	0.164	0.11	0.059	0.045	0.329	0.223	0.311	0.171	0	0.152
PM01Gene00171	1.114	0.867	0.678	0.407	1.232	0.469	0.352	0.832	0.508	0.562	0.394	0.471
PM01Gene00172	1.105	0.958	1.182	0.895	0.156	0.714	1.082	0.776	1.096	0.478	0.134	0.647
PM01Gene00173	1.085	0.794	0.766	1.508	1.183	0.689	0.281	1.279	0.629	0.2	0.811	0.621
PM01Gene00174	76.953	136.903	64.207	24.528	7.741	11.257	10.956	9.361	17.679	3.646	0.653	2.279
PM01Gene00175	0.05	0.147	0.148	0.293	0.086	0.099	0.022	0.048	0.082	0.124	0.03	0
PM01Gene00176	8.59	8.519	6.431	9.232	1.937	7.767	13.243	12.847	13.247	13.221	1.425	10.278
PM01Gene00177	5.401	4.972	3.608	2.282	1.807	2.782	3.858	4.214	4.787	2.271	0.875	2.938
PM01Gene00178	0	0	0	0	0	0	0	0	0	0	0	0
PM01Gene00179	6.685	9.11	5.143	3.393	3.637	3.297	5.109	5.101	3.894	3.594	1.841	3.311
PM01Gene00180	2.464	1.978	0.826	1.404	0.755	1.05	0.941	1.167	0.317	1.184	0.854	0.964
PM01Gene00181	0.75	0.487	1.174	0.597	1.261	0.565	0.075	0.807	0.476	0.508	0.56	0.189
PM01Gene00182	1.314	0.866	0.718	0.92	0.19	0.747	0.446	0.937	0.662	0.66	0.13	0.766
PM01Gene00183	2.313	3.398	1.958	5.256	3.215	5.063	4.995	2.393	5.241	12.68	3.218	5.582
PM01Gene00184	2.807	3.55	6.2	23.93	4.148	16.553	19.671	5.545	20.416	55.419	9.96	16.954
PM01Gene00185	0.106	0.146	0.075	0.181	0	0.167	0.092	0.206	0.261	1.554	0.125	0.047
PM01Gene00186	0.943	1.08	0.409	1.218	0.223	1.245	0.842	1.114	1.571	1.016	0.102	1.042
PM01Gene00187	4.029	4.939	4.403	5.093	3.358	2.626	2.919	4.801	4.257	2.544	3.257	2.844
PM01Gene00188	44.489	62.029	23.309	64.997	34.652	45.412	39.083	37.05	34.549	29.867	39.16	27.757
PM01Gene00189	10.57	10.684	35.405	24.447	21.957	30.051	21.406	10.732	15.971	17.434	29.545	28.911
PM01Gene00190	34.499	28.517	31.838	42.723	66.845	52.781	17.234	20.572	18.256	39.064	69.168	64.708
PM01Gene00191	6.035	5.423	4.794	4.557	1.302	3.077	5.301	9.796	6.955	1.97	2.099	2.326
PM01Gene00192	73.271	65.822	80.151	79.02	93.507	110.272	64.07	69.004	65.148	144.889	95.62	89.531
PM01Gene00193	2.575	3.816	3.989	4.051	0.446	1.586	5.395	3.067	6.506	8.351	0.408	4.172
PM01Gene00194	0	0	0	0	0	0	0	0	0	0	0	0
PM01Gene00195	0.087	0.043	0	0	0	0.057	0	0	0	0	0.103	0
PM01Gene00196	1.736	1.125	2.537	2.677	2.442	3.079	0.722	2	1.207	2.436	2.094	2.487
PM01Gene00197	0.469	0.566	0.745	1.117	0.902	0.688	0.455	1.151	0.858	0.455	0.433	0.115
PM01Gene00198	5.095	3.179	0.719	0.36	0.464	0.974	2.048	3.528	3.204	0.084	0.159	0.296
PM01Gene00199	5.443	5.902	1.424	0.783	0.919	1.402	2.955	3.58	5.36	0.497	0.473	1.173
PM01Gene00200	7.976	3.836	0.505	0.757	0.733	1.305	1.664	1.284	1.628	0.088	0.252	0.312
PM01Gene00201	0.642	0.434	0.121	0.417	0.322	0.335	0.088	0.143	0.251	0.084	0.301	0.336
PM01Gene00202	21.385	11.318	10.804	7.966	5.333	9.119	11.935	8.64	11.573	14.612	3.043	4.833
PM01Gene00203	3.243	4.254	3.831	5.003	1.255	4.43	8.014	4.946	5.733	4.414	2.331	4.943
PM01Gene00204	18.613	21.358	16.872	25.055	22.262	22.469	22.698	19.364	17.962	16.983	37.037	16.002
PM01Gene00205	0.883	0.54	0.551	0.767	0.874	0.555	0.624	1.448	1.351	0.052	0.649	0.65
PM01Gene00206	2.928	10.547	2.678	2.887	0.666	2.186	1.188	1.287	1.486	1.623	0.211	1.503
PM01Gene00207	1.138	0.975	0.972	0.57	0.394	0.676	0.679	0.924	1.188	0.828	0.022	1.006
PM01Gene00208	0.37	1.312	0.207	0.233	0.942	0.201	7.03	7.368	6.187	13.085	0.103	1.25
PM01Gene00209	0.147	0.262	1.018	0.442	0.153	0.272	1.183	0.44	1.36	0.551	0	0.781
PM01Gene00210	1.782	0.255	0.921	0.276	2.491	0.567	0.019	0.07	0.071	0.455	0.204	2.04
PM01Gene00211	2.349	0.602	1.451	0.257	0.716	1.177	0.38	0.113	0.251	0.027	0.181	0.24
PM01Gene00212	4.328	3.399	2.4	2.399	0.968	2.379	6.858	2.718	3.955	1.443	0.675	2.406
PM01Gene00213	0	0.728	0.125	0.226	0	0.278	1.563	0	0.694	0.131	0.125	0.465
PM01Gene00214	26.674	62.514	273.437	73.882	268.035	228.699	56.664	67.438	161.022	128.397	196.304	515.767
PM01Gene00215	23.461	30.778	14.952	19.247	14.227	20.614	22.728	15.934	29.986	36.839	7.855	31.266
PM01Gene00216	19.683	25.309	13.737	16.717	18.484	30.437	12.3	28.49	19.63	26.841	24.852	41.885
PM01Gene00217	0.338	0.26	0.604	0.564	0.878	0.719	0.361	0.183	0.248	0.211	1.049	0.872
PM01Gene00218	0.271	0	0.215	0.194	0.573	0.477	0	0.117	0.05	0.038	0.358	0.865
PM01Gene00219	102.735	92.485	178.459	139.459	87.651	100.518	72.612	117.673	141.708	270.273	98.058	152.153
PM01Gene00220	3.88	5.081	3.775	1.775	3.976	2.232	4.878	3.781	3.285	3.219	0.803	4.561
PM01Gene00221	9.115	6.18	5.208	6.483	3.629	4.783	4.851	7.02	4.217	3.627	0.965	3.697
PM01Gene00222	0.96	0.497	1.362	0.638	0.238	0.845	0.479	0.951	0.678	0.399	0.326	0.404
PM01Gene00223	0.978	0.302	0.765	0.393	0.159	0.161	0.4	0.536	0.428	0.191	0.726	0.203
PM01Gene00224	0.916	0.379	1.267	0.539	0.153	0.39	0.774	0.403	0.56	0.848	0.175	0.065
PM01Gene00225	1.152	1.825	1.191	0.712	0.263	0.602	2.89	2.302	1.812	0.758	0.332	0.406
PM01Gene00226	0.677	0.125	0.504	2.744	0.11	1.089	0.185	0.288	0.767	0.607	0.352	0.561
PM01Gene00227	0.178	0.07	0	0.229	0.247	0.564	0.093	0.301	0.088	0.888	0.296	0.944
PM01Gene00228	27.992	21.491	18.808	21.887	21.492	13.312	14.514	23.139	13.894	12.325	21.794	18.033
PM01Gene00229	20.074	25.296	32.674	64.243	5.926	28.567	19.291	53.542	43.328	48.179	7.808	30.799
PM01Gene00230	3.317	1.507	1.471	2.104	0.545	1.023	0.803	1.416	1.037	0.966	0.086	1.712
PM01Gene00231	1.359	1.954	5.017	1.847	0.116	1.225	1.48	3.007	1.984	1.091	0.096	1.753
PM01Gene00232	1.471	2.952	2.032	1.326	3.251	1.239	2.103	3.599	1.134	0.956	1.412	1.348
PM01Gene00233	0.423	0.494	0.596	0.825	0.799	0.584	0.419	0.687	0.174	0.432	1.598	1.147
PM01Gene00234	1.644	2.081	2.265	0.606	2.757	1.627	0.404	1.368	0.677	0.705	3.6	1.816
PM01Gene00235	106.462	46.245	164.567	189.279	362.695	184.774	45.829	98.675	49.137	117.821	309.064	337.015
PM01Gene00236	7.33	6.66	14.08	29.346	54.719	23.527	7.939	8.935	4.444	20.181	65.956	41.056
PM01Gene00237	61.587	21.545	83.963	46.893	89.504	55.261	26.827	39.282	38.229	60.624	123.42	79.309
PM01Gene00238	5.783	4.782	5.719	9.68	5.185	10.83	3.437	2.612	2.231	4.195	10.524	3.534
PM01Gene00239	9.091	11.767	9.178	14.777	11.756	15.408	9.149	6.887	7	12.825	14.525	6.052
PM01Gene00240	21.61	19.282	15.833	28.61	8.007	23.131	39.492	26.8	28.392	16.209	13.008	14.195
PM01Gene00241	0.295	0.073	0.293	0.579	0.043	0.324	0.021	0.096	0.04	0.122	0.671	0.217
PM01Gene00242	149.112	252.312	135.06	309.734	359.708	225.421	136.937	102.714	104.66	157.77	454.971	106.573
PM01Gene00243	25.802	29.815	30.15	34.563	5.63	24.652	51.452	46.095	55.294	34.939	5.546	30.116
PM01Gene00244	4.273	6.342	3.062	2.235	2.784	2.206	8.918	3.999	6.492	3.351	1.118	1.799
PM01Gene00245	4.874	3.997	6.378	1.845	1.159	1.514	6.23	7.39	4.515	1.311	0.189	2.323
PM01Gene00246	0.864	0.683	0.978	1.066	0.374	0.513	1.282	0.477	0.534	0	0.256	0.095
PM01Gene00247	0	0.034	0	0.037	0	0.03	0.06	0	0	0	0.027	0
PM01Gene00248	2.923	0.304	2.475	1.403	0.067	1.168	0.47	3.249	1.458	0.336	0	0.68
PM01Gene00249	7.307	10.744	9.646	8.182	9.16	9.225	9.773	7.178	10.44	13.012	3.916	13.591
PM01Gene00250	1.206	0.809	1.129	1.848	1.716	1.82	1.73	1.288	1.81	1.397	1.382	2.38
PM01Gene00251	7.161	7.535	6.261	5.363	1.834	3.804	16.497	7.488	12.324	10.623	1.56	4.587
PM01Gene00252	0.991	0.718	0.65	0.461	0.944	0.763	0.634	0.547	0.49	1.566	0.314	0.985
PM01Gene00253	0.014	0.028	0.05	0.045	0.097	0.037	0	0.072	0.057	0.052	0	0
PM01Gene00254	0.067	0	0.04	0	0	0.044	0	0	0	0.042	0.119	0
PM01Gene00255	0.049	0.048	0	0.053	0	0	0.192	0.016	0.363	0.55	0.058	0
PM01Gene00256	0	0	0	0	0	0	0.026	0	0.049	0.037	0	0
PM01Gene00257	0.243	0.18	0.47	0.293	0	0.04	0.185	0.118	0.025	0.076	0.108	0
PM01Gene00258	0.08	0.158	0.222	0.114	0.277	0.035	0.07	0.138	0	0.033	0.032	0.059
PM01Gene00259	0.68	0.201	0.891	0.875	0.235	0.718	0.415	1.06	0.952	0	0	0.3
PM01Gene00260	0.114	0.041	0.112	0.268	0	0.179	0	0.02	0.069	0	0	0.069
PM01Gene00261	0.327	0.133	0.39	0.434	0.167	0.432	0.151	0.175	0.079	0.024	0.137	0.511
PM01Gene00262	3.491	1.129	3.631	1.906	0.659	1.676	1.274	1.856	1.255	1.346	0.603	1.823
PM01Gene00263	2.112	1.49	1.558	1.726	1.132	0.73	1.141	1.405	1.284	1.38	0.358	0.667
PM01Gene00264	4.538	1.942	3.479	2.109	1.502	1.87	2.372	1.747	1.81	1.334	1.236	1.724
PM01Gene00265	8.288	2.265	3.712	2.081	6.515	7.139	1.026	1.146	1.162	1.1	0.698	1.688
PM01Gene00266	0.254	0.05	0.101	0.018	0.029	0.313	0.015	0.011	0.042	0	0.02	0
PM01Gene00267	2.085	0.895	2.184	1.536	3.757	2.113	0.772	0.383	0.399	0.499	1.777	1.35
PM01Gene00268	4.528	2.762	2.017	2.619	3	2.131	2.028	3.402	1.784	2.406	1.59	3.567
PM01Gene00269	0.692	0.371	0.499	0.669	0.813	1.522	1.118	0.582	1.076	5.017	0.619	1.83
PM01Gene00270	3.619	6.24	5.633	5.863	8.57	7.752	2.289	4.871	3.895	12.531	10.793	9.14
PM01Gene00271	142.34	235.695	297.583	252.526	290.521	331.771	222.592	292.271	291.811	557.154	491.236	529.64
PM01Gene00272	11.486	16.548	17.833	20.599	14.136	21.258	12.461	22.302	21.188	31.686	33.674	31.686
PM01Gene00273	0.408	0.09	1.135	3.163	5.106	4.432	0.158	1.533	2.99	7.186	15.088	10.424
PM01Gene00274	23.998	29.068	22.256	23.19	10.943	16.854	32.742	29.872	30.545	24.158	13.524	13.737
PM01Gene00275	27.277	38.76	36.092	50.73	24.845	47	44.222	51.615	45.679	38.442	60.912	55.964
PM01Gene00276	11.907	12.446	13.343	14.594	15.577	19.217	8.716	13.387	10.118	18.53	17.425	9.773
PM01Gene00277	29.584	17.112	16.563	18.922	15.089	21.575	12.579	18.227	12.135	15.905	23.352	21.413
PM01Gene00278	13.563	15.949	20.962	22.515	35.203	25.922	13.241	15.519	7.467	21.431	34.017	40.397
PM01Gene00279	3.661	5.449	4.609	7.094	5.072	9.395	5.034	5.323	3.205	7.821	5.763	6.877
PM01Gene00280	1.363	1.522	1.695	1.25	1.676	1.356	0.724	0.988	0.716	0.517	1.079	1.222
PM01Gene00281	2.04	2.735	3.087	5.002	3.14	4.809	5.117	3.472	7.671	11.048	2.193	5.044
PM01Gene00282	0	0.031	0	0.236	0	0.083	0	0	0.026	0	0	0
PM01Gene00283	0	0	0	0	0	0	0	0	0	0	0.138	0
PM01Gene00284	2.315	0.057	0	0.062	0	0	0.05	0	5.388	0	0.069	0.128
PM01Gene00285	29.33	27.656	26.227	27.006	15.074	22.437	49.541	23.741	33.319	21.359	19.037	21.906
PM01Gene00286	230.835	70.862	157.429	61.011	146.336	223.829	43.523	66.483	51.535	57.361	59.331	144.559
PM01Gene00287	1.305	0.233	0.414	0.313	0.336	0.385	0.012	0.144	0.172	0.312	0.33	0.429
PM01Gene00288	0.677	0.127	0.806	0.104	0.335	0.128	0.141	0.251	0.186	0.362	0.459	0.498
PM01Gene00289	0.66	0.591	0.688	1.128	5.25	1.307	0.648	0.616	0.425	3.241	1.568	6.379
PM01Gene00290	13.416	12.117	11.087	11.543	34.951	13.648	10.44	10.183	9.815	35.286	11.108	58.768
PM01Gene00291	64.692	75.368	92.338	71.629	190.306	141.809	67.666	53.596	72.855	166.827	105.938	256.249
PM01Gene00292	0.474	0.331	0.432	0.329	0.097	0.552	0.122	0.399	0.092	0.07	0.397	0.555
PM01Gene00293	3.278	6.677	5.323	3.143	0.954	2.413	3.52	4.448	3.418	1.701	1.344	5.256
PM01Gene00294	342.628	316.691	570.633	210.606	681.935	437.663	246.07	215.45	229.203	371.271	321.933	772.322
PM01Gene00295	12.63	11.673	10.451	7.292	4.642	7.672	15.013	8.318	7.686	6.098	5.757	5.733
PM01Gene00296	82.744	127.465	55.059	25.118	23.499	22.462	65.756	64.146	78.818	25.12	18.422	27.21
PM01Gene00297	19.983	39.596	15.84	12.428	7.115	10.789	13.211	9.658	10.823	15.151	6.881	5.705
PM01Gene00298	7.025	5.438	4.919	4.117	5.895	2.964	2.213	5.035	3.998	3.162	5.076	7.201
PM01Gene00299	1196.87	1264.66	2735.96	1088.42	4603.78	2416.79	1185.45	1875.84	2443.99	2045.25	2540.15	6039.86
PM01Gene00300	18.465	17.665	37.287	47.618	101.464	82.116	23.023	25.29	18.727	25.348	108.323	104.769
PM01Gene00301	29.327	25.48	27.539	43.228	60.183	79.04	16.823	17.726	12.982	19.312	131.903	62.939
PM01Gene00302	35.224	46.546	71.012	48.798	124.093	79.164	48.567	59.555	79.842	85.937	66.533	151.52
PM01Gene00303	21.591	25.052	15.017	16.53	15.655	12.748	24.274	18.489	15.97	14.031	17.878	10.441
PM01Gene00304	1.736	1.16	0.912	1.479	3.094	1.011	0.758	1.459	1.136	0.7	2.062	3.158
PM01Gene00305	3.099	3.463	1.824	1.029	0.926	1.096	2.271	4.422	3.283	2.232	0.679	0.937
PM01Gene00306	35.121	9.448	51.715	204.96	200.183	209.346	4.955	58.23	9.769	200.555	657.831	280.936
PM01Gene00307	52.343	36.999	63.511	212.314	178.036	196.497	48.972	95.43	39.807	219.705	441.427	178.614
PM01Gene00308	70.845	54.73	106.492	274.58	277.294	262.596	34.367	104.743	53.993	290.173	537.794	276.55
PM01Gene00309	6.727	4.594	11.71	16.943	19.917	16.472	6.103	12.105	8.378	29.446	24.82	20.72
PM01Gene00310	1728.57	3149.63	6981.54	3634.98	12130.2	7421.34	3979.36	3662.62	5346.89	8290.89	6965.43	16676.5
PM01Gene00311	6.423	2.989	11.364	41.388	67.726	40.951	2.679	17.662	5.473	34.481	103.932	223.977
PM01Gene00312	11.447	23.05	28.678	34.879	29.593	46.703	18.035	15.265	18.662	41.17	51.22	32.821
PM01Gene00313	0.785	2.041	2.216	6.604	4.58	6.055	1.443	2.846	2.077	3.762	11.437	9.449
PM01Gene00314	0.36	0.152	0.306	1.076	0.49	1.358	0.382	0.434	1.144	3.048	1.619	1.307
PM01Gene00315	0.09	0.089	0.107	1.404	0.547	1.727	0	0.147	0	0.056	2.412	0.498
PM01Gene00316	1.844	1.783	1.566	1.641	1.665	1.45	0.839	1.925	0.598	1.199	1.817	1.43
PM01Gene00317	0.454	0.569	0.289	1.787	1.049	2	0.159	0.177	0.125	0.605	3.887	1.674
PM01Gene00318	0.084	0.021	0.176	1.378	0.803	1.14	0	0.055	0.017	0.184	2.677	1.21
PM01Gene00319	0.185	0.091	0.523	1.932	0.8	1.402	0.242	0.15	0.361	2.621	2.661	0.408
PM01Gene00320	4.268	1.119	2.906	7.723	27.099	20.237	0.76	1.905	0.861	13.652	10.864	39.323
PM01Gene00321	11.68	2.888	6.783	8.067	32.871	22.804	1.949	4.559	2.408	12.644	7.347	25.977
PM01Gene00322	72.694	50.48	62.109	16.82	65.161	37.064	22.902	38.406	31.1	24.761	9.189	59.768
PM01Gene00323	0.117	0	0.035	0.126	0.305	0.116	0	0.019	0	0.037	0.349	0.195
PM01Gene00324	182.655	122.816	144.116	190.752	70.629	149.587	195.694	188.664	149.267	58.811	77.865	85.374
PM01Gene00325	3.715	4.7	4.234	5.953	4.195	6.609	6.832	4.827	5.299	6.025	2.389	4.898
PM01Gene00326	10.962	13.863	12.242	19.755	1.844	13.893	23.514	22.955	20.8	8.985	3.572	10.796
PM01Gene00327	196.856	136.588	130.864	85.919	115.829	151.146	113.337	107.721	112.161	157.157	66.623	112.295
PM01Gene00328	4.122	2.171	1.761	1.648	1.616	1.951	0.526	2.274	0.785	0.8	1.224	0.859
PM01Gene00329	2.548	1.703	1.909	2.177	2.114	1.531	1.545	2.905	1.295	0.895	1.776	1.247
PM01Gene00330	30.472	39.933	52.73	35.937	9.405	20.378	39.328	66.64	49.65	32.375	12.428	35.117
PM01Gene00331	0	0	0	0	0	0	0	0	0	0	0	0
PM01Gene00332	1.178	1.233	0.826	1.115	0.68	0.671	0.766	0.751	0.609	0.72	0.274	0.766
PM01Gene00333	2.168	3.998	5.339	3.333	1.752	1.908	6.624	5.869	6.907	2.524	1.288	2.076
PM01Gene00334	0	0	0	0	0	0	0	0	0	0.223	0	0
PM01Gene00335	0.016	0.13	0	0.088	0.199	0	0.014	0.053	0.027	0.062	0.156	0.109
PM01Gene00336	0	0	0	0	0	0	0	0	0	0	0	0
PM01Gene00337	6.277	7.974	12.413	29.377	25.325	22.403	13.971	14.88	18.984	56.876	28.025	59.139
PM01Gene00338	27.019	16.927	17.273	13.491	18.457	13.965	10.095	8.206	8.233	17.15	8.483	9.891
PM01Gene00339	8231.36	4817.19	10950.4	6171.63	21904.2	24147.4	5281.56	5342.97	8725.18	22727.5	9882	23825.9
PM01Gene00340	0	0	0	0	0	0	0	0	0	0	0	0
PM01Gene00341	0	0	0	0	0	0	0	0	0	0	0	0
PM01Gene00342	0.155	0.044	0	0.119	0.192	0.029	0.078	0.014	0.037	0.083	0.211	0.196
PM01Gene00343	0.92	0.835	0.425	0.705	0.78	0.967	0.459	0.354	0.572	0.281	1.494	0.373
PM01Gene00344	158.347	117.746	379.717	143.03	26.685	77.053	93.312	250.267	136.038	31.882	19.722	98.969
PM01Gene00345	3.206	1.659	0.849	1.911	0.705	1.781	3.621	1.224	1.719	2.73	0.574	1.406
PM01Gene00346	1.638	1.26	0.622	0.544	0.402	0.555	2.025	0.593	0.908	1.067	0.241	0.865
PM01Gene00347	31.156	37.531	44.834	42.965	35.758	44.277	39.313	32.2	40.758	34.449	40.22	29.388
PM01Gene00348	9.118	8.554	7.271	9.287	5.981	7.417	8.844	6.747	5.521	5.687	9.163	5.495
PM01Gene00349	4.26	1.336	2.984	4.693	4.635	5.51	0.427	1.421	0.83	1.939	7.727	3.879
PM01Gene00350	0.962	0.376	1.172	3.262	4.376	4.222	0.117	0.828	0.147	1.227	7.172	3.063
PM01Gene00351	4.931	10.543	7.022	7.959	8.539	8.424	17.698	9.423	10.088	32.201	5.513	10.996
PM01Gene00352	2.878	1.886	2.519	4.441	4.627	3.489	1.871	2.061	1.863	9.01	4.639	9.667
PM01Gene00353	1.835	2.371	2.776	5.224	1.589	3.261	5.361	1.926	6.281	7.572	2.599	2.807
PM01Gene00354	9.625	12.529	8.908	9.53	10.505	10.058	6.109	9.543	8.835	12.601	12.766	6.596
PM01Gene00355	11.501	21.416	13.705	10.803	3.313	7.855	13.674	10.751	16.683	10.91	5.045	3.809
PM01Gene00356	2.075	0.373	1.124	1.281	0	0.581	0.274	0.368	1.036	0.627	0.523	0.139
PM01Gene00357	0.154	0	0.244	0.165	0	0	0.134	0.166	0.084	0.128	0.122	0
PM01Gene00358	1924.23	324.091	1133.77	253.333	652.571	666.545	223.084	134.483	363.111	304.77	181.942	278.06
PM01Gene00359	19.504	8.165	17.805	15.177	8.93	11.783	1.847	5.069	4.521	5.113	6.911	8.619
PM01Gene00360	92.396	94.074	119.478	158.191	138.518	152.071	80.395	106.369	98.902	149.597	176.738	154.228
PM01Gene00361	13.221	13.98	16.552	20.397	11.898	16.67	11.899	22.707	16.861	11.488	18.882	15.345
PM01Gene00362	11.726	15.609	12.203	22.828	13.713	15.731	12.995	11.997	10.226	13.296	17.728	9.673
PM01Gene00363	11.977	15.518	13.279	12.848	7.218	10.831	11.299	12.429	8.604	7.278	13.342	5.816
PM01Gene00364	12.764	12.854	9.807	9.991	6.87	12.101	12.067	12.311	9.38	10.603	7.113	6.642
PM01Gene00365	5.221	4.018	3.65	3.124	2.174	2.452	2.893	2.12	3.061	1.879	2.922	2.995
PM01Gene00366	1.637	0.566	2.34	2.37	2.48	3.673	0.75	0.824	0.809	2.603	3.402	1.175
PM01Gene00367	0.619	0.245	0.258	0.797	0.858	0.818	0.216	0.845	0.536	0.464	0.589	0.274
PM01Gene00368	981.128	1146.61	816.365	803.013	923.031	655.58	675.478	967.635	987.06	1138.47	1042.97	760.12
PM01Gene00369	1.178	1.28	0.898	1.643	0.163	1.275	0.37	1.362	0.447	1.117	1.12	0.573
PM01Gene00370	2.585	2.253	1.286	2.104	0.816	1.485	1.009	1.62	0.589	1.858	0.56	0.907
PM01Gene00371	2.016	1.519	1.291	1.784	0.873	0.898	0.792	0.507	1.038	1.069	0.658	0.501
PM01Gene00372	0.858	0.869	0.891	1.027	0.209	1.147	0.951	0.7	1.006	3.266	0.118	0.608
PM01Gene00373	0.705	0.453	0.988	1.438	0.122	1.513	0.908	1.306	1.395	2.288	0.147	1.091
PM01Gene00374	0	0	0.038	0	0	0	0	0	0	0	0	0
PM01Gene00375	0.899	1.093	0.577	0.94	0.08	1.004	1.188	0.839	1.026	1.035	0.109	0.153
PM01Gene00376	0.845	0.668	0.537	1.359	0.536	1.041	0.491	0.219	0.974	1.088	0.301	0.311
PM01Gene00377	9.34	7.517	9.673	13.663	5.176	4.574	18.117	9.82	12.985	12.964	11.055	8.555
PM01Gene00378	21.21	26.988	19.849	16.081	8.525	12.558	23.104	21.862	24.765	21.977	8.003	19.547
PM01Gene00379	21.372	26.401	15.81	13.594	7.424	15.119	21.088	21.714	18.898	20.179	8.215	13.551
PM01Gene00380	3.952	2.812	2.634	2.981	0.986	1.415	12.044	5.701	8.085	3.342	1.87	2.886
PM01Gene00381	1.145	0.655	0.862	0.582	1.044	1.273	0.894	0.861	0.794	2.706	7.087	2.663
PM01Gene00382	18.789	25.695	15.054	18.841	26.565	17.316	38.037	27.829	25.518	38.47	35.641	41.728
PM01Gene00383	1.487	1.564	1.386	1.023	0.957	0.931	1.814	1.474	1.115	2.141	0.43	1.18
PM01Gene00384	2.422	4.41	1.938	1.781	2.456	2.558	3.957	2.653	2.908	3.668	1.274	1.911
PM01Gene00385	18.44	23.483	9.49	10.383	12.412	12.05	16.793	14.25	16.052	21.09	5.167	9.746
PM01Gene00386	10.564	15.022	5.613	6.985	5.398	5.67	11.308	7.944	8.105	7.128	3.127	5.892
PM01Gene00387	0	0	0	0	0	0	0	0	0	0	0	0
PM01Gene00388	0.44	0.37	0.289	0.26	0.343	0.32	0.288	0.529	0.29	0.824	0.105	0.195
PM01Gene00389	8.355	9.018	6.969	12.016	9.002	9.15	8.131	10.555	9.561	20.032	10.807	11.691
PM01Gene00390	0.055	0.011	0.052	0.094	0	0.072	0	0.007	0.09	0	0	0
PM01Gene00391	0.095	0	0.028	0.254	0	0.031	0.021	0.015	0.059	0.059	0	0
PM01Gene00392	0.166	0.109	0.132	0.119	0.048	0.036	0.024	0.09	0.319	0.069	0.23	0.427
PM01Gene00393	0.097	0.085	0.218	0.058	0.149	0.071	0.075	0.07	0.195	0.067	0.306	0.261
PM01Gene00394	0	0	0	0	0	0	0	0	0	0	0	0.281
PM01Gene00395	0.543	0.582	0.277	0.566	0.456	0.287	0.338	0.332	0.358	0.445	0.092	0.377
PM01Gene00396	0	0.245	0	0.797	0.214	1.063	0	0	0	0.077	0.662	0
PM01Gene00397	0.054	0.035	0	0.481	0.124	0.142	0.016	0.012	0.015	0.045	0.554	0.158
PM01Gene00398	0.411	0.244	0.049	0.264	0.071	0.244	0.072	0.093	0.118	0.307	0.415	0.136
PM01Gene00399	2.786	2.144	2.204	2.724	0.854	1.139	1.485	2.483	2.276	3.845	0.322	1.525
PM01Gene00400	1.796	2.431	3.051	2.497	0.518	1.229	5.371	3.5	15.015	14.559	0.592	3.527
PM01Gene00401	0.84	0.874	0.79	1.66	0.383	0.613	0.154	0.287	0.656	0.441	0.578	0.488
PM01Gene00402	0.634	0.627	0.828	1.102	0.209	0.558	1.002	0.785	0.822	2.261	0.502	0.935
PM01Gene00403	1.318	0.585	1.667	2.02	2.143	1.882	0.658	1.014	1.729	1.04	2.077	1.962
PM01Gene00404	0.296	0.202	0.108	0.269	0	0.03	0.497	0.725	0.488	0.028	0.081	0.151
PM01Gene00405	0	0	0	0	0	0	0	0	0	0	0	0
PM01Gene00406	0.15	0	0	0.161	0	0.198	0.392	0.778	0.617	0.187	0.356	0
PM01Gene00407	3.359	2.615	2.608	2.075	0.264	1.075	1.777	1.753	1.887	0.063	0.06	0.787
PM01Gene00408	0.909	0.499	0.903	1.138	0	0.133	0.22	0.295	1.082	0.126	0	0.335
PM01Gene00409	6.143	9.042	7.552	11.888	5.242	9.769	5.347	7.499	6.214	9.473	5.173	8.605
PM01Gene00410	2.611	1.641	1.414	1.443	0.719	2.115	1.312	1.992	1.141	1.258	0.282	1.486
PM01Gene00411	1.597	2.803	1.567	1.209	0.553	1.662	1.542	1.807	2.926	2.789	0.067	0.83
PM01Gene00412	0.804	0.765	1.067	0.521	0.026	0.301	1.815	0.651	2.788	1.495	0.541	0.503
PM01Gene00413	0.861	1.054	0.759	0.904	0.616	0.964	1.226	0.438	1.034	0.327	0.111	0.538
PM01Gene00414	0	0	0	0.071	0	0.029	1.368	0	1.127	0.055	0	0
PM01Gene00415	0.399	0.219	0.502	0.143	0	0.146	0.6	0.086	0.511	0	0	0
PM01Gene00416	0.772	0.572	0.485	0.529	0.037	0.708	0.468	0.585	0.671	0.321	0.025	0.521
PM01Gene00417	0.441	0.272	0.213	0.103	0.322	0.136	0.307	0.089	0.182	0.335	0.098	0.289
PM01Gene00418	0	0	0	0	0	0	1.749	0	0.75	0.076	0	0
PM01Gene00419	0	0	0	0	0	0	1.283	0	0.927	0	0	0
PM01Gene00420	0.267	0.162	0.293	0.33	0.035	0.054	2.311	0.133	1.302	0.41	0	0
PM01Gene00421	0.051	0.025	0.061	0.164	0	0	0.489	0	0.189	0	0	0
PM01Gene00422	0	0.088	0.053	0.286	0	0	2.829	0	1.573	0	0	0
PM01Gene00423	0	0.022	0.054	0	0	0	0.179	0	0.056	0	0	0
PM01Gene00424	0.127	0.05	0.121	0	0	0	0.133	0.066	0.396	0	0	0
PM01Gene00425	0.201	0.088	0.292	0.096	0	0.147	0.292	0.116	0.257	0.056	0	0
PM01Gene00426	0.514	0.19	0.485	0.344	0	0.396	1.084	0.209	1.04	0.08	0.025	0.047
PM01Gene00427	0.111	0.066	0.291	0.143	0	0.117	1.452	0.173	0.621	0	0.079	0
PM01Gene00428	0.123	0.073	0.059	0	0	0.065	1.804	0.048	1.358	0.061	0.029	0
PM01Gene00429	0.216	0.142	0.514	0.077	0.125	0.19	0.251	0.14	0.474	0.628	0.085	0
PM01Gene00430	0.179	0.202	0.167	0.068	0.066	0.034	0.223	0.099	0.294	0.446	0.015	0
PM01Gene00431	0.73	0.559	0.696	0	0.758	0.024	0.541	0.166	0.676	0.455	0.065	0.363
PM01Gene00432	16.487	29.172	23.637	14.241	9.824	21.999	21.838	28.092	24.312	18.968	15.49	8.095
PM01Gene00433	260.418	163.828	442.875	281.626	438.907	389.566	137.983	241.363	191.852	294.603	637.805	365.625
PM01Gene00434	2.793	1.637	3.547	7.999	5.367	8.021	0.804	3.509	2.225	1.416	13.305	5.221
PM01Gene00435	1.549	0.932	1.98	15.944	6.921	14.435	0.196	2.349	0.518	3.249	60.572	7.938
PM01Gene00436	0	0	0	0	0	0	0	0	0	0	0	0
PM01Gene00437	0	0	0	0	0	0	0	0	0	0	0	0
PM01Gene00438	0	0	0	0	0	0	0	0	0	0	0	0
PM01Gene00439	0	0	0	0	0	0	0	0	0	0	0	0
PM01Gene00440	0.449	0.749	1.071	0.602	0.146	0.89	1.275	1.35	1.92	1.226	3.035	0.931
PM01Gene00441	0	0	0	0	0	0	0	0	0	0	0	0
PM01Gene00442	0	0	0	0	0	0	0	0	0	0	0	0
PM01Gene00443	0	0	0	0	0	0	0	0	0	0	0	0
PM01Gene00444	0.103	0.026	0	0.749	0.313	0.239	0.023	0.067	0	0.129	0.215	0.343
PM01Gene00445	0.274	0.06	0.109	0.392	0.158	0.04	0	0.198	0.05	0	0.362	0.134
PM01Gene00446	3.753	3.735	3.518	3.996	1.768	3.315	4.119	5.898	4.342	4.991	1.803	3.231
PM01Gene00447	0.615	1.001	1.25	0.582	0	0.334	3.726	0.799	2.98	1.128	0.043	0.879
PM01Gene00448	0.707	0.419	1.517	0.379	0	0.093	0.123	0.552	0	0.088	0.084	0.312
PM01Gene00449	0.145	0.072	0.461	0.181	0.042	0.128	0.063	0.88	0.299	0.06	0.086	0.053
PM01Gene00450	622.082	779.059	859.648	1279.78	336.187	1142.03	1090.79	1229.51	1379.05	821.566	816.954	1001.5
PM01Gene00451	892.108	1097.64	1087.29	1635.18	479.76	1592.13	1239.43	1614.69	1572.67	1120	817.624	1261.81
PM01Gene00452	908.187	1104.48	3219.35	1982.27	3733.11	2098.2	781.771	1459.54	1123.87	1522.2	4667.87	3370.57
PM01Gene00453	13.247	10.364	12.571	14.724	9.031	7.834	7.535	10.477	12.15	10.692	17.303	17.747
PM01Gene00454	3.24	1.405	2.166	3.73	1.095	2.504	0.655	1.669	1.465	1.183	10.42	1.135
PM01Gene00455	1.045	0.946	0.934	3.457	1.056	3.105	2.332	1.415	2.105	1.702	5.621	1.668
PM01Gene00456	1.143	0.452	0.681	1.063	0.66	0.553	0.233	0.891	0.44	0.998	1.268	0.505
PM01Gene00457	134.818	251.538	312.698	94.147	187.092	161.117	293.589	195.017	155.635	135.444	232.76	113.191
PM01Gene00458	18.068	17.966	19.579	13.36	7.088	14.435	20.418	18.844	27.558	19.255	18.268	19.25
PM01Gene00459	363.038	674.121	1854.14	394.432	1433.32	780.1	740.884	663.492	875.99	475.197	1319.9	1585.6
PM01Gene00460	15.266	19.24	20.261	20.46	42.951	28.863	20.719	16.311	15.675	26.125	25.733	41.332
PM01Gene00461	3.887	4.953	4.546	8.476	2.642	5.252	7.564	5.559	5.478	2.606	6.517	4.214
PM01Gene00462	9.317	10.441	8.43	8.745	3.436	5.011	9.038	10.146	7.18	5.327	3.894	4.956
PM01Gene00463	0.186	0.276	0.333	1.1	0.242	0.185	0.081	0.151	0.192	0.523	0.886	0.309
PM01Gene00464	12.635	28.403	9.819	5.5	5.496	2.82	3.89	2.142	3.37	11.496	3.48	5.664
PM01Gene00465	3.186	4.047	3.607	1.636	1.813	1.232	25.729	5.102	18.677	3.435	1.298	2.112
PM01Gene00466	10.991	11.37	11.699	8.533	8.516	9.157	14.204	11.704	12.554	9.298	9.92	9.188
PM01Gene00467	101.8	95.939	78.012	122.426	160.982	150.667	57.245	61.748	40.366	94.315	239.911	97.638
PM01Gene00468	1.996	1.088	0.738	1.994	2.384	2.363	0.24	0.358	0.567	0.944	4.252	0.304
PM01Gene00469	3.128	2.733	2.739	11.656	0.741	5.558	3.034	5.089	4.427	4.184	1.873	3.13
PM01Gene00470	7.656	6.954	7.38	6.57	3.878	5.611	15.202	13.675	11.957	7.411	2.742	8.887
PM01Gene00471	5.029	5.502	4.012	2.705	1.07	2.879	7.02	4.8	4.7	4.111	1.215	2.794
PM01Gene00472	36.648	35.804	76.788	29.112	49.208	22.02	58.104	60.279	53.229	25.618	74.74	26.111
PM01Gene00473	282.112	338.912	427.907	310.43	454.477	273.223	265.736	301.968	290.323	426.961	683.714	221.97
PM01Gene00474	6.451	4.665	4.597	5.636	2.937	5.005	2.061	5.51	2.219	3.152	5.056	1.763
PM01Gene00475	2.602	1.636	1.374	1.459	0.563	0.625	1.188	1.499	1.438	1.033	1.3	0.915
PM01Gene00476	13.673	13.452	13.734	14.873	32.744	18.861	11.351	12.622	9.797	19.806	22.029	28.474
PM01Gene00477	7.306	10.498	8.058	10.381	8.911	10.341	8.448	7.429	5.6	7.624	8.345	5.937
PM01Gene00478	291.226	369.996	393.005	179.291	287.072	175.371	367.305	407.435	417.757	332.186	117.3	422.436
PM01Gene00479	18.455	21.978	25.049	22.959	12.399	12.081	18.15	27.863	22.651	14.328	16.101	22.165
PM01Gene00480	0.682	0.714	1.083	1.573	0.429	0.927	0.451	0.604	0.289	0.85	1.203	0.776
PM01Gene00481	1.714	2.496	3.602	4.259	3.516	4.169	1.3	2.199	1.45	2.589	5.038	3.788
PM01Gene00482	30.268	35.151	46.424	49.041	74.796	54.912	30.768	37.643	35.894	69.579	76.94	52.107
PM01Gene00483	7.189	8.293	7.836	11.25	10.692	9.072	9.488	6.677	8.676	8.545	10.349	7.896
PM01Gene00484	5.422	4.936	6.316	9.15	3.271	4.424	1.808	6.888	3.665	2.508	2.75	6.865
PM01Gene00485	2.765	2.893	3.344	4.275	1.831	2.47	2.556	3.778	3.083	2.333	2.802	2.606
PM01Gene00486	7.74	7.47	6.606	8.193	7.83	7.655	14.072	7.17	9.156	4.716	9.953	6.829
PM01Gene00487	1.278	1.465	1.264	1.409	0.355	1.114	3.125	1.793	2.016	1.548	0.444	1.678
PM01Gene00488	0	0	0	0	0	0	0	0	0	0	0	0
PM01Gene00489	0	0	0.064	0.029	0	0.143	0	0	0	0	0.096	0
PM01Gene00490	1.728	2.022	1.518	1.269	0.394	1.081	0.834	1.064	1.349	1.305	0.486	0.703
PM01Gene00491	0.125	0.247	0	0.235	0	0	0.027	0.02	0.051	0	0	0.069
PM01Gene00492	0	0	0.046	0	0	0	0.034	0.025	0	0	0	0
PM01Gene00493	0.463	1.443	0.679	2.828	0	2.117	0.373	0.255	1.204	0.311	0.042	0.472
PM01Gene00494	0	0	0	0	0	0	0	0	0	0	0	0
PM01Gene00495	0.882	0.596	1.494	1.195	2.252	0.981	0.973	1.901	0.803	2.027	6.454	2.155
PM01Gene00496	14.721	13.014	12.768	12.307	27.016	11.66	12.109	16.625	9.578	10.639	24.554	18.51
PM01Gene00497	0.276	0.49	0.241	0.591	0.477	0.291	0.128	0.251	0.151	0.229	0.48	0.487
PM01Gene00498	0.694	0.478	0.501	0.383	0.801	0.444	0.294	0.232	0.173	0.393	0.35	0.186
PM01Gene00499	1.537	1.873	1.023	0.856	0.587	1.001	0.418	0.765	0.493	0.597	0.664	0.529
PM01Gene00500	1.885	1.627	0.955	0.883	0.263	0.772	18.044	0.999	12.55	64.617	0.154	0.766
PM01Gene00501	0.707	0.559	1.04	0.733	0.041	0.56	0.762	0.23	0.33	0.794	0.252	0.573
PM01Gene00502	46.491	57.677	24.924	60.411	22.018	51.22	61.788	41.069	58.278	79.145	22.425	44.498
PM01Gene00503	3.808	2.486	8.508	6.784	2.355	5.925	1.425	3.932	3.082	2.036	2.181	2.704
PM01Gene00504	10.088	5.645	11.383	8.235	14.841	5.068	3.975	8.41	5.517	2.004	14.422	4.931
PM01Gene00505	157.376	167.359	195.61	253.986	123.962	213.747	187.76	230.566	210.398	168.627	155.789	174.467
PM01Gene00506	11.306	11.458	11.448	12.421	11.45	9.512	8.164	10.473	8.367	7.951	10.165	8.394
PM01Gene00507	4.821	2.317	2.018	1.118	1.354	4.472	1.82	3.344	1.583	1.3	0.155	1.08
PM01Gene00508	12.141	2.593	4.008	0.792	4.404	3.357	0.286	0.107	0.338	1.023	0.585	0.725
PM01Gene00509	25.313	31.298	26.859	45.453	6.531	30.488	85.542	35.127	66.773	22.22	13.572	25.391
PM01Gene00510	14.361	21.771	73.411	17.55	5.177	9.439	18.585	40.827	74.242	79.462	5.614	16.066
PM01Gene00511	1.015	0.702	0.967	0.98	0.703	1.206	0.089	0	0.167	0	0.482	1.121
PM01Gene00512	1.888	1.187	0.759	0.736	0.934	0.744	0.364	1.115	0.687	1.468	0.262	0.379
PM01Gene00513	0.481	0.13	0.313	0	0.151	0.173	0	0	0	0	0.104	0.097
PM01Gene00514	0	0	0	0	0	0	0	0	0	0	0	0
PM01Gene00515	0	0	0	0	0	0	0	0	0	0	0	0
PM01Gene00516	0	0	0	0	0	0	0	0	0	0	0	0
PM01Gene00517	3.57	8.371	3.867	5.763	6.244	6.949	5.036	3.491	6.744	10.479	6.168	4.461
PM01Gene00518	4.26	5.686	1.877	1.638	2.116	0.7	5.473	4.836	2.318	0.541	0.687	0.462
PM01Gene00519	0.033	0	0.039	0	0.284	0	0	0	0.135	0	0.078	0
PM01Gene00520	0.533	1.579	0.754	1.25	0.115	1.143	1.395	0.714	1.591	1.121	0.672	1.103
PM01Gene00521	1.365	1.199	1.566	1.139	0.35	1.101	0.772	0.936	0.646	0.41	0.27	0.67
PM01Gene00522	1.063	1.008	2.281	0.776	0.295	0.561	2.933	2.957	0.456	0.053	0.556	0.376
PM01Gene00523	1.776	2.441	3.404	2.94	1.003	2.038	2.19	4.489	1.749	1.348	0.55	0.512
PM01Gene00524	3.703	9.161	8.901	4.904	0.948	2.975	6.071	8.2	4.324	1.044	0.497	1.778
PM01Gene00525	0.054	0.089	0.128	0.096	0.031	0	0	0.035	0.059	0.022	0.064	0.039
PM01Gene00526	0.389	3.564	0.421	1.1	0.49	0.654	3.643	0.988	5.653	1.985	0.756	1.797
PM01Gene00527	5.205	7.163	10.752	18.48	9.8	15.122	9.702	11.297	13.895	18.739	7.83	16.07
PM01Gene00528	9.087	17.283	13.83	21.248	14.027	24.442	17.292	14.661	20.723	20.886	14.11	19.326
PM01Gene00529	1.474	1.092	1.295	1.061	1.646	0.461	1.067	0.958	1.327	1.258	1.36	2.272
PM01Gene00530	0.747	0.443	0.356	0.32	0.776	0.512	0.026	0.31	2.214	0.223	0.993	0.594
PM01Gene00531	6.927	6.612	9.274	7.18	3.1	5.137	9.444	9.405	9.491	5.048	3.421	4.815
PM01Gene00532	119.33	137.339	206.544	306.747	63.706	220.792	221.928	284.691	197.578	210.028	68.428	204.009
PM01Gene00533	79.599	115.682	112.37	49.319	74.54	48.98	105.597	97.543	111.167	61.932	52.061	61.677
PM01Gene00534	19.287	14.68	19.658	4.261	15.019	12.01	13.528	9.792	8.42	13.768	5.872	23.25
PM01Gene00535	0.036	0.036	0	0.039	0.063	0.048	0	0.024	0	0.045	0	0.24
PM01Gene00536	0.072	0.071	0.021	0.097	0.031	0.048	0	0.059	0.015	0.022	0	0
PM01Gene00537	1.322	1.157	1.35	1.134	1.635	1.047	0.824	1.08	1.027	0.565	0	0.834
PM01Gene00538	2.419	2.182	2.036	1.156	1.32	0.521	1.033	1.725	1.083	0.492	0.781	1.51
PM01Gene00539	6.233	26.581	11.645	10.55	4.447	6.698	1.23	1.547	0.877	3.555	4.799	4.498
PM01Gene00540	0.879	1.536	1.208	1.16	0.702	1.071	0.531	0.483	0.111	0.337	1.124	0.299
PM01Gene00541	0.543	0.457	1.15	2.005	2.959	1.99	0.421	0.823	0.364	1.153	4.107	2.576
PM01Gene00542	4.691	5.697	4.199	4.983	7.529	6.223	3.955	4.312	3.451	4.053	4.023	5.309
PM01Gene00543	0	0	0	0	0	0	0	0	0	0	0	0
PM01Gene00544	0.055	0	0.391	0.352	0	0.145	0.048	0	1.353	0.068	0	0
PM01Gene00545	0.111	0	0.928	0	0	0.073	0.243	0.036	5.96	0	0	0
PM01Gene00546	0.131	0.086	0.208	0.047	0.076	0.058	0.267	0.028	0.611	0.163	0	0
PM01Gene00547	1.61	2.155	25.74	1.838	1.798	3.839	6.482	2.092	269.964	1.231	2.714	6.31
PM01Gene00548	0.114	0.023	0.163	0.049	0	0.151	0.02	0.045	0.226	0.028	0.027	0.05
PM01Gene00549	0	0.07	0.21	0	0	0	0.062	0.046	2.44	0.044	0.042	0.078
PM01Gene00550	0	0.02	0.121	0	0.035	0	0	0	0.218	0	0.024	0
PM01Gene00551	0	0	0.17	0	0	0.063	0	0	0.039	0	0.113	0
PM01Gene00552	0.03	0.089	0.09	0.064	0	0	0.223	0.059	0.607	0.094	0.071	0.033
PM01Gene00553	0.424	0.559	0.554	0.173	0.21	0.453	0.952	0.682	1.248	0.428	0.024	0.178
PM01Gene00554	0.212	0.329	0.379	0.219	0.052	0.2	0.377	0.433	1.723	0.189	0.009	0.251
PM01Gene00555	0	0	0	0	0	0	0.027	0	0.013	0.02	0	0
PM01Gene00556	1.265	1.089	0.438	0.963	1.838	0.593	0.891	0.955	0.673	0.764	0.97	0.721
PM01Gene00557	0	0	0	0	0	0.099	0	0	0	0	0	0
PM01Gene00558	3.193	3.418	1.561	1.383	0.39	1	6.219	2.62	4.115	3.677	0.049	1.673
PM01Gene00559	0	0	0	0	0	0	0	0	0	0	0	0
PM01Gene00560	0	0	0	0	0	0	0	0	0	0	0	0
PM01Gene00561	0	0	0	0	0	0	0	0	0	0	0	0
PM01Gene00562	0	0	0	0	0	0	0.113	0	0	0	0	0
PM01Gene00563	0.149	0	0.066	0.08	0	0.024	0	0.085	0.138	0.023	0.11	0
PM01Gene00564	155.899	134.662	60.819	63.495	86.581	94.931	47.191	41.337	67.931	159.174	38.386	59.091
PM01Gene00565	28.126	19.72	11.784	9.343	15.397	15.81	6.257	6.543	12.634	25.802	6.574	10.825
PM01Gene00566	21.121	18.653	30.507	49.088	28.816	34.923	17.413	35.139	34.277	44.839	25.723	51.852
PM01Gene00567	0.923	0.892	0.709	0.88	0.142	0.46	0.358	0.827	0.338	0.921	0.195	0.907
PM01Gene00568	2.888	1.565	1.85	1.299	0.968	1.312	1.112	1.998	1.1	1.472	0.443	2.127
PM01Gene00569	0	0	0	0.117	0	0	0	0	0	0	0	0
PM01Gene00570	0.639	0.528	0.762	0.756	0.226	0.603	1.036	0.873	0.591	0.163	0.124	0.865
PM01Gene00571	0.121	0.06	0.072	0	0.21	0	5.193	0	1.15	3.862	0	0.268
PM01Gene00572	15.052	12.708	11.936	8.543	4.834	6.25	28.239	11.896	17.678	13.176	0.293	14.573
PM01Gene00573	0.022	0	0.053	0.12	0.232	0.088	0.429	0.014	0.221	1.672	0.159	0.099
PM01Gene00574	3.271	1.414	2.761	1.645	3.953	2.878	0.981	1.594	0.814	2.295	0.324	4.215
PM01Gene00575	0.547	0.18	0.683	0.587	0.857	0.447	0.842	0.288	0.408	1.073	0.093	0.173
PM01Gene00576	4.517	4.155	3.836	3.62	1.079	2.468	17.361	5.803	8.813	12.371	0.062	4.933
PM01Gene00577	0.157	0.526	0.411	0.336	0.271	0.248	3.64	0.326	1.627	1.369	0	0.208
PM01Gene00578	13.854	13.296	7.691	6.628	10.878	5.862	9.074	10.623	5.488	4.508	2.964	6.312
PM01Gene00579	39.974	56.042	47.634	53.048	74.365	53.224	39.915	37.87	31.619	37.799	52.324	41.89
PM01Gene00580	1.827	3.446	2.375	1.069	1.15	1.316	2.175	4.749	3.285	1.865	1.381	1.835
PM01Gene00581	0.071	0	0.17	0.191	0.185	0.094	0	0.046	0	0	0.972	0.157
PM01Gene00582	0.078	0	0.062	0.084	0	0	0	0	0.022	0	0	0
PM01Gene00583	0.349	1.104	1.332	1.124	0.121	0.184	0.427	0.817	0.748	0.348	0.083	0.154
PM01Gene00584	14.825	17.557	19.402	20.932	3.73	11.291	18.694	28.382	25.265	20.309	5.494	15.678
PM01Gene00585	623.448	571.788	692.457	725.541	844.927	715.94	558.35	615.268	605.932	1023.97	1166.17	949.836
PM01Gene00586	144.131	180.59	283.036	118.987	356.38	173.724	170.246	289.593	215.302	198.263	202.136	311.616
PM01Gene00587	5.686	7.64	8.727	5.904	12.84	7.386	5.162	6.266	6.859	12.199	9.348	12.463
PM01Gene00588	74.036	88.037	85.499	68.952	56.068	77.084	86.725	77.425	89.815	84.622	42.129	59.876
PM01Gene00589	40.578	47.274	60.762	49.91	65.259	60.769	29.796	33.99	30.37	41.543	101.804	70.667
PM01Gene00590	36.625	37.698	36.318	43.702	60.561	53.283	27.012	25.877	22.033	34.579	53.938	35.345
PM01Gene00591	43.066	37.939	49.536	20.54	82.355	24.773	39.632	48.77	41.738	35.045	24.938	75.079
PM01Gene00592	14.484	9.814	14.34	23.282	27.658	22.009	12.3	8.927	8.04	13.099	26.926	14.696
PM01Gene00593	8.968	7.175	12.604	17.515	21.692	14.092	12.169	6.809	9.598	13.497	25.649	18.739
PM01Gene00594	17.277	14.692	39.96	57.319	7.574	49.081	14.891	42.581	31.714	8.911	6.928	18.362
PM01Gene00595	1.452	1.173	0.44	0.396	0.228	1.01	0.645	0.48	0.391	0.033	0.125	0.525
PM01Gene00596	3.946	2.5	1.539	2.429	2.175	1.869	1.714	2.242	1.793	1.876	1.282	3.01
PM01Gene00597	60.466	68.379	53.597	88.186	57.958	67.062	93.302	73.525	73.293	54.244	81.542	51.933
PM01Gene00598	27.677	39.95	30.768	41.384	18.224	36.616	62.808	36.808	41.824	29.067	29.177	23.826
PM01Gene00599	16.557	19.234	18.863	28.203	13.233	19.816	22.873	26.304	28.634	22.241	23.991	21.307
PM01Gene00600	6.34	7.381	5.907	6.454	4.323	5.121	3.512	4.539	3.137	5.892	5.59	4.881
PM01Gene00601	10.127	9.726	14.855	2.647	2.136	2.986	4.196	10.688	8.577	0.577	0.275	8.405
PM01Gene00602	10.54	7.404	8.494	10.391	6.33	5.63	3.776	8.986	5.974	5.168	7.165	6.192
PM01Gene00603	6.484	5.142	5.897	5.522	2.758	4.242	8.665	8.407	6.702	5.463	3.581	4.65
PM01Gene00604	6.964	1.833	2.986	1.501	1.465	6.916	0.199	0.486	0.241	0.122	0.541	1.007
PM01Gene00605	82.426	40.524	58.669	29.799	64.932	95.299	8.482	21.99	15.152	10.737	17.894	43.513
PM01Gene00606	3.691	2.333	4.953	5.172	0.864	5.488	3.919	5.683	10.768	3.775	1.422	2.645
PM01Gene00607	0.503	0.404	0.6	0.878	0.926	0.706	0.192	0.348	0.415	0.51	2.131	0.417
PM01Gene00608	29.549	27.135	28.811	19.934	16.832	22.699	30.038	27	32.844	28.706	16.447	17.371
PM01Gene00609	1.423	0.703	1.14	0.5	0.51	0.939	0.343	0.462	0.242	0.275	0.466	0.325
PM01Gene00610	7.934	6.238	5.476	5.78	2.862	5.28	5.368	6.143	6.346	7.463	6.872	3.214
PM01Gene00611	62.771	40.617	55.028	83.159	97.66	83.352	26.221	31.279	29.732	46.947	142.479	69.979
PM01Gene00612	23.098	24.759	25.105	19.678	17.799	17.598	14.747	20.624	21.041	21.014	15.808	12.784
PM01Gene00613	0.492	0.363	0.109	0.267	0.363	0.138	0.103	0.2	0.135	0.262	0.202	0.087
PM01Gene00614	0.386	0.133	0.092	0.207	0.134	0.28	0	0.038	0.032	0.024	0.092	0.213
PM01Gene00615	3.704	4.176	1.415	1.681	0.74	1.756	2.612	1.018	1.8	2.962	1.41	0.525
PM01Gene00616	6.857	4.766	6.857	2.439	1.432	1.774	4.512	7.813	6.217	0.817	1.187	1.751
PM01Gene00617	1567	1871.95	2231.84	1394.79	3233.87	1809.76	1688.23	1682.84	1906.38	2763.68	1568.67	3404.7
PM01Gene00618	7.155	6.314	4.092	3.479	7.764	7.052	1.582	3.781	1.729	3.094	7.252	2.318
PM01Gene00619	3.904	12.423	3.334	1.814	4.259	1.542	1.047	4.674	3.318	0.882	1.936	0.475
PM01Gene00620	0.372	0.092	0.185	0.116	0.161	0.164	0.054	0.111	0.038	0.019	0.166	0.171
PM01Gene00621	1.744	1.492	1.47	0.935	0.957	1.123	0.835	1.022	0.806	0.292	0.657	0.893
PM01Gene00622	0.389	0.525	0.586	0.375	0.381	0.513	0.226	0.505	0.288	0.21	0.292	0.572
PM01Gene00623	1.968	1.801	1.303	1.759	1.578	1.877	1.082	1.208	0.781	0.818	1.126	0.966
PM01Gene00624	0	0	0	0	0	0	0	0	0	0	0	0
PM01Gene00625	9.539	4.747	10.615	16.515	13.179	14.538	6.889	4.854	22.453	23.623	6.082	15.343
PM01Gene00626	0.054	0	0	0.058	0	0	0.024	0	0.601	0	0	0
PM01Gene00627	0.03	0.029	0.035	0.095	0	0.117	0.284	0.192	0.268	0.037	0	0.131
PM01Gene00628	0.127	0	0.759	0	0	0	0	0	0.105	0	0	0
PM01Gene00629	0.111	0	0.044	0.079	0	0.098	0	0.096	0	0	0.088	0
PM01Gene00630	1.702	2.959	3.381	4.971	1.638	1.706	4.954	5.162	6.728	4.876	1.011	3.344
PM01Gene00631	0.546	0.616	1.022	1.172	0.608	0.36	0.511	0.887	1.896	0.778	0.973	0.862
PM01Gene00632	1.714	1.636	2.577	1.922	0.809	2.469	2.262	3	2.054	2.843	0.278	1.98
PM01Gene00633	0.718	0.421	0.722	0.361	0.739	0.682	0.764	0.583	0.648	0.98	0.133	1.538
PM01Gene00634	0	0	0	0	0	0	0	0	0	0	0	0
PM01Gene00635	0.594	0.364	0.708	0.439	0.071	0.487	0.483	1.091	0.945	0.077	0.146	0.543
PM01Gene00636	0.176	0.099	0.03	0.054	0.13	0.199	0.022	0.033	0.062	0.063	0.119	0.222
PM01Gene00637	12.651	11.176	7.94	8.198	8.271	10.796	11.797	8.258	7.948	7.469	7.154	5.688
PM01Gene00638	12.746	4.401	10.301	13.91	11.075	15.43	19.559	27.052	9.63	18.045	15.299	44.535
PM01Gene00639	0.08	0	0.071	0.107	0.104	0.026	0.035	0.026	0.033	0	0.095	0
PM01Gene00640	3.642	3.568	2.978	2.991	2.058	2.152	2.847	5.525	3.516	3.611	2.715	3.098
PM01Gene00641	1.671	0.925	1.035	1.47	1.91	1.809	0.438	0.89	1.129	0.584	2.223	1.698
PM01Gene00642	759.67	601.674	920.312	900.289	1093.6	1370.25	730.423	751.197	777.187	1415.88	1197.67	1306.56
PM01Gene00643	132.572	162.747	246.289	223.097	145.175	155.11	268.94	346.352	366.954	554.631	78.43	344.55
PM01Gene00644	6.949	12.191	4.087	5.734	7.251	5.087	10.791	5.47	3.744	2.973	6.482	3.592
PM01Gene00645	0.887	1.589	0.397	2.082	6.051	2.562	0.436	0.685	0.685	2.006	3.426	1.961
PM01Gene00646	0.127	0.188	0.679	0.272	1.097	0.836	0.055	0.37	0.104	0.79	0.602	1.68
PM01Gene00647	224.885	208.91	231.455	286.37	505.984	360.02	314.751	147.206	231.162	314.579	387.571	291.172
PM01Gene00648	4.018	2.024	5.697	2.801	2.644	1.856	2.034	2.689	2.251	1.604	1.718	2.219
PM01Gene00649	20.826	21.527	33.014	9.052	18.983	11.318	16.381	44.238	26.716	7.017	6.706	15.367
PM01Gene00650	12.262	11.671	21.575	6.81	7.954	6.657	6.756	25.955	18.112	3.434	5.406	11.359
PM01Gene00651	0.204	0.459	0.221	0.379	0.064	0.27	0.178	0.205	0.306	0	0.309	0.41
PM01Gene00652	10.352	11.782	8.38	11.166	11.431	11.26	11.173	9.905	10.632	18.118	13.095	11.914
PM01Gene00653	51.425	81.75	64.545	55.053	82.341	66.32	74.987	50.036	57.958	92.832	58.08	74.685
PM01Gene00654	5.589	3.591	6.059	6.018	5.713	6.38	3.724	5.406	3.947	2.988	7.288	5.293
PM01Gene00655	0.633	0.86	1.273	1.146	2.672	1.619	8.944	2.082	2.347	3.701	1.504	13.461
PM01Gene00656	2.195	1.554	1.718	2.671	0.511	1.73	4.548	3.725	2.322	2.166	1.479	0.796
PM01Gene00657	89.978	99.791	144.386	115.04	207.475	159.758	146.391	147.506	123.769	181.767	134.733	191.618
PM01Gene00658	8.068	5.86	5.37	6.744	4.103	6.481	10.328	4.367	7.069	2.955	3.293	5.338
PM01Gene00659	2.575	3.18	3.487	5.619	6.182	4.172	2.222	4.202	3.014	5.803	3.58	5.431
PM01Gene00660	0.194	0.11	0.199	0.671	2.141	0.825	0.061	0.226	0.057	0.745	1.469	3.623
PM01Gene00661	0.021	0.041	0.049	0.642	0.214	0.327	0	0.04	0.102	0.077	0.025	0.182
PM01Gene00662	1.576	1.334	2.682	44.426	13.512	19.413	2.947	2.096	4.698	9.171	8.021	18.899
PM01Gene00663	0.287	0.077	0	0.084	0	0.034	0.023	0	0.021	0.098	0.031	0.173
PM01Gene00664	0.104	0.274	0.215	0.156	0.264	0.247	0.133	0.266	0.171	0.199	0.732	0.275
PM01Gene00665	5.069	4.941	1.772	5.002	1.463	2.186	1.799	2.349	2.033	0.421	1.405	0.597
PM01Gene00666	5.431	6.1	3.713	6.133	4.455	3.094	4.816	4.197	3.25	2.496	4.482	3.537
PM01Gene00667	1.629	2.02	1.409	2.639	2.822	1.94	1.395	0.913	1.79	1.395	1.67	1.271
PM01Gene00668	3.023	2.527	2.525	3.52	0.403	2.081	2.842	1.36	2.321	2.482	0.522	1.656
PM01Gene00669	0.37	0	0.331	1.885	1.281	1.465	0.081	0.12	0.076	0.115	0	1.022
PM01Gene00670	0.793	0.523	0.236	0.284	0.916	0.698	0.289	0.129	0.218	0.412	0.864	0.438
PM01Gene00671	3.059	3.636	2.219	3.448	6.181	4.449	2.497	2.045	1.516	3.512	4.609	3.625
PM01Gene00672	0	0.094	0	0.068	0.385	0	0	0	0	0	0	0.14
PM01Gene00673	0.948	1.162	1.175	0.895	0	0.25	0.331	0.394	0.406	0.047	0.361	0
PM01Gene00674	35.637	26.548	17.9	32.536	37.946	17.319	16.083	25.964	17.223	40.639	23.769	30.897
PM01Gene00675	33.409	34.805	45.918	41.761	33.582	31.649	32.196	27.796	32.801	39.349	24.154	41.877
PM01Gene00676	7.835	7.103	6.257	8.001	2.005	8.602	12.787	5.038	8.852	4.735	3.998	4.64
PM01Gene00677	0.043	0.064	0.129	0.629	0	0.258	0.038	0.014	0.143	0.054	0	0.048
PM01Gene00678	0	0	0	0.102	0.11	0.378	0.055	0	0.105	0.079	0	0.07
PM01Gene00679	0.069	0.068	0	0.049	0.16	0.03	0.04	0.045	0.038	0.058	0.082	0
PM01Gene00680	0	0.108	0	0.235	0.038	0.347	0.153	0	0.253	0.328	0	0
PM01Gene00681	0.153	0	0.026	0.329	0	0	0.038	0.043	0.036	0.055	0	0
PM01Gene00682	0	0	0.073	0.109	0.07	0.08	0	0.013	0	0	0	0
PM01Gene00683	0	0	0	0	0	0	0	0	0	0	0	0
PM01Gene00684	0	0	0.052	0	0	0	0	0	0	0	0	0
PM01Gene00685	0	0	0.079	0	0	0	0	0	0	0	0	0
PM01Gene00686	0.854	0.77	0.995	0.956	0.161	0.661	0.859	0.591	0.765	2.014	0.088	0.574
PM01Gene00687	0.15	0.488	0.102	0.023	0.111	0.283	0.019	0.112	0.018	0.027	0	0.047
PM01Gene00688	0	0	0	0	0	0	0	0	0	0	0	0
PM01Gene00689	0	0.099	0	0.509	0	0.231	0.022	0	0	0	0	0.11
PM01Gene00690	0.024	0	0	0.102	0	0.125	0.041	0	0	0	0	0
PM01Gene00691	0.091	0.09	0.109	0.392	0	0.302	0.359	0.03	0	0.057	0	0.303
PM01Gene00692	2.79	2.756	1.93	5.02	2.026	3.089	1.728	2.339	1.409	1.908	0.534	1.392
PM01Gene00693	1.248	1.757	3.198	8	0.324	2.801	6.565	2.473	3.959	1.985	0.333	1.241
PM01Gene00694	20.234	19.88	18.398	22.306	40.628	24.671	19.209	16.015	12.629	20.599	35.988	24.458
PM01Gene00695	0	0	0	0	0	0	0	0	0	0	0	0
PM01Gene00696	0	0	0	0	0	0	0	0	0	0	0	0
PM01Gene00697	0	0	0	0	0	0	0	0	0	0	0	0
PM01Gene00698	0	0	0	0	0	0	0	0	0	0	0	0
PM01Gene00699	0	0	0	0	0	0	0	0	0	0.038	0	0
PM01Gene00700	0.306	0.113	0.137	0.246	0.132	0.151	0.067	0.099	0.031	0	0	0
PM01Gene00701	0.022	0.178	0.054	0.072	0	0	0.039	0.058	0	0.056	0.08	0.05
PM01Gene00702	2.004	0.672	1.532	2.718	0.655	1.098	0.825	1.351	1.122	0.896	0.359	1.587
PM01Gene00703	0	0.067	0	0	0.059	0	0.06	0	0	0	0	0
PM01Gene00704	0	0	0	0	0	0	0	0	0	0	0	0
PM01Gene00705	0	0	0	0	0	0	0	0	0	0	0.081	0
PM01Gene00706	0	0	0	0	0	0	0	0	0	0	0	0
PM01Gene00707	0.066	0	0.026	0.047	0.038	0	0.038	0	0	0	0.052	0
PM01Gene00708	0.068	0.1	0	0.109	0	0.045	0.089	0.022	0.028	0.042	0	0
PM01Gene00709	0.226	0.174	0.419	0.836	0.043	0.1	0.066	0.327	0.145	0.063	0.089	0.278
PM01Gene00710	1.483	2.046	2.589	7.596	1.594	2.869	1.205	1.761	1.811	1.786	1.579	2.146
PM01Gene00711	2.858	3.196	3.593	8.861	2.067	5.971	8.171	2.755	3.701	3.017	2.873	4.094
PM01Gene00712	0.325	0.16	0.29	1.83	0.141	0.965	0.213	0	0.268	0	0	0.538
PM01Gene00713	0.319	1.105	0.571	1.799	0	1.265	0.976	0.259	2.172	3.487	0	0.353
PM01Gene00714	15.508	25.183	16.732	18.718	16.656	18.595	25.468	15.035	20.43	29.538	12.303	20.74
PM01Gene00715	73.71	70.974	53.471	75.683	69.699	62.579	62.425	57.666	50.213	51.668	97.715	49.289
PM01Gene00716	79.253	41.613	45.374	41.23	37.62	66.091	45.145	34.798	41.644	51.509	29.302	28.335
PM01Gene00717	91.997	90.414	89.991	80.905	68.216	97.349	82.407	79.313	87.002	97.613	75.955	70.799
PM01Gene00718	7.972	6.554	11.776	11.597	4.444	6.595	6.721	15.361	8.345	5.891	4.897	6.213
PM01Gene00719	30.138	36.426	43.244	35.42	51.687	43.745	37.742	41.124	43.974	58.922	38.558	47.186
PM01Gene00720	8.545	16.493	5.528	5.411	4.058	5.615	14.861	7.306	9.235	7.254	2.482	5.988
PM01Gene00721	0.332	0.492	0.82	1.247	0	0.846	0.829	0.385	1.251	5.417	0.197	0.262
PM01Gene00722	0.427	0.079	0.509	0.544	0.092	0.247	0.047	0.225	0.044	0.1	0.317	0.177
PM01Gene00723	10.401	13.736	9.338	8.533	4.647	6.536	16.398	6.526	9.685	8.057	6.474	4.538
PM01Gene00724	1.472	0.946	1.797	2.017	0.092	0.749	0.929	1.429	0.789	0.243	0.421	0.274
PM01Gene00725	68.47	92.611	94.797	126.828	26.892	91.788	106.604	129.196	132.024	80.386	34.462	71.743
PM01Gene00726	1.307	1.736	0.883	1.527	0.288	1.275	4.826	0.893	2.847	0.758	0.405	1.306
PM01Gene00727	0	0.04	0	0	0	0	0	0	0	0	0	0
PM01Gene00728	0	0.025	0	0	0	0	0	0	0	0	0	0
PM01Gene00729	0	0	0	0.052	0	0.032	0	0	0	0	0	0
PM01Gene00730	0.169	0.155	0.445	3.192	0.167	1.686	0.084	0.266	0.268	0.105	0	0.373
PM01Gene00731	0.378	0.342	0.637	1.755	0	1.246	0.467	0.429	1.348	0.863	0.075	0.556
PM01Gene00732	5.565	9.621	7.719	23.224	11.292	16.816	7.628	7.514	7.128	11.984	11.826	6.916
PM01Gene00733	14.809	18.663	12.97	22.824	17.187	16.871	16.082	14.158	12.441	11.907	17.035	9.708
PM01Gene00734	1.06	0.524	0.631	1.402	0.428	1.166	0.339	0.413	0.116	0.22	1.637	0.703
PM01Gene00735	0.186	0.47	0.271	6.679	0.143	5.407	0.09	0.013	0.085	0	0.074	0
PM01Gene00736	0.045	0.663	0.32	23.957	1.085	22.156	0	0	0.074	0	0	0
PM01Gene00737	0	0.094	0.057	0.204	0.041	0.031	0.062	0.093	0	0.118	0.226	0
PM01Gene00738	0.197	0.056	0.201	0.362	0	0.334	0	0.018	0	0	0.067	0
PM01Gene00739	0.029	0	0	0	0.075	0	0	0	0.012	0	0	0
PM01Gene00740	0.511	0.938	0.638	6.4	1.982	2.154	1.977	0.759	1.284	3.827	0.983	3.336
PM01Gene00741	225.896	255.451	307.044	533.365	189.094	314.291	258.083	334.012	402.836	352.951	167.826	405.89
PM01Gene00742	62.876	82.264	60.599	94.722	59.084	88.046	116.445	86.509	81.057	77.82	58.189	72.335
PM01Gene00743	55.466	47.556	50.825	59.773	68.003	72.248	48.024	39.989	41.955	51.073	94.41	51.232
PM01Gene00744	13.826	21.829	13.88	16.787	2.156	13.968	56.081	18.718	41.356	12.311	3.38	13.556
PM01Gene00745	183.32	237.943	235.289	316.163	150.066	234.25	340.262	342.136	332.076	223.514	201.574	218.274
PM01Gene00746	2.124	2.386	2.516	1.745	0.294	1.482	4.381	2.405	3.315	2.089	0.368	3.03
PM01Gene00747	29.752	32.584	33.842	35.612	52.479	40.813	38.185	35.176	29.774	42.244	75.47	26.989
PM01Gene00748	66.831	88.078	115.946	104.61	205.449	163.476	33.986	45.812	48.793	43.812	289.305	75.282
PM01Gene00749	35.443	37.731	32.275	42.7	44.903	41.12	29.509	26.629	25.189	44.958	48.246	29.998
PM01Gene00750	30.245	30.09	25.492	30.921	27.522	27.164	16.934	23.244	20.041	45.264	35.641	28.373
PM01Gene00751	367.425	459.202	215.054	120.105	242.364	64.501	468.179	351.099	234.118	133.923	182.075	152.534
PM01Gene00752	12.871	13.577	8.303	22.683	16.926	16.481	11.194	14.682	12.599	22.03	27.993	15.61
PM01Gene00753	37.773	49.163	91.055	78.534	46.802	40.996	14.212	72.6	34.752	22.63	51.041	50.401
PM01Gene00754	0.403	0.299	0.48	3.243	0.814	4.656	1.231	0.436	0.332	1.969	2.434	2.375
PM01Gene00755	0.134	0.022	0.106	0.383	0	0	0	0.029	0	0.056	0.212	0.049
PM01Gene00756	0.557	0.261	0.699	0.629	0.558	0.464	0.102	0.19	0.411	0.914	1.01	1.554
PM01Gene00757	4.714	4.634	2.603	3.182	7.566	4.523	3.613	4.004	3.41	7.773	2.704	7.621
PM01Gene00758	0.458	0.352	0.485	0.709	1.013	0.47	0.289	0.446	0.461	1.808	0.574	1.348
PM01Gene00759	3.555	3.07	3.258	3.381	4.449	3.017	3.678	4.183	2.536	4.751	2.928	2.971
PM01Gene00760	0.576	0.38	0.916	1.69	0.133	1.116	0.168	0.2	0.032	0.144	0.274	0.339
PM01Gene00761	1.952	2.046	2.786	1.743	5.59	3.899	3.809	2.179	3.192	5.443	1.772	8.018
PM01Gene00762	23.176	25.597	23.477	26.037	14.723	26.419	31.477	21.652	25.107	21.872	16.41	20.968
PM01Gene00763	81.085	92.975	79.127	91.25	57.746	87.442	81.611	74.431	83.623	82.101	67.301	57.001
PM01Gene00764	70.756	93.265	71.908	72.809	62.641	68.601	82.337	55.581	57.649	71.691	82.915	57.659
PM01Gene00765	0.133	0	0	0.143	0.577	0.176	0.174	0.13	0.055	0.582	0.158	1.325
PM01Gene00766	72.783	105.273	131.395	99.982	86.097	85.236	66.036	138.438	120.305	74.004	84.009	131.844
PM01Gene00767	40.134	36.243	27.499	37.377	35.447	28.237	26.034	56.587	34.048	33.995	21.31	38.029
PM01Gene00768	25.006	30.301	28.481	32.999	15.71	37.085	45.871	37.462	36.237	35.787	21.663	30.729
PM01Gene00769	4.008	4.296	4.866	6.125	10.869	2.346	4.819	4.717	4.081	4.056	2.291	7.937
PM01Gene00770	0.256	0.148	0.28	0.275	2.106	0.338	0.223	0.277	0.176	0.452	0.304	2.31
PM01Gene00771	2.363	2.059	10.727	5.324	67.714	14.352	4.426	5.891	4.691	15.409	18.478	75.86
PM01Gene00772	0.165	0.041	0.319	0.398	2.96	1.169	0.09	0.187	0.034	0.719	1.272	2.639
PM01Gene00773	1.542	1.438	1.342	3.104	19.202	6.839	1.588	2.049	1.113	5.813	15.807	32.464
PM01Gene00774	4.475	1.564	3.568	3.434	2.563	1.727	0.541	1.051	0.681	0.816	0.94	0.228
PM01Gene00775	0.432	0.32	0.665	0.522	1.263	0.832	0.189	0.62	0.282	0.371	2.086	1.87
PM01Gene00776	15.052	14.657	23.331	27.394	34.045	24.848	10.25	16.935	14.35	21.708	35.039	24.033
PM01Gene00777	4.087	4.692	3.577	6.017	0.83	3.535	15.256	3.58	10.405	2.233	1.423	3.892
PM01Gene00778	1.464	0.852	1.193	0.496	0	0.834	0.686	0.921	1.117	0.634	0.055	0.647
PM01Gene00779	0	0	0	0	0	0	0	0	0.022	0	0	0
PM01Gene00780	0.094	0	0.084	0.1	0	0.031	0	0	0	0	0	0
PM01Gene00781	0.555	0.645	0.389	0.175	0.339	0.043	0.713	0.658	0.377	0.163	0.039	0.505
PM01Gene00782	4.631	4.078	2.759	3.527	3.661	2.215	4.013	4.949	2.267	2.637	0.877	2.817
PM01Gene00783	0.119	0.147	0.178	0.288	0.362	0.079	0	0	0.025	0.037	0	0
PM01Gene00784	0.039	0.098	0.024	0	0	0	0.052	0.026	0.033	0.049	0	0
PM01Gene00785	0.017	0	0	0.018	0	0	0	0	0	0	0.04	0
PM01Gene00786	0.888	0.743	0.733	0.55	0.059	0.541	0.507	0.777	0.788	0.043	0	0.302
PM01Gene00787	0.068	0	0	0.012	0	0	0	0.007	0	0	0	0
PM01Gene00788	0	0	0	0	0	0	0	0	0	0	0	0
PM01Gene00789	0	0	0	0	0	0	0	0	0	0	0	0
PM01Gene00790	0.067	0.066	0.08	0.217	0	0	0.059	0.131	0.055	0	0	0.297
PM01Gene00791	241.728	395.5	417.277	480.777	84.067	350.674	461.566	514.304	624.803	482.257	191.96	250.822
PM01Gene00792	250.202	375.942	172.034	76.424	112.188	52.158	343.432	286.99	176.199	29.232	124.739	36.678
PM01Gene00793	10.271	11.742	12.443	12.823	32.18	16.551	13.284	16.493	16.217	29.221	10.242	31.573
PM01Gene00794	0.906	0.578	0.871	0.596	0.456	0.81	0.689	1.178	0.41	0.693	0.208	0.387
PM01Gene00795	10.231	10.33	9.402	9.599	7.22	7.325	9.8	12.941	10.491	14.242	4.419	7.795
PM01Gene00796	0.266	0.044	0.158	0.095	0	0	0.039	0.173	0.036	0	0.474	0
PM01Gene00797	0.536	0.265	0.468	0.335	0.093	0.283	0.522	0.394	0.64	0.189	0.127	0.256
PM01Gene00798	12.244	20.343	16.159	27.087	25.717	23.429	20.412	21.591	15.729	16.882	28.432	14.196
PM01Gene00799	3.548	3.302	2.865	2.579	1.87	2.8	4.029	2.614	2.648	1.539	2.184	1.591
PM01Gene00800	30.188	30.088	23.929	9.438	19.293	14.485	19.046	16.438	20.051	19.081	8.079	16.753
PM01Gene00801	4.877	10.232	6.96	1.259	9.28	4.491	5.099	6.123	3.2	5.558	2.682	5.322
PM01Gene00802	6.296	7.647	6.453	5.453	16.005	8.35	4.324	4.635	3.665	10.988	9.057	11.774
PM01Gene00803	23.399	32.107	36.769	27.522	81.75	43.264	23.054	23.916	17.983	49.411	65.181	93.725
PM01Gene00804	25.919	29.568	14.156	6.578	11.792	6.669	45.925	36.096	28.128	18.448	6.219	9.464
PM01Gene00805	2.281	2.037	1.15	2.071	1.823	0.927	2.03	1.596	2.386	2.9	2.502	1.745
PM01Gene00806	14.334	18.496	14.741	18.277	26.369	10.337	17.368	14.02	21.583	27.138	29.238	24.966
PM01Gene00807	0.467	0.461	0.093	0.334	0	0.411	0	0.657	0.449	0.291	0	0
PM01Gene00808	43.724	46.964	54.024	26.237	50.685	35.228	36.45	31.7	43.447	43.752	21.669	65.178
PM01Gene00809	0.181	0	0	0.272	0	0.096	0.379	0.165	0	0.226	0.043	0.16
PM01Gene00810	35.729	40.728	52.353	49.029	20.502	33.054	35.492	37.136	38.174	31.801	19.652	25.592
PM01Gene00811	0.186	0.082	0.246	0.244	0.537	0.191	0.108	0.107	0.068	0.386	0.294	0.091
PM01Gene00812	0.536	0.326	0.559	0.426	0.51	0.413	0.363	0.424	0.445	0.618	0.737	0.75
PM01Gene00813	1.87	0.924	1.114	2.292	3.006	1.939	0.933	1.302	0.77	1.166	3.173	2.656
PM01Gene00814	30.084	49.722	29.4	46.748	35.177	22.363	58.6	41.012	47.027	31.826	36.906	42.244
PM01Gene00815	12.036	14.679	26.781	16.996	36.033	20.467	7.687	15.64	12.354	15.607	21.85	25.542
PM01Gene00816	2.43	1.367	3.564	1.123	2.849	1.283	0.718	1.093	0.246	0.653	1.244	1.735
PM01Gene00817	7.808	5.997	12.738	5.238	17.482	3.629	4.839	9.803	7.176	3.374	3.867	18.273
PM01Gene00818	40.909	24.014	41.207	45.457	54.958	81.009	87.92	187.313	45.875	109.491	129.879	53.707
PM01Gene00819	646.679	476.636	1566.11	1529.13	786.998	1123.83	238.058	922.327	406.27	597.347	1353.24	820.549
PM01Gene00820	12.251	9.633	20.283	11.14	14.221	11.451	4.348	13.858	6.846	7.581	18.78	11.941
PM01Gene00821	73.737	135.399	82.956	90.689	110.237	124.823	82.028	71.538	49.17	48.342	131.162	47.063
PM01Gene00822	17.142	9.187	29.439	20.131	21.536	16.862	8.803	18.053	12.739	7.966	19.032	12.873
PM01Gene00823	0.304	0.413	0.498	0.122	0	0.251	0.232	0.148	0.313	1.184	0	0.336
PM01Gene00824	2.171	1.999	1.797	1.342	0.255	1.166	1.493	2.187	1.228	0.688	0.065	0.772
PM01Gene00825	2.244	1.373	1.681	0.963	0.259	1.326	1.231	2.055	1.198	0.48	0.228	0.945
PM01Gene00826	0.748	1.478	2.35	2.188	0.235	0.718	1.187	1.325	1.177	1.018	0.404	0.601
PM01Gene00827	7.509	7.219	6.804	11.167	1.639	6.738	12.515	10.131	9.409	5.36	3.76	6.787
PM01Gene00828	6.504	3.413	4.439	3.851	4.311	4.892	1.887	5.141	2.449	2.455	3.989	2.388
PM01Gene00829	8.188	7.066	6.89	3.334	1.678	2.427	10.474	7.557	10.492	2.835	0.715	3.618
PM01Gene00830	6.551	3.496	4.551	4.359	12.012	5.226	2.477	3.597	3.002	6.03	9.031	9.676
PM01Gene00831	5.339	4.888	4.029	2.711	6.534	3.994	2.641	5.689	3.959	8.125	3.467	5.662
PM01Gene00832	34.281	39.377	42.56	53.163	18.21	38.467	63.043	73.873	87.469	94.99	19.051	62.497
PM01Gene00833	0.104	0.051	0.124	0.139	0.045	0.171	0.113	0.152	0.064	0.129	0.185	0
PM01Gene00834	2.651	1.065	0.642	1.318	0.299	0.768	0.79	1.737	0.586	2.527	0.486	0.19
PM01Gene00835	11.209	8.282	9.076	5.806	1.659	4.806	4.056	7.781	5.841	1.494	0.569	5.08
PM01Gene00836	2.511	1.897	3.521	3.486	2.558	3.023	1.096	1.632	1.643	2.488	3.071	1.958
PM01Gene00837	1.033	1.156	1.066	1.329	2.861	0.818	0.841	0.85	0.454	1.374	2.29	2.282
PM01Gene00838	745.047	680.535	900.259	677.364	1078.06	872.621	578.611	590.61	653.595	854.604	1115.57	1147.52
PM01Gene00839	16.027	19.271	13.767	17.669	14.912	14.766	22.258	19.234	18.533	17.392	11.212	14.287
PM01Gene00840	0	0.098	0	0	0.086	0.131	0	0.065	0	0	0	0
PM01Gene00841	26.251	21.397	17.744	25.513	22.662	30.28	20.454	13.691	14.263	21.034	41.84	13.862
PM01Gene00842	17.738	21.526	20.903	14.873	8.343	11.779	26.888	21.056	25.113	13.667	7.016	12.459
PM01Gene00843	1.204	0.877	1.058	1.179	0.915	0.865	0.332	0.975	0.383	1.054	1.556	1.074
PM01Gene00844	1.962	1.511	1.866	1.641	1.153	1.283	1.556	2.035	1.527	2.874	0.727	1.67
PM01Gene00845	45.304	61.251	109.06	44.895	120.487	72.579	61.177	101.74	71.278	152.198	83.737	141.612
PM01Gene00846	2.933	1.477	3.763	2.057	0.586	1.936	0.542	2.638	1.533	0.633	1.072	1.246
PM01Gene00847	0.336	0.177	0.16	0.144	0.039	0.118	0.059	0.131	0.148	0.251	0.186	0.049
PM01Gene00848	3.12	2.862	2.567	2.749	2.122	1.569	1.07	1.52	1.652	0.695	4.235	0.492
PM01Gene00849	1.784	0.958	2.237	3.726	4.66	1.983	0.191	1.911	0.593	0.39	8.029	1.383
PM01Gene00850	1.694	1.876	0.917	3.028	0.267	0.813	0.179	0.45	0.423	0.224	0.579	0.68
PM01Gene00851	0.27	0.033	0.161	0.58	0.527	1.071	0.206	0.351	0.251	0.211	0.201	1.269
PM01Gene00852	0.197	0	0.168	0.121	0	0.186	0	0.018	0.023	0.035	0.201	0.062
PM01Gene00853	4.948	8.976	5.549	2.252	20.52	8.124	10.218	9.901	12.641	11.669	5.087	24.575
PM01Gene00854	2.615	4.22	4.623	3.039	5.963	3.884	3.672	3.922	4.471	5.518	3.78	4.863
PM01Gene00855	0	0	0	0	0	0	0	0	0	0	0	0
PM01Gene00856	0	0	0	0	0	0	0	0	0	0	0	0
PM01Gene00857	0	0	0	0	0	0	0	0	0	0	0	0
PM01Gene00858	14.884	23.978	21.171	23.996	38.429	25.756	15.724	21.926	16.462	18.983	19.804	33.627
PM01Gene00859	275.607	244.904	613.157	327.401	1127.33	501.975	279.258	508.605	458.013	1193.82	706.269	1209.29
PM01Gene00860	3.992	3.37	3.806	5.839	3.394	1.341	6.906	2.311	5.801	8.51	3.276	2.085
PM01Gene00861	0.297	0.176	1.487	1.147	0.103	0.706	1.4	0.54	1.077	0.519	1.694	0.131
PM01Gene00862	0	0	0.101	0	0	0	0.098	0.018	0.093	0.317	0.067	0
PM01Gene00863	2.957	1.35	1.871	1.4	1.978	1.265	0.73	2.703	0.924	0.509	1.187	0.586
PM01Gene00864	7.167	9.844	7.603	4.782	9.762	4.558	3.662	8.234	6.553	2.507	5.555	4.731
PM01Gene00865	7.527	7.684	10.119	14.202	63.967	24.459	7.413	10.383	10.447	31.03	22.88	78.078
PM01Gene00866	12.491	8.126	3.748	4.945	7.544	4.415	1.878	4.029	1.757	1.646	2.555	4.353
PM01Gene00867	1.866	0.807	3.058	6.006	20.299	6.929	0.28	1.175	0.793	6.729	8.694	17.074
PM01Gene00868	0.31	0.262	0.264	0.19	0.077	0.058	0.657	0.374	0.693	0.497	0	0
PM01Gene00869	26.257	15.357	17.864	26.12	19.787	34.805	14.581	18.566	16.347	20.167	42.837	13.825
PM01Gene00870	9.627	2.26	3.661	3.589	2.187	4.732	6.348	3.416	6.16	15.031	7.178	2.037
PM01Gene00871	0.693	2.737	3.236	9.689	0.24	4.792	1.161	2.196	2.146	2.315	0.592	4.224
PM01Gene00872	6.319	7.927	7.89	16.82	5.453	10.279	4.123	6.124	8.157	6.403	12.58	5.194
PM01Gene00873	1.248	0.908	0.73	1.456	1.517	1.387	0.631	1.038	0.487	1.502	2.419	1.306
PM01Gene00874	42.708	95.824	68.272	254.281	333.768	270.979	114.674	85.923	135.151	447.905	457.327	301.804
PM01Gene00875	1.321	0.47	0.189	1.19	1.647	0.628	0.138	0.927	0.958	0.263	0.941	1.984
PM01Gene00876	7.71	7.686	5.559	7.81	4.267	5.08	6.803	6.862	5.589	4.489	5.985	2.416
PM01Gene00877	36.119	40.672	41.85	30.007	26.269	32.905	36.769	41.548	44.832	33.949	23.727	26.674
PM01Gene00878	1.838	1.921	2.007	1.363	0.533	1.296	2.47	2.007	2.228	1.308	0.4	2.467
PM01Gene00879	0.038	0.012	0.06	0.054	0.022	0.033	0	0.049	0	0.016	0.03	0.084
PM01Gene00880	171.115	144.717	147.206	84.073	40.651	81.972	246.338	76.358	187.581	117.465	50.547	48.28
PM01Gene00881	4.519	5.219	6.261	5.121	1.321	2.871	4.143	8.626	6.051	4.827	1.443	6.054
PM01Gene00882	0.212	0.105	0.158	0.028	0.184	0.175	0.116	0.086	0.416	0	0.126	0.293
PM01Gene00883	0.091	0.226	0.327	0.294	0.158	0.181	0.04	0.267	0.038	0	0.272	0
PM01Gene00884	8.285	4.376	10.973	11.99	6.961	7.878	2.954	4.411	3.143	3.786	8.99	5.166
PM01Gene00885	11.945	6.297	14.385	10.188	15.715	13.708	4.422	4.854	4.939	6.16	14.14	11.658
PM01Gene00886	77.278	92.469	113.713	77.464	71.491	59.629	68.271	90.095	89.015	117.402	43.591	89.721
PM01Gene00887	31.822	28.344	36.838	53.218	44.529	41.596	25.127	23.158	21.239	38.286	55.883	32.249
PM01Gene00888	43.6	41.811	63.27	109.606	177.144	94.779	29.772	60.635	37.84	94.313	199.089	126.006
PM01Gene00889	6.264	5.906	3.903	6.856	9.141	4.785	3.636	4.938	3.144	4.641	4.117	2.951
PM01Gene00890	27.353	6.266	14.716	2.457	2.806	2.84	1.024	1.089	1.565	0.627	0.564	0.803
PM01Gene00891	1.078	0.907	0.761	1.071	0.138	0.527	0.349	1.09	0.724	1.295	0.142	0.353
PM01Gene00892	2.154	1.064	0.952	0.708	0.241	0.78	0.637	1.038	1.259	3.337	0.743	1.458
PM01Gene00893	0.287	1.097	0.299	1.96	0.434	2.034	0.125	0.326	0.531	0.626	0.043	0.554
PM01Gene00894	0	0	0	0	0	0	0	0	0	0	0	0
PM01Gene00895	0.674	1.023	0.603	1.731	1.043	1.272	0.357	0.517	0.496	0.841	1.316	1.277
PM01Gene00896	0	0.047	0.113	2.181	0.164	1.998	0.248	0	0.156	0.767	0	1.567
PM01Gene00897	0.281	0.159	0.263	1.938	0.243	1.882	0.14	0.183	0.165	1.352	0.095	0.665
PM01Gene00898	0	0	0	0	0	0	0	0	0	0	0	0
PM01Gene00899	42.335	53.076	48.694	71.297	33.872	46.122	15.452	35.66	29.457	15.653	27.744	25.246
PM01Gene00900	0	0	0	0	0	0	0	0	0	0	0	0
PM01Gene00901	1.752	4.605	4.774	7.336	3.06	5.59	5.226	3.929	3.451	7.923	3.04	3.702
PM01Gene00902	0.196	0.567	0.267	0.945	0.048	0.48	0.183	0.191	0.311	0.366	0.066	0.062
PM01Gene00903	0.025	0.125	0.06	0.054	0.569	0.067	0	0.082	0.021	0	0.03	0.279
PM01Gene00904	0.825	0.366	0.14	0.434	1.138	0.267	0.368	0.263	0.222	0.252	0.06	0.595
PM01Gene00905	0.199	0.118	0.19	0.512	0	0.315	0.104	0.052	0.066	0.05	0	0.088
PM01Gene00906	1.13	1.489	1.74	2.728	3.017	3.73	0.37	2.203	0.854	1.88	2.685	3.746
PM01Gene00907	2.29	2.31	1.471	3.101	2.981	2.658	0.822	2.954	1.499	1.053	1.177	1.579
PM01Gene00908	14.441	16.963	13.033	46.232	16.86	41.004	5.44	20.213	12.683	8.585	23.012	39.319
PM01Gene00909	6.642	5.826	5.199	17.731	8.731	29.635	1.167	5.883	4.606	4.375	4.401	13.611
PM01Gene00910	0.476	0.94	1.237	8.211	0.187	5.167	1.076	0.576	0.748	0.755	1.952	1.099
PM01Gene00911	23.232	3.01	7.602	13.311	11.981	14.832	0.332	0.722	0.183	3.286	17.267	4.698
PM01Gene00912	84.448	40.781	57.104	62.059	73.752	85.571	40.088	24.263	32.541	38.213	108.334	42.277
PM01Gene00913	0.572	0.17	0.318	0.982	0.925	0.604	0.05	0.26	0.126	0.309	0.499	0.716
PM01Gene00914	30.377	20.052	30.551	34.377	121.084	68.128	25.06	25.858	22.389	118.759	37.908	183.076
PM01Gene00915	72.493	78.708	97.119	122.314	9.527	76.618	84.803	135.311	125.55	80.533	21.336	89.503
PM01Gene00916	3.902	3.154	5.016	6.29	2.047	4.62	13.459	12.199	6.897	8.671	2.303	3.709
PM01Gene00917	15.083	13.093	14.571	14.53	17.244	18.849	20.39	21.455	15.384	19.27	18.439	19.575
PM01Gene00918	38.253	31.42	33.377	53.291	67.982	50.382	27.491	26.043	21.92	44.596	72.748	41.915
PM01Gene00919	8.093	6.93	8.873	11.298	3.326	6.496	6.707	9.648	6.935	6.299	4.256	6.724
PM01Gene00920	21.523	26.288	29.785	27.425	44.521	33.186	18.7	25.992	25.087	26.108	31.559	36.412
PM01Gene00921	23.342	23.645	17.217	23.739	17.499	15.017	21.899	22.787	17.796	12.494	9.968	13.187
PM01Gene00922	3.778	2.097	1.518	2.618	1.139	0.925	1.149	3.186	1.364	0.556	0.529	1.266
PM01Gene00923	1.482	0.633	0.549	0.644	1.075	0.608	0.315	0.742	0.429	0.1	0.5	0.088
PM01Gene00924	7.572	7.753	8.636	10.321	1.688	6.631	12.021	12.665	12.499	12.749	1.128	6.902
PM01Gene00925	4.943	1.326	2.488	3.52	11.106	7.398	0.298	1.315	0.369	5.209	11.592	15.394
PM01Gene00926	31.839	28.136	43.819	32.977	66.113	60.153	24.112	38.385	29.041	72.471	39.152	78.194
PM01Gene00927	22.223	9.595	11.277	15.36	14.117	14.739	15.687	6.609	9.579	4.067	18.062	3.681
PM01Gene00928	5.891	2.164	5.066	3.745	2.46	2.628	0.943	1.443	1.145	5.989	2.519	0.972
PM01Gene00929	0.509	0.117	0.242	0.582	0.705	0.56	0.311	0.198	0.21	0.888	0.564	0.787
PM01Gene00930	5.643	5.001	4.624	4.585	11.849	3.885	4.32	4.507	4.634	5.098	4.253	10.935
PM01Gene00931	19.45	14.906	15.138	16.481	32.502	13.793	11.034	17.697	10.064	10.882	18.579	18.525
PM01Gene00932	4.664	4.347	6.593	6.766	12.231	9.349	2.77	4.994	3.719	6.831	5.788	12.392
PM01Gene00933	60.637	72.232	66.994	41.689	113.343	69.719	67.696	63.328	60.718	89.049	32.016	136.685
PM01Gene00934	0.039	0.019	0	0.168	0.068	0	0	0.013	0	0.049	0.093	0.39
PM01Gene00935	14.934	31.495	25.406	55.34	11.407	42.483	64.219	47.536	60.944	52.747	14.574	32.441
PM01Gene00936	0.945	0.639	0.829	0.907	0.086	0.886	0.846	0.533	0.328	0.217	0.945	0.384
PM01Gene00937	67.526	104.15	111.05	84.143	103.189	60.433	78.567	86.581	59.925	56.598	110.701	46.336
PM01Gene00938	0.068	0.022	0.081	0.049	0.039	0.09	0.02	0.015	0	0.057	0.027	0
PM01Gene00939	220.211	276.353	126.074	80.374	103.176	53.715	247.22	220.111	206.178	31.433	76.754	62.337
PM01Gene00940	3.247	3.163	1.744	4.023	1.346	2.958	1.397	2.288	1.696	2.51	1.738	1.92
PM01Gene00941	12.208	14.955	8.655	11.785	7.505	8.34	15.959	18.203	11.643	9.555	4.495	13.149
PM01Gene00942	15.235	11.507	13.879	36.676	12.704	18.521	8.04	14.7	12.089	20.773	22.168	18.28
PM01Gene00943	12.038	14.614	9.616	11.965	12.73	9.586	12.992	15.273	11.177	11.354	11.934	10.784
PM01Gene00944	2.452	2.141	1.67	1.127	1.782	1.127	1.319	1.451	1.894	2.13	2.523	2.225
PM01Gene00945	25.686	26.913	26.946	30.402	28.777	17.781	26.894	39.516	27.916	20.349	16.495	43.927
PM01Gene00946	45.257	32.51	60.989	52.251	110.053	53.307	28.47	62.482	38.221	57.259	70.569	147.172
PM01Gene00947	5.807	3.251	3.056	1.661	4.273	3.343	2.197	1.834	1.967	3.038	2.414	6.593
PM01Gene00948	4.173	1.632	2.074	0.742	0.966	0.766	0.721	1.233	0.938	0.529	0.822	0.345
PM01Gene00949	41.508	20.678	28.908	12.497	12.227	14.914	7.793	12.747	11.636	17.048	8.567	9.138
PM01Gene00950	22.076	15.054	22.038	14.175	26.505	19.866	12.045	12.372	16.382	101.314	24.391	29.311
PM01Gene00951	1226.28	625.643	1332.31	873.21	1363.9	1091.22	691.406	817.79	735.253	1493.69	879.872	1986.17
PM01Gene00952	32.107	74.005	50.505	30.458	37.085	30.427	36.217	27.579	38.218	32.622	48.445	30.909
PM01Gene00953	96.775	138.613	92.707	91.723	78.436	86.079	109.493	81.35	96.547	118.598	91.979	78.599
PM01Gene00954	0	0	0	0	0	0	0	0	0	0	0	0
PM01Gene00955	54.515	63.484	41.547	47.91	44.738	36.562	37.747	50.25	40.904	30.517	47.268	35.918
PM01Gene00956	42.913	48.856	23.176	36.42	34.139	27.909	26.018	37.737	26.771	23.389	25.665	21.339
PM01Gene00957	1.17	1.486	0.708	0.578	0.997	0.441	0.243	0.905	0.505	0.648	1.103	0.862
PM01Gene00958	3.684	3.308	2.554	2.155	2.9	2.299	0.935	2.35	1.49	0.794	3.063	1.776
PM01Gene00959	12.615	4.271	12.307	19.829	29.797	24.026	1.879	10.644	3.492	15.63	59.102	28.951
PM01Gene00960	5.759	4.406	6.1	2.35	5.137	2.534	1.083	5.682	2.364	1.741	4.929	3.127
PM01Gene00961	6.423	4.342	7.915	12.351	14.153	15.305	4.062	5.426	4.031	11.186	24.85	10.062
PM01Gene00962	49.211	48.095	89.947	95.709	65.684	85.555	83.606	85.494	79.379	65.301	91.868	82.302
PM01Gene00963	35.557	34.851	47.159	40.34	431.649	113.878	27.428	32.762	38.931	164.678	115.261	347.727
PM01Gene00964	21.961	24.387	20.159	20.972	37.102	24.042	21.003	17.836	17.617	22.382	27.996	19.232
PM01Gene00965	9.403	7.592	74.439	52.367	424.091	169.58	9.764	25.152	28.739	100.161	261.71	488.024
PM01Gene00966	7.823	6.733	8.889	6.618	10.474	6.548	3.062	6.288	4.087	6.036	13.747	8.286
PM01Gene00967	3.39	9.321	16.359	1.606	14.381	8.651	3.008	2.056	5.004	1.198	7.55	11.609
PM01Gene00968	8.109	7.276	6.832	3.313	11.492	6.043	7.218	5.31	8.196	9.345	3.669	6.964
PM01Gene00969	0.082	0	0	0	0	0.108	0	0.027	0.101	0	0	0
PM01Gene00970	4.703	8.625	2.93	1.338	0.185	1.411	7.092	0.695	5.96	3.644	0.254	0.708
PM01Gene00971	7.724	2.088	3.552	0.959	1.83	1.216	3.785	4.56	3.014	1.183	1.577	2.575
PM01Gene00972	2.98	2.381	1.398	1.19	1.263	2.721	1.688	2.204	2.247	1.898	0.979	1.051
PM01Gene00973	14.439	6.628	5.662	5.127	2.333	5.261	12.085	2.534	7.374	2.707	2.005	2.319
PM01Gene00974	100.198	87.257	27.562	9.416	9.591	9.68	68.921	105.501	37.211	9.189	5.979	10.814
PM01Gene00975	27.814	32.915	19.448	20.096	24.804	18.359	26.789	26.51	20.443	21.844	15.94	16.284
PM01Gene00976	8.457	4.831	6.305	6.062	6.663	4.815	2.904	6.563	4.26	2.9	2.666	8.856
PM01Gene00977	0.367	0.136	0.219	0	0.079	0	0.08	0.03	0.34	0.172	0	0
PM01Gene00978	23.963	25.118	21.507	15.595	19.463	27.404	21.125	21.418	18.113	19.309	16.038	15.41
PM01Gene00979	4.706	3.61	3.665	3.384	3.096	3.852	5.692	4.407	3.617	1.967	2.217	2.556
PM01Gene00980	71.719	49.344	68.521	51.997	36.383	50.304	75.498	63.596	73.932	95.659	20.923	55.115
PM01Gene00981	4.164	2.743	2.983	2.579	2.275	1.898	2.423	2.367	1.858	1.793	2.297	2.136
PM01Gene00982	10.013	8.582	6.045	7.931	7.694	5.296	12.706	8.208	9.944	4.632	7.995	6.007
PM01Gene00983	6.272	11.967	17.841	17.545	6.122	22.525	20.558	15.201	25.458	10.929	10.08	22.145
PM01Gene00984	0.554	0.469	1.131	1.697	0.137	1.567	0.691	0.308	0.13	0.099	2.82	2.098
PM01Gene00985	0.026	0.042	0.041	0.018	0.015	0.102	0	0.033	0.007	0	0.041	0.038
PM01Gene00986	6.135	4.041	10.225	3.815	6.159	4.695	2.29	5.979	3.077	1.164	0.739	3.733
PM01Gene00987	3.202	3.613	2.424	1.903	0.487	1.4	3.495	2.264	3.227	4.993	0.951	1.339
PM01Gene00988	56.008	41.327	60.867	54.303	26.063	33.807	32.626	52.972	55.826	34.995	37.855	49.824
PM01Gene00989	6.489	3.942	12.194	3.895	15.643	13.035	6.614	2.833	4.045	4.04	1.957	5.349
PM01Gene00990	8.95	8.842	7.469	7.725	4.644	7.439	7.708	8.145	7.796	6.54	5.441	5.992
PM01Gene00991	64.587	28.347	34.57	60.616	99.854	74.074	27.896	24.951	20.657	50.183	97.38	58.12
PM01Gene00992	26.146	4.115	10.004	16.807	26.079	27.833	1.343	4.892	1.69	10.471	31.173	16.283
PM01Gene00993	4.224	3.241	2.57	4.386	3.502	3.619	2.707	2.394	1.925	3.643	1.174	1.39
PM01Gene00994	18.374	20.746	9.905	12.393	11.639	9.792	6.579	7.261	4.833	5.829	9.709	7.777
PM01Gene00995	7.814	4.386	5.333	9.297	17.468	13.082	5.457	5.562	6.351	18.829	16.582	17.658
PM01Gene00996	21.119	16.043	18.727	30.61	42.396	33.412	15.62	11.5	14.289	30.228	52.368	27.291
PM01Gene00997	0.732	0.379	0.291	0.374	2.052	0.184	0.183	0.611	0.287	0.174	0.58	0.693
PM01Gene00998	0.798	2.438	1.211	1.168	0.377	0.192	1.521	1.037	1.734	1.72	0.259	0.802
PM01Gene00999	10.535	9.142	10.691	5.709	5.248	4.631	6.827	7.77	6.98	7.031	3.277	5.352
PM01Gene01000	0.357	0.561	0.463	0.293	0.382	0.375	0.211	0.348	0.216	0.262	0.2	0.766
PM01Gene01001	1.807	1.552	2.715	4.719	0.476	2.904	0.48	1.123	0.324	0.441	0.28	1.215
PM01Gene01002	1.647	1.504	2.435	2.326	0.036	0.908	0.473	1.192	0.498	0.052	0	0.322
PM01Gene01003	1.871	0.546	1.47	0.639	0.074	0.168	0.074	0.442	0.385	0	0.354	0
PM01Gene01004	0.981	0.877	1.364	0.952	1.254	1.265	0.306	0.364	0.924	0.787	0.611	1.445
PM01Gene01005	7.021	6.505	11.675	16.903	21.29	13.676	4.74	6.184	6.068	19.616	11.713	34.955
PM01Gene01006	18.445	20.011	9.807	15.152	16.072	16.952	14.828	12.97	10.484	10.848	16.988	11.478
PM01Gene01007	89.343	103.338	98.42	106.628	142.223	150.883	107.054	75.206	80.457	115.237	216.505	151.417
PM01Gene01008	16.246	11.231	9.973	15.339	8.177	14.446	29.44	9.131	19.544	10.244	10.075	6.477
PM01Gene01009	26.843	20.707	25.502	15.304	42.663	19.126	17.398	10.56	19.451	29.17	3.844	43.385
PM01Gene01010	81.448	112.057	87.253	71.629	103.2	93.08	110.269	84.183	96.203	126.876	97.826	116.122
PM01Gene01011	30.719	33.053	19.567	17.394	35.129	21.225	19.441	25.916	26.862	15.66	15.686	44.066
PM01Gene01012	7.097	8.013	5.718	3.48	8.427	4.283	5.664	6.06	5.903	4.637	4.335	8.512
PM01Gene01013	4.14	4.661	5.407	3.994	0.97	2.792	4.655	6.847	8.683	4.69	0.773	4.314
PM01Gene01014	67.674	104.13	79.128	73.58	49.206	53.563	154.665	76.453	107.314	48.477	69.225	51.262
PM01Gene01015	143.654	229.034	413.325	108.81	689.402	191.812	333.842	318.248	367.305	647.121	153.035	1087.42
PM01Gene01016	34.425	32.758	147.882	60.708	536.193	142.831	30.622	90.293	60.56	291.855	204.148	880.329
PM01Gene01017	1.232	0.971	2.117	3.684	4.553	3.096	1.427	1.524	1.269	4.181	4.389	9.787
PM01Gene01018	0	0	0	0	0	0	0	0	0	0	0	0
PM01Gene01019	0.167	0	0.199	0.03	0	0.037	0.024	0.127	0	0.104	0	0.061
PM01Gene01020	0.462	0.382	0.102	0.23	0.074	0.127	0.197	0.258	0.133	0.201	0	0.213
PM01Gene01021	1.408	1.407	0.999	1.564	1.277	0.774	0.878	1.775	1.105	1.401	1.095	0.741
PM01Gene01022	0.049	0	0.029	0.236	0.042	0	0.043	0.064	0.081	0.091	0.029	0.216
PM01Gene01023	0.145	0.061	0.049	0.311	0	0.082	0.018	0.027	0.051	0	0.098	0.046
PM01Gene01024	0.053	0	0	0.085	0	0.14	0	0.034	0.065	0.033	0	0.058
PM01Gene01025	0	0	0	0	0	0	0	0	0	0	0	0
PM01Gene01026	0	0	0	0	0	0	0	0	0	0	0	0
PM01Gene01027	0	0	0	0	0	0	0	0	0	0	0	0
PM01Gene01028	0	0	0	0	0	0	0	0	0	0	0	0
PM01Gene01029	0.407	0.326	0.855	0.353	0.235	0.486	1.066	0.189	1.134	0.725	0.99	1.157
PM01Gene01030	4.454	4.11	3.158	7.305	8.159	3.936	1.96	3.061	2.608	1.423	12.681	4.473
PM01Gene01031	0.588	1.417	1.884	0.868	0.891	0.971	0.578	0.311	0.576	0.413	2.533	0.731
PM01Gene01032	0.398	0.306	0.158	0.76	1.38	0.292	0.155	0.288	0.146	0	0.526	0.391
PM01Gene01033	3.282	1.282	1.409	4.748	1.982	1.813	0.833	1.19	0.723	0.19	3.762	1.77
PM01Gene01034	0.076	0.019	0	0	0	0	0	0	0.016	0.047	0	0
PM01Gene01035	0.028	0	0	0	0	0	0	0	0	0	0	0
PM01Gene01036	12.879	26.624	19.551	49.454	16.834	38.554	37.31	12.472	39.609	105.393	33.766	35.888
PM01Gene01037	0.316	0.062	0.038	0.305	0.164	0.334	0.083	0	0.052	0.118	1.013	0.139
PM01Gene01038	0.061	0	0.073	0.261	0.105	0.107	0	0.013	0	0	0.314	0
PM01Gene01039	3.739	2.205	2.072	3.731	1.255	5.548	1.417	1.243	2.436	1.988	0.62	2.305
PM01Gene01040	1.205	1.885	1.914	5.062	0.348	3.844	0.833	1.533	1.365	0.939	0.06	0
PM01Gene01041	0.063	0.062	0	0.135	0.109	0	0	0	0	0	0	0
PM01Gene01042	0.03	0	0.018	0.032	0	0.02	0.039	0.078	0.123	0.056	0	0.033
PM01Gene01043	0.056	0	0	0.718	0	0.442	0	0	0.046	0.035	0	0
PM01Gene01044	0.485	0.684	0.33	1.152	1.499	2.012	0.121	0.585	0.257	0.432	0.987	0.306
PM01Gene01045	3.27	2.353	3.271	5.024	2.447	3.677	1.727	2.807	2.894	3.475	3.213	4.192
PM01Gene01046	0.153	0.075	0.819	5.983	0.397	4.135	0	0.05	0	0	0	0.338
PM01Gene01047	1.049	0.848	0.682	5.935	0.826	3.904	0.416	0.372	0.236	0.238	0	0.421
PM01Gene01048	0.368	1.547	0.878	0.494	2.153	0.365	1.367	1.915	1.138	0.172	0.875	0.61
PM01Gene01049	0.021	0.007	0	0.008	0	0	0	0	0	0	0	0
PM01Gene01050	0	0	0	0	0	0.168	0	0	0.035	0.106	0	0
PM01Gene01051	4.47	4.807	5.091	5.898	2.261	4.282	9.048	13.108	15.026	11.596	1.504	8.216
PM01Gene01052	13.852	19.97	19.108	30.202	36.503	26.983	16.791	25.264	16.5	43.289	30.763	35.097
PM01Gene01053	0.162	0.4	0.651	0.717	0.07	0.748	0.901	0.645	0.901	6.036	0.048	0.358
PM01Gene01054	0.139	1.167	0.787	1.453	0.421	2.247	1.607	0.655	2.261	20.628	0.206	0.691
PM01Gene01055	1.952	0.915	3.667	6.176	0.286	4.499	0.838	1.01	1.827	2.889	0.59	1.097
PM01Gene01056	0	0	0	0.056	0	0.069	0	0	0.022	0	0	0
PM01Gene01057	0.159	0.129	0.155	0.124	0	0.23	0.051	0.113	0.072	0	0.017	0
PM01Gene01058	0	0.194	0	0.175	0.283	0.259	0.143	0	0.054	0	0.039	0
PM01Gene01059	4.238	7.864	7.027	7.384	4.737	6.631	8.104	5.172	5.727	4.531	4.208	3.815
PM01Gene01060	4.95	7.492	9.915	5.988	6.566	5.423	4.689	6.296	4.599	9.853	11.51	6.516
PM01Gene01061	37.894	38.657	39.466	37.426	114.396	100.312	49.972	31.546	44.44	250.365	70.018	142.484
PM01Gene01062	16.951	22.998	23.093	25.496	13.262	21.391	33.284	25.592	30.569	24.813	13.923	23.163
PM01Gene01063	23.68	23.895	26.859	41.112	84.643	57.896	19.824	21.721	19.998	104.614	48.536	73.491
PM01Gene01064	2.786	3.753	2.263	1.902	3.362	1.504	4.348	2.66	2.469	2.58	2.106	2.798
PM01Gene01065	12.547	17.484	12.918	18.809	15.862	13.667	13.556	14.844	16.725	27.617	21.955	10.119
PM01Gene01066	0	0	0	0	0	0	0	0	0	0	0	0
PM01Gene01067	66.876	84.305	85.533	107.605	141.577	162.968	86.217	73.903	70.248	135.699	199.791	138.645
PM01Gene01068	2.381	1.893	1.453	1.308	1.408	2.453	1.217	1.622	0.861	0.507	5.38	0.256
PM01Gene01069	5.887	6.424	11.046	8.105	3.271	8.931	6.251	12.616	3.982	5.699	11.742	3.883
PM01Gene01070	0.065	0.032	0.077	0.381	0.392	0.427	0.028	0.063	0	0.202	0.806	0.428
PM01Gene01071	1.34	1.521	1.558	3.493	4.163	2.998	1.393	2.066	1.141	3.454	3.053	2.399
PM01Gene01072	92.857	124.798	138.99	127.546	133.411	133.629	131.096	188.356	190.041	217.478	83.011	172.321
PM01Gene01073	12.904	16.054	10.496	10.888	11.705	12.108	13.808	14.699	16.877	17.743	6.624	14.08
PM01Gene01074	287.212	410.826	667.192	266.934	946.534	387.068	580.917	782.911	986.133	571.548	121.184	847.304
PM01Gene01075	42.988	32.037	21.8	14.646	14.5	21.897	17.646	17.847	17.842	12.108	27.56	8.956
PM01Gene01076	8.268	9.195	8.695	12.746	2.269	7.575	8.815	10.113	9.288	8.087	2.871	7.137
PM01Gene01077	265.753	279.133	325.631	556.86	125.898	328.29	342.332	442.558	461.189	464.543	214.826	405.417
PM01Gene01078	45.322	41.996	45.797	34.445	97.952	75.83	42.075	40.449	47.936	51.007	36.957	80.499
PM01Gene01079	85.936	117.043	77.877	102.764	48.455	74.004	150.536	109.452	141.769	86.604	47.999	63.502
PM01Gene01080	21.769	26.977	26.641	24.656	15.108	24.309	32.479	28.098	30.931	33.693	13.702	15.384
PM01Gene01081	18.93	23.591	21.527	16.372	21.475	22.57	22.667	20.27	23.715	26.865	14.961	16.598
PM01Gene01082	0.982	0.741	0.715	0.746	0.213	0.522	0.607	0.549	0.618	0.527	0.454	0.331
PM01Gene01083	0.018	0.018	0.043	0.078	0	0.048	0.127	0	0.209	0.068	0	0.04
PM01Gene01084	7.856	9.134	5.257	7.293	1.884	5.704	19.44	7.99	12.448	4.598	3.84	5.541
PM01Gene01085	8.594	8.962	6.979	11.608	4.575	7.437	10.392	12.098	10.385	5.479	6.654	6.329
PM01Gene01086	189.92	127.981	356.396	448.731	364.739	250.364	227.684	285.358	254.913	476.356	1327.36	517.715
PM01Gene01087	0.33	0.05	0.121	0	0	0.067	0.31	0.016	0.418	0.507	0	0
PM01Gene01088	56.975	51.123	43.926	62.215	32.867	47.987	72.276	58.997	55.683	26.411	40.53	34.987
PM01Gene01089	1.909	1.546	2.722	1.678	0.379	0.702	3.852	3.436	2.578	1.561	0	1.59
PM01Gene01090	7.445	6.415	4.772	4.129	2.541	4.145	8.884	4.383	6.431	4.425	1.963	4.059
PM01Gene01091	41.852	45.107	37.628	42.122	29.525	45.178	63.018	44.722	50.342	35.986	35.093	30.03
PM01Gene01092	57.802	59.444	55.869	67.006	78.864	77.053	60.298	45.544	53.884	60.111	99.258	52.772
PM01Gene01093	31.596	30.842	36.109	31.415	33.098	28.202	28.573	30.36	34.088	25.206	38.124	18.476
PM01Gene01094	1.676	2.182	2.917	2.625	1.336	1.756	1.417	3.111	1.622	0.498	0.664	1.293
PM01Gene01095	671.385	960.055	818.643	1290.89	236.508	1284.13	1077.26	1374.69	1419.95	938.989	419.029	1000.72
PM01Gene01096	11.403	15.07	10.635	7.759	10.728	12.379	12.249	7.953	9.119	12.657	5.927	8.953
PM01Gene01097	33.727	21.636	24.546	45.891	47.332	38.698	15.364	14.707	12.589	12.07	100.968	16.255
PM01Gene01098	11.956	4.78	9.577	14.068	14.541	15.466	3.7	5.716	3.822	4.09	32.916	5.919
PM01Gene01099	14.835	15.029	12.156	12.436	3.753	9.451	18.158	14.6	16.254	13.022	4.842	10.369
PM01Gene01100	41.385	43.914	50.359	38.257	46.345	36.718	41.784	66.578	49.128	42.082	35.154	43.076
PM01Gene01101	1.143	0.496	1.09	0.656	0.4	0.58	0.828	0.665	0.986	0.548	0.86	2.095
PM01Gene01102	70.29	84.697	89.967	123.803	37.168	90.39	117.956	118.457	117.175	53.153	80.142	90.272
PM01Gene01103	17.434	17.297	10.52	15.168	16.762	14.098	15.801	12.278	15.249	13.62	18.775	8.874
PM01Gene01104	29.279	33.146	38.167	68.055	36.976	54.284	78.656	80.614	96.498	45.479	38.739	45.892
PM01Gene01105	11.505	11.868	11.657	11.417	11.854	8.774	14.785	13.099	10.971	9.117	9.889	11.466
PM01Gene01106	101.208	120.803	111.263	86.233	277.086	157.609	122.349	80.554	117.109	194.026	116.337	270.413
PM01Gene01107	77.57	96.743	83.677	80.062	434.631	155.443	108.329	67.799	107.663	281.386	131.747	508.569
PM01Gene01108	8.145	4.279	26.537	46.216	185.766	63.022	2.596	10.71	3.063	122.437	75.406	170.894
PM01Gene01109	12.752	15.184	10.262	3.731	18.699	5.16	9.889	13.515	10.917	13.799	11.647	26.42
PM01Gene01110	13.462	12.019	17.405	20.065	29.454	19.735	10.637	18.769	14.643	19.408	30.782	24.478
PM01Gene01111	39.035	32.043	31.42	42.425	26.233	35.261	32.461	32.478	30.182	25.249	23.525	22.469
PM01Gene01112	45.644	50.461	120.199	56.624	143.303	51.531	77.189	150.713	88.856	101.62	63.316	153.449
PM01Gene01113	0.302	0.17	1.028	2.591	2.166	2.335	0.151	0.504	0.107	0.646	5.483	3.241
PM01Gene01114	437.663	541.111	495.561	765.461	149.961	698.533	679.226	791.226	859.425	517.408	263	557.139
PM01Gene01115	90.579	103.822	236.395	87.814	99.722	98.408	106.174	85.832	105.201	40.956	105.44	96.868
PM01Gene01116	8.664	10.334	10.786	12.052	4.879	8.253	10.761	11.934	10.04	6.37	8.556	8.871
PM01Gene01117	21.343	28.125	30.915	28.823	22.02	33.827	25.13	24.164	26.115	27.976	39.206	18.566
PM01Gene01118	48.149	67.1	52.874	71.3	25.638	56.082	78.773	69.333	65.263	33.7	41.801	33.973
PM01Gene01119	27.699	25.791	24.396	33.221	14.323	20.097	31.378	30.013	24.702	14.602	19.879	18.519
PM01Gene01120	13.839	14.083	7.669	10.726	5.452	9.82	13.441	15.938	14.966	17.219	3.863	10.167
PM01Gene01121	14.355	16.773	8.593	14.612	5.56	13.377	15.092	11.623	16.552	18.612	3.234	11.096
PM01Gene01122	44.138	55.351	52.83	25.904	20.484	25.742	51.289	55.852	52.611	30.194	13.795	27.133
PM01Gene01123	90.969	93.135	75.929	100.386	125.764	127.024	103.357	69.269	78.276	141.545	148.723	114.01
PM01Gene01124	28.143	39.145	29.822	33.918	27.3	27.657	59.026	49.306	32.819	23.178	40.338	27.018
PM01Gene01125	67.035	50.023	76.868	98.751	89.589	73.09	89.477	84.835	107.903	97.766	107.74	143.388
PM01Gene01126	48.192	47.3	53.406	56.28	45.35	66.59	35.942	40.901	38.299	45.574	69.594	35.295
PM01Gene01127	34.117	48.598	48.574	94.405	73.675	76.492	66.429	53.233	56.355	94.714	129.669	73.771
PM01Gene01128	23.605	24.372	62.087	71.782	30.811	49.317	30.879	54.44	36.037	35.987	93.469	54.349
PM01Gene01129	7.121	11.755	10.369	11.574	3.586	8.465	11.909	9.997	11.031	9.335	5.028	8.99
PM01Gene01130	2.208	2.423	1.56	2.071	0.538	1.758	3.72	2.48	3.41	2.989	0.356	2.108
PM01Gene01131	14.024	15.366	15.754	21.717	14.724	19.848	22.109	22.131	17.642	17.751	21.617	20.963
PM01Gene01132	14.298	16.187	13.993	13.544	18.383	12.526	16.419	17.652	15.899	16.499	14.329	22.044
PM01Gene01133	19.205	11.594	9.227	11.673	4.209	10.158	17.286	8.912	11.062	7.249	2.945	8.643
PM01Gene01134	19.958	17.624	16.822	19.197	8.926	17.804	22.322	23.219	21.069	17.323	9.898	16.387
PM01Gene01135	38.091	23.63	23.952	27.692	12.893	20.465	19.591	22.515	32.185	31.491	5.988	25.724
PM01Gene01136	5.331	5.434	5.086	5.845	4.09	6.258	6.672	6.358	5.296	5.576	3.487	6.412
PM01Gene01137	17.416	18.216	20.647	15.393	13.425	13.343	16.309	23.584	17.425	18.121	15.727	11.289
PM01Gene01138	80.069	68.46	73.403	49.234	68.916	72.895	50.109	49.551	50.984	76.973	61.437	38.833
PM01Gene01139	173.217	181.093	191.449	129.076	107.729	176.809	176.374	126.76	157.613	247.501	139.662	102.565
PM01Gene01140	53.688	69.229	69.626	53.833	39.973	76.318	78.444	52.894	63.935	35.219	80.057	47.131
PM01Gene01141	105.285	125.392	113.405	76.14	63.823	68.274	119.598	89.19	111.076	47.653	102.376	42.444
PM01Gene01142	8.311	9.215	9.711	6.993	8.579	7.094	7.508	5.84	7.207	8.051	8.971	7.844
PM01Gene01143	89.974	158.188	120.984	110.86	178.652	141.238	157.725	103.383	114.612	214.923	179.394	168.045
PM01Gene01144	80.575	101.195	97.766	96.061	45.76	91.476	113.108	110.646	104.51	79.001	63.627	66.542
PM01Gene01145	32.975	26.426	25.928	27.404	15.266	26	27.64	24.277	25.995	28.31	27.183	15.086
PM01Gene01146	21.571	11.87	9.433	6.914	3.819	5.449	10.563	9.864	11.041	9.627	2.351	4.622
PM01Gene01147	1.773	1.72	2.475	2.008	1.121	2.626	3.403	2.381	3.727	4.775	2.185	5.655
PM01Gene01148	23.81	27.933	27.005	25.623	52.12	49.969	29.614	27.958	31.818	86.982	24.209	73.207
PM01Gene01149	3.781	4.244	3.154	3.737	0.505	2.921	9.979	3.971	7.687	2.149	0.67	4.205
PM01Gene01150	55.589	96.844	58.8	30.556	97.666	22.714	76.851	79.306	50.575	46.236	34.232	34.552
PM01Gene01151	0.933	0.873	0.526	2.528	0	1.88	0.171	0.574	0.485	0.857	0.058	1.844
PM01Gene01152	5.028	4.198	3.925	2.454	1.35	2.489	2.436	4.835	2.693	0.972	0.836	2.666
PM01Gene01153	35.094	93.934	25.195	41.592	16.163	28.486	11.01	24.975	14.885	5.884	9.1	26.241
PM01Gene01154	0.144	0.189	0.228	0.205	0	0.442	0	0	0.236	0	0.341	0
PM01Gene01155	0.02	0	0	0	0	0	0	0.039	0.033	0.125	0	0
PM01Gene01156	0.226	0.358	0.459	0.413	0	0.06	0.138	0.132	0.093	0.113	0	0.2
PM01Gene01157	0.171	0.788	1.629	1.283	0.493	0.903	0.348	0.592	0.094	0	0	0.252
PM01Gene01158	7.559	10.83	19.722	1.268	11.601	6.29	6.192	4.26	15.91	1.609	2.085	23.509
PM01Gene01159	20.379	30.772	18.19	25.522	23.648	12.21	40.411	22.074	44.164	5.346	43.556	10.833
PM01Gene01160	0.328	1.216	0.782	2.728	2.415	0.433	0.215	0.693	0.473	0.614	6.529	1.45
PM01Gene01161	0.192	0.165	0.272	0.278	0.075	0.228	0.14	0.398	0.25	0.208	0.316	0.533
PM01Gene01162	0.147	0.291	0.395	0.869	1.339	0.583	1.06	0.215	2.396	2.847	0.656	2.196
PM01Gene01163	16.444	20.156	17.337	19.887	18.514	18.899	17.302	17.718	18.002	21.922	19.692	13.593
PM01Gene01164	8.045	11.04	9.357	6.879	5.719	9.15	10.995	10.267	10.615	9.531	6.112	5.345
PM01Gene01165	32.751	28.968	30.348	29.555	34.309	40.401	30.135	18.729	26.117	30.246	29.701	28.778
PM01Gene01166	2.959	2.54	5.663	3.655	4.917	1.776	1.07	3.379	2.635	1.752	1.74	4.293
PM01Gene01167	3.94	6.601	7.26	3.072	0.844	1.662	2.287	5.41	7.463	3.04	1.086	1.167
PM01Gene01168	0.73	0.679	1.485	0.76	0.67	0.369	0.131	0.461	0.319	0.027	0.766	0.332
PM01Gene01169	5.389	4.685	14.727	6.346	14.268	7.968	2.634	6.209	3.454	1.733	24.383	4.869
PM01Gene01170	9.814	9.819	19.759	9.268	16.563	9.626	8.502	13.418	9.506	4.579	16.167	14.18
PM01Gene01171	1.139	0.631	1.624	1.092	0.299	1.002	0.753	1.143	0.81	0.387	0.102	0.495
PM01Gene01172	1.65	1.01	2.044	1.805	0.228	0.893	0.562	1.64	0.571	0.453	0.215	0.656
PM01Gene01173	10.431	10.54	7.423	10.363	10.885	8.612	10.035	5.799	6.653	8.9	10.709	8.408
PM01Gene01174	0.015	0	0.018	0.016	0.077	0.039	0.039	0	0	0.167	0.035	0.198
PM01Gene01175	17.295	21.595	11.285	10.527	11.915	10.443	17.858	14.546	12.777	12.936	12.439	9.229
PM01Gene01176	99.174	68.293	87.971	58.409	80.73	83.31	77.976	96.414	78.556	69.615	57.044	66.94
PM01Gene01177	104.541	77.644	81.332	99.806	110.977	128.331	90.985	58.157	63.233	41.711	220.298	62
PM01Gene01178	17.276	13.765	12.739	16.25	15.354	17.524	14.728	12.739	10.937	10.301	27.745	13.769
PM01Gene01179	42.039	47.093	35.368	40.75	24.464	37.676	65.281	41.385	49.583	30.214	28.82	22.056
PM01Gene01180	52.537	34.307	33.912	42.518	38.46	51.455	30.826	39.005	32.613	40.48	73.249	25.225
PM01Gene01181	44.887	58.639	53.105	38.922	27.314	36.498	71.797	61.977	68.222	56.68	22.56	35.325
PM01Gene01182	4.389	5.438	7.031	12.388	3.115	7.647	9.077	7.551	5.128	4.847	10.813	6.2
PM01Gene01183	9.196	14.112	8.955	20.768	5.745	14.962	20.497	9.252	16.842	26.19	5.766	10.282
PM01Gene01184	0.469	0.174	0	0.314	0.203	0	0.153	0.304	0.048	0	0.209	1.553
PM01Gene01185	45.312	46.392	52.387	26.276	9.188	22.331	28.065	62.089	47.54	32.975	7.489	61.884
PM01Gene01186	51.606	50.256	87.072	97.449	257.539	140.214	49.601	79.345	52.244	154.193	279.41	246.519
PM01Gene01187	423.938	240.474	907.036	593.382	759.025	603.736	193.442	283.862	266.66	419.951	2111.81	671.855
PM01Gene01188	45.093	17.058	41.373	111.931	62.956	82.355	7.934	20.008	11.666	28.094	411.683	43.829
PM01Gene01189	3.54	1.114	3.557	15.055	7.918	11.653	1.843	2.599	2.642	7.149	59.275	5.192
PM01Gene01190	9.982	6.801	9.024	9.895	6.676	8.27	4.387	13.866	8.225	5.41	9.404	6.54
PM01Gene01191	12.445	13.12	11.299	17.943	6.67	12.073	14.097	14.194	12.218	8.668	49.372	10.237
PM01Gene01192	10.472	11.976	13.769	9.144	9.156	11.713	12.474	10.658	11.624	11.919	8.563	7.209
PM01Gene01193	204.595	282.175	248.487	412.414	73.114	348.039	369.719	425.984	497.441	271.277	139.417	298.353
PM01Gene01194	50.507	62.919	32.626	44.236	19.731	36.743	38.45	24.879	37.645	32.136	14.679	29.245
PM01Gene01195	32.007	38.862	25.309	18.429	26.163	34.867	40.749	29.056	30.901	47.183	12.02	33.912
PM01Gene01196	40.494	54.841	36.404	50.41	34.255	39.243	63.589	50.707	52.413	41.781	38.143	34.085
PM01Gene01197	2.873	3.036	2.589	2.361	0.346	2.264	3.269	3.807	3.027	1.551	0.543	1.674
PM01Gene01198	26.26	26.156	37.679	12.417	6.775	10.754	17.965	32.836	23.138	8.022	4.265	11.131
PM01Gene01199	21.78	17.912	28.706	29.984	3.53	11.275	5.236	33.864	17.082	1.695	8.301	8.664
PM01Gene01200	31.604	33.163	33.893	33.95	43.701	41.307	22.514	27.379	24.065	33.159	52.211	31.985
PM01Gene01201	13.094	13.945	8.444	8.178	3.877	4.789	8.586	9.576	8.267	7.283	3.704	3.382
PM01Gene01202	718.087	860.282	591.173	500.955	965.508	523.759	674.187	689.826	698.295	901.43	657.984	769.303
PM01Gene01203	14.819	15.355	13.567	12.794	10.718	9.125	16.683	11.551	13.457	12.539	10.251	12.328
PM01Gene01204	7.052	6.619	12.921	23.924	24.463	20.598	10.543	10.51	7.626	28.698	46.363	29.314
PM01Gene01205	0	0	0	0	0	0	0	0	0	0	0	0
PM01Gene01206	0.369	0.084	0.439	0.061	0.295	0.262	1.61	0.405	1.426	0.177	0.775	1.379
PM01Gene01207	7.125	4.931	5.414	4.726	7.57	3.635	5.649	6.866	10.834	12.365	6.215	4.639
PM01Gene01208	12.973	17.243	12.256	8.797	15.382	10.441	18.518	16.099	15.36	12.586	11.778	8.823
PM01Gene01209	4.518	2.118	1.916	1.232	1.37	1.146	2.986	1.725	3.029	1.783	2.092	0.677
PM01Gene01210	15.406	11.654	15.07	25.085	17.162	18.153	9.916	19.064	11.538	24.953	16.525	18.392
PM01Gene01211	12.604	9.095	14.05	12.951	7.603	10.33	9.798	17.874	12.398	9.142	5.089	18.619
PM01Gene01212	12.886	8.765	14.596	10.282	47.618	21.246	11.004	17.221	17.124	48.454	12.5	49.236
PM01Gene01213	0.183	0.142	0.093	0.126	0.091	0.121	0	0.076	0.075	0	0.031	0.116
PM01Gene01214	0.286	0.217	0.105	0.094	1.028	0.667	0.192	0.129	0.072	0.356	0.235	1.554
PM01Gene01215	4.868	4.932	5.131	2.577	7.889	1.236	2.261	4.258	3.034	5.254	0.927	10.204
PM01Gene01216	38.581	41.077	28.224	40.774	44.228	42.381	37.542	30.797	29.649	41.005	52.204	30.959
PM01Gene01217	26.571	36.029	35.675	32.819	6.187	21.469	48.972	44.987	49.639	19.619	7.659	23.501
PM01Gene01218	189.219	250.605	154.406	120.816	107.165	138.854	251.631	135.737	183.078	125.803	131.392	95.874
PM01Gene01219	26.034	22.171	29.663	38.898	5.196	28.231	20.218	31.304	29.007	24.302	10.141	23.158
PM01Gene01220	218.511	247.688	247.065	379.413	147.9	242.028	253.602	319.782	286.643	229.051	297.459	287.51
PM01Gene01221	28.114	29.965	27.218	27.581	35.663	31.307	22.309	20.74	18.383	19.967	41.292	23.165
PM01Gene01222	61.915	51.329	66.991	53.722	83.415	75.267	31.025	37.562	24.522	43.584	107.53	44.368
PM01Gene01223	21.58	26.218	25.687	21.838	13.106	22.797	26.826	24.168	23.504	24.557	18.579	14.606
PM01Gene01224	26.143	42.664	28.688	16.871	12.653	18.638	46.088	28.879	38.918	31.759	10.798	13.873
PM01Gene01225	18.252	20.403	15.102	10.884	14.436	8.782	18.212	19.19	19.08	14.757	9.303	14.605
PM01Gene01226	2.219	2.432	3.465	3.434	0.883	2.307	4.91	5.063	7.954	6.904	1.151	3.015
PM01Gene01227	17.444	12.061	13.169	8.79	4.293	8.439	16.083	14.318	15.793	7.489	4.239	10.121
PM01Gene01228	14.538	15.79	11.655	10.229	11.818	14.086	15.272	15.411	13.205	12.532	12.12	10.805
PM01Gene01229	9.944	12.496	8.805	8.947	3.036	10.25	15.765	9.211	10.876	7.436	3.451	4.925
PM01Gene01230	119.722	174.786	352.896	158.094	659.343	418.663	214.288	173.674	183.86	346.842	265.953	422.328
PM01Gene01231	5.693	7.236	7.811	2.773	2.291	3.209	5.668	5.938	7.353	3.761	3.326	3.332
PM01Gene01232	28.316	23.517	26.771	23.298	19.344	18.115	25.371	30.791	28.228	18.436	31.714	15.194
PM01Gene01233	24.9	33.856	27.447	28.334	16.162	29.896	50.976	31.235	46.285	54.297	15.312	32.45
PM01Gene01234	18.222	25.252	18.734	11.693	11.631	11.823	20.53	20.132	23.255	24.013	9.163	13.541
PM01Gene01235	34.096	31.971	27.776	28.139	37.88	32.759	29.1	25.779	25.977	26.468	34.59	23.638
PM01Gene01236	4.523	4.945	5.078	2.113	1.88	2.388	5.159	5.002	3.76	2.633	1.385	2.221
PM01Gene01237	34.262	33.692	24.358	24.738	27.419	30.689	23.322	20.197	19.482	31.077	24.942	16.556
PM01Gene01238	33.842	37.597	30.747	25.8	31.21	31.068	23.996	20.303	25.694	33.559	35.349	25.211
PM01Gene01239	24.667	23.031	43.99	37.298	66.761	67.363	24.712	44.487	24.463	43.793	15.422	64.791
PM01Gene01240	8.801	8.557	15.149	16.334	17.902	22.499	8.049	15.43	6.906	12.546	9.127	17.285
PM01Gene01241	10.514	9.583	8.464	10.17	10.35	12.021	6.72	7.055	4.795	7.611	14.905	8.297
PM01Gene01242	13.238	12.802	15.274	19.874	19.773	20.431	29.122	22.493	27.51	18.362	13.265	29.558
PM01Gene01243	8.312	8.673	6.733	4.358	3.639	6.843	7.215	10.255	6.849	5.417	2.052	6.5
PM01Gene01244	13.37	18.153	16.083	7.347	3.895	6.84	14.386	17.9	13.994	5.864	2.222	6.31
PM01Gene01245	52.953	35.444	40.85	36.043	23.09	32.987	50.143	31.628	39.548	22.229	32.36	20.487
PM01Gene01246	17.802	15.411	21.133	12.138	5.04	9.192	23.816	18.68	22.624	11.366	9.839	7.903
PM01Gene01247	34.314	38.063	29.513	28.013	38.804	39.072	32.799	23.08	23.715	27.67	52.37	27.548
PM01Gene01248	71.951	60.484	49.413	38.794	32.789	48.076	53.885	51.383	47.323	38.575	48.508	30.959
PM01Gene01249	86.489	32.565	39.342	21.089	43.398	51.347	16.094	19.861	11.245	17.786	52.776	24.865
PM01Gene01250	2.089	1.861	2.244	2.412	0.217	1.567	2.441	3.286	2.981	2.007	0.122	2.976
PM01Gene01251	734.286	673.995	633.708	408.748	553.458	468.061	400.79	367.22	363.417	208.701	672.651	371.861
PM01Gene01252	3.531	2.581	2.651	3.809	0.707	2.532	6.503	3.66	4.204	1.12	1.067	2.119
PM01Gene01253	2.529	2.732	3.094	2.713	3.212	3.25	1.089	1.578	1.139	1.052	2.284	7.302
PM01Gene01254	8.694	10.641	10.321	8.091	26.608	15.369	17.236	8.788	17.696	28.788	8.5	45.836
PM01Gene01255	410.806	509.859	639.101	715.538	408.202	582.529	681.415	626.001	851.687	1113.87	911.563	768.778
PM01Gene01256	57.432	77.627	80.035	61.365	100.871	81.648	79.729	69.211	76.128	103.719	48.769	118.946
PM01Gene01257	72.434	75.9	92.618	68.5	148.18	138.473	70.578	44.229	67.804	102.28	81.119	114.38
PM01Gene01258	4.907	5.433	5.686	3.755	4.253	7.878	6.785	4.133	5.516	8.364	2.361	6.974
PM01Gene01259	6.472	7.71	7.349	7.187	5.736	9.197	11.566	9.771	10.383	13.581	4.115	11.524
PM01Gene01260	75.428	82.081	73.888	106.135	60.699	80.978	122.59	108.322	131.426	110.271	57.186	91.417
PM01Gene01261	31.945	42.131	28.679	16.58	58.526	37.54	38.092	24.519	25.754	67.208	18.872	53.747
PM01Gene01262	24.399	16.581	22.984	14.689	18.781	25.143	17.137	16.175	17.306	22.916	19.377	17.052
PM01Gene01263	25.668	22.717	22.866	22.329	34.948	37.707	18.388	22.589	15.152	34.596	14.967	25.159
PM01Gene01264	20.928	10.825	11.039	11.201	6.325	13.999	19.375	7.406	13.288	6.374	4.601	5.955
PM01Gene01265	8.68	8.427	7.837	11.037	10.274	12.605	13.477	9.55	8.999	18.882	7.456	10.857
PM01Gene01266	0	0	0	0	0	0	0	0	0	0	0	0
PM01Gene01267	9.863	11.937	12.598	7.168	5.508	5.71	9.569	12.058	11.162	9.905	1.577	8.393
PM01Gene01268	16.877	18.981	16.033	13.812	7.772	15.068	30.219	14.911	19.796	20.113	7.889	11.33
PM01Gene01269	45.708	42.555	43.765	26.512	59.332	50.611	36.01	29.289	34.163	58.184	34.479	69.953
PM01Gene01270	43.303	37.24	35.668	27.488	33.328	28.636	27.777	20.052	14.653	29.477	30.914	28.604
PM01Gene01271	27.017	30.539	22.333	16.157	16.661	26.877	18.648	13.516	14.522	17.644	15.375	8.193
PM01Gene01272	55.814	63.458	89.502	49.523	46.922	63.125	49.408	66.279	59.213	54.237	62.481	50.663
PM01Gene01273	4.51	1.846	3.325	3.795	3.797	6.283	1.218	2.347	2.217	2.517	4.676	3.083
PM01Gene01274	29.156	54.779	47.886	30.06	51.355	74.517	39.095	41.373	37.888	56.941	35.465	47.193
PM01Gene01275	31.296	44.091	97.92	31.057	63.566	39.179	31.021	42.19	46.424	31.521	79.389	31.554
PM01Gene01276	53.7	58.416	56.837	85.479	25.918	48.962	75.666	93.986	108.549	192.432	30.674	69.228
PM01Gene01277	25.011	37.521	34.485	27.108	12.17	23.522	48.399	48.414	55.41	41.203	12.705	20.233
PM01Gene01278	20.347	18.925	24.632	22.638	11.995	18.359	18.565	22.361	16.987	10.799	23.655	12.435
PM01Gene01279	62.859	40.541	30.006	42.017	24.225	48.632	60.899	25.693	43.57	19.31	36.448	16.691
PM01Gene01280	226.271	238.352	294.654	276.253	188.895	259.051	317.197	336.14	519.451	274.508	228.957	320.176
PM01Gene01281	55.491	54.278	43.628	48.511	46.798	65.191	60.219	47.631	52.223	60.749	72.771	45.181
PM01Gene01282	26.231	22.325	22.252	27.631	19.944	18.873	18.554	20.737	16.479	18.648	31.332	18.663
PM01Gene01283	49.833	63.803	52.688	63.029	41.096	60.031	66.238	57.855	55.96	53.289	50.854	41.12
PM01Gene01284	78.723	94.458	88.03	131.68	41.584	86.24	120.64	132.523	120.956	81.668	53.889	82.265
PM01Gene01285	30.985	77.436	84.959	77.662	81.179	113.387	149.275	137.595	166.027	277.8	59.745	201.691
PM01Gene01286	21.334	29.13	22.192	18.349	18.434	24.7	29.09	21.566	23.044	19.984	20.011	14.467
PM01Gene01287	9.272	10.782	11.595	11.297	8.194	9.42	12.025	11.677	10.595	11.328	9.111	10.201
PM01Gene01288	15.684	23.385	15.02	11.353	21.328	10.67	28.223	18.505	19.106	15.002	13.83	15.307
PM01Gene01289	126.772	121.897	141.574	75.75	150.267	135.661	111.655	107.475	127.681	159.818	107.776	150.663
PM01Gene01290	6.219	4.71	4.698	4.459	1.285	4.813	7.042	6.002	5.015	2.366	0.862	4.52
PM01Gene01291	63.732	101.563	76.077	68.819	37.63	68.576	106.638	82.712	106.23	69.207	54.607	81.972
PM01Gene01292	38.151	42.928	32.729	36.735	18.802	32.208	67.472	54.749	57.619	57.383	20.009	40.726
PM01Gene01293	4.448	2.887	2.311	1.886	1.926	4.302	1.422	1.21	1.662	2.194	1.475	1.6
PM01Gene01294	2.457	0.287	0.598	0.822	0.549	0.697	0.023	0.137	0.022	0.263	0.91	0.233
PM01Gene01295	39.772	29.193	33.364	27.09	34.228	45.409	10.303	14.33	8.389	12.575	44.137	11.028
PM01Gene01296	13.833	14.38	12.321	14.709	6.414	10.615	15.064	11.473	12.398	7.876	10.565	6.454
PM01Gene01297	1.567	0.774	0.934	0.841	1.086	0.621	0	0.407	0.646	0	0.559	2.771
PM01Gene01298	2.89	1.979	0.949	1.514	1.379	0.841	0.676	0.813	0.544	0.255	1.703	0.452
PM01Gene01299	75.778	80.72	58.797	72.974	37.887	66.641	72.717	91.067	70.699	57.707	37.495	65.462
PM01Gene01300	12.159	11.315	7.244	6.566	7.338	3.876	6.383	12.237	6.401	3.385	6.103	6.334
PM01Gene01301	17.259	22.077	13.606	17.139	7.961	12.238	25.166	15.303	17.947	19.037	10.833	12.739
PM01Gene01302	15.462	17.376	12.091	13.631	9.037	15.436	12.823	13.248	10.63	10.667	15.325	9.501
PM01Gene01303	13.198	12.017	11.807	6.27	2.482	6.515	14.633	12.065	11.141	10.369	1.643	4.571
PM01Gene01304	4.264	3.691	3.305	2.276	1.398	2.336	3.253	3.248	2.916	2.156	0.602	2.79
PM01Gene01305	14.562	13.762	8.009	7.616	2.002	6.607	22.38	6.045	14.856	3.763	2.361	4.231
PM01Gene01306	4.628	3.944	8.969	3.055	0.881	2.216	1.265	4.874	3.729	1.744	0.785	4.158
PM01Gene01307	6.058	2.283	4.465	0.635	0.097	0.149	0.172	2.673	1.37	0.07	0.335	1.12
PM01Gene01308	87.514	103.651	96.035	71.551	88.758	76.918	107.414	80.845	90.767	99.161	62.218	83.656
PM01Gene01309	18.204	31.224	21.519	14.97	16.857	14.94	34.428	22.261	24.804	20.982	9.121	20.001
PM01Gene01310	0.829	0.622	1.343	4.019	0.459	1.532	0.55	0.775	0.546	0.372	0.709	0.073
PM01Gene01311	139.516	131.656	386.636	75.492	45.977	42.684	64.675	246.424	169.584	36.973	51.11	106.558
PM01Gene01312	3.295	1.846	1.289	1.266	2.384	1.882	3.176	1.054	1.985	1.656	3.505	2.499
PM01Gene01313	25.085	20.706	30.488	28.088	63.318	36.582	18.121	24.829	21.761	52.658	42.87	55.756
PM01Gene01314	61.086	31.843	43.362	35.613	34.647	33.677	28.191	28.152	31.502	29.791	31.751	45.52
PM01Gene01315	5.64	3.975	4.122	4.174	3.907	4.02	3.758	2.87	2.339	3.33	4.355	3.821
PM01Gene01316	3.637	3.561	4.607	3.831	0.681	1.903	3.718	4.513	3.645	2.616	0.156	2.534
PM01Gene01317	67.065	85.757	54.672	55.915	49.956	54.363	96.378	53.888	62.209	63.412	46.545	48.943
PM01Gene01318	31.86	35.892	28.588	37.29	58.413	44.682	28.346	29.09	32.703	49.651	46.604	52.247
PM01Gene01319	18.938	26.689	24.595	17.505	26.063	26.455	23.262	17.368	18.725	34.153	21.664	28.756
PM01Gene01320	97.605	124.051	115.348	121.934	68.076	136.733	177.191	137.07	176.595	198.265	85.133	94.098
PM01Gene01321	9.233	13.022	10.657	12.739	5.553	9.594	14.7	19.097	18.574	11.818	5.417	11.429
PM01Gene01322	20.684	29.522	24.787	23.763	12.807	20.826	44.215	42.725	46.382	38.501	11.779	22.869
PM01Gene01323	0.189	0.187	0.145	0.203	0.164	0.196	0.094	0.088	0.145	0.421	0.128	0.418
PM01Gene01324	0	0	0	0	0	0	0	0	0	0	0	0
PM01Gene01325	52.1	69.286	46.906	47.116	44.566	51.896	51.613	43.455	44.914	51.321	60.581	37.754
PM01Gene01326	58.293	88.527	79.25	82.664	44.535	65.639	83.895	87.535	81.712	58.416	68.174	51.839
PM01Gene01327	35.192	48.4	24.033	28.217	14.136	21.406	40.998	27.193	36.548	38.048	11.999	20.005
PM01Gene01328	1.481	0.698	0.787	0.66	0.316	0.602	0.756	1.155	0.601	0.711	0.162	0.403
PM01Gene01329	10.665	8.189	16.025	15.855	8.13	9.642	8.805	13.521	17.385	11.134	2.892	10.758
PM01Gene01330	0.061	0	0	0.196	0	0.241	0	0.079	0	0	0.361	0
PM01Gene01331	212.339	275.58	243.927	414.57	86.344	368.822	442.558	394.381	500.272	234.339	216.93	274.495
PM01Gene01332	246.254	361.305	319.88	535.869	89.296	494.247	562.012	556.504	642.324	398.04	179.269	355.577
PM01Gene01333	6.527	8.128	5.51	3.895	5.731	4.199	5.866	5.668	5.885	4.724	4.455	4.57
PM01Gene01334	2.081	0.886	1.45	1.683	2.328	2.282	0.363	0.374	0.58	1.198	2.396	0.707
PM01Gene01335	46.224	48.695	44.469	61.612	87.663	70.875	37.047	35.866	32.501	55.543	138.214	54.651
PM01Gene01336	15.071	14.259	12.637	14.189	21.605	14	12.265	12.334	10.548	13.228	20.041	12.373
PM01Gene01337	61.685	53.177	48.216	50.269	25.02	52.526	63.946	85.63	68.898	53.551	34.37	54.253
PM01Gene01338	0	0	0	0	0	0	0	0	0	0	0	0
PM01Gene01339	0	0	0	0	0	0	0	0	0	0	0	0
PM01Gene01340	23.247	50.279	47.47	71.44	47.319	54.408	72.169	69.262	70.087	170.254	81.011	147.152
PM01Gene01341	30.576	30.628	36.127	57.939	27.035	42.709	56.275	48.038	41.135	37.216	51.329	37.192
PM01Gene01342	7.475	8.896	5.536	6.224	5.429	6.499	6.6	5.769	4.765	5.735	5.791	2.936
PM01Gene01343	1.668	1.461	2.644	1.107	2.86	1.294	1.141	0.972	0.85	1.266	2.411	1.976
PM01Gene01344	0	0	0	0	0	0	0	0	0	0	0	0
PM01Gene01345	0	0	0	0	0	0	0	0	0	0	0	0
PM01Gene01346	74.759	67.385	103.462	52.216	47.056	42.223	47.148	78.849	57.633	21.634	63.723	27.061
PM01Gene01347	18.49	16.695	12.403	20.753	16.539	21.338	17.745	14.056	11.569	19.957	14.546	16.233
PM01Gene01348	3.383	3.851	3.856	6.153	3.502	4.854	2.889	3.034	2.09	2.889	4.412	3.656
PM01Gene01349	32.722	17.526	16.931	15.11	13.643	20.389	7.802	5.339	5.115	15.232	13.731	7.083
PM01Gene01350	0.071	0.035	0.127	0.191	0	0.094	0	0	0	0	0.085	0
PM01Gene01351	0.406	0.432	0.446	0.368	0.054	0.206	0.3	0.446	0.437	0.039	0	0.276
PM01Gene01352	0.068	0.022	0	0.024	0	0.06	0.02	0	0	0	0	0.1
PM01Gene01353	0.522	0.221	0.756	0.64	0	0.443	0.586	0.242	0.369	0.186	0.044	0
PM01Gene01354	0.78	0.741	0.693	0.525	0.026	0.424	0.254	0.925	0.605	0.706	0.055	0.372
PM01Gene01355	6.826	6.337	9.799	7.88	2.611	5.537	8.663	10.277	7.882	6.155	4.07	3.876
PM01Gene01356	95.85	58.641	72.453	58.442	71.861	88.979	52.889	69.886	37.746	90.098	114.449	83.255
PM01Gene01357	38.028	51.866	38.706	9.543	93.098	19.936	40.676	25.636	45.36	89.798	34.638	114.661
PM01Gene01358	1.434	1.574	1.898	1.489	2.956	1.592	0.974	1.124	0.675	0.568	3.028	1.056
PM01Gene01359	6.595	12.665	7.712	8.003	5.282	11.482	22.202	10.525	19.766	20.103	5.092	9.016
PM01Gene01360	16.226	13.999	11.067	6.064	4.196	4.095	19.725	19.678	17.649	3.617	2.137	5.556
PM01Gene01361	0	0	0	0	0	0	0	0	0	0	0	0
PM01Gene01362	0	0	0	0	0	0	0	0	0	0	0	0
PM01Gene01363	0.709	0.442	0.4	1.16	6.202	2.068	0.326	0.267	0.645	7.91	4.431	7.913
PM01Gene01364	26.246	20.903	16.489	33.006	55.396	27.617	14.573	15.197	11.597	33.109	49.417	34.584
PM01Gene01365	0.206	0	0.082	0.221	0.179	0	0.06	0.067	0.085	0.172	0.327	0.152
PM01Gene01366	0	0.082	0.025	0.022	0.144	0.109	0	0	0	0	0.172	0.091
PM01Gene01367	1.629	0.383	1.109	0.749	0.067	0.768	0.034	0	0.096	0	0.553	0.171
PM01Gene01368	2.874	1.42	2.158	2.872	1.295	1.871	0.43	1.791	0.989	0.909	4.046	0.913
PM01Gene01369	0	0	0	0	0	0	0	0	0	0	0	0
PM01Gene01370	0	0	0	0	0	0	0	0	0	0	0	0
PM01Gene01371	11.963	4.242	4.023	3.335	3.641	4.183	3.115	3.271	2.22	1.994	2.99	1.472
PM01Gene01372	9.725	3.903	5.166	4.02	2.386	3.851	3.06	2.843	1.519	1.921	2.768	2.283
PM01Gene01373	0.078	0.174	0.187	0.063	0.679	0.181	0.034	0.28	0.016	0.122	0.489	0.347
PM01Gene01374	1.41	1.227	1.856	0.565	1.276	0.445	1.801	1.409	0.312	0.42	0.95	0.512
PM01Gene01375	61.837	88.192	61.662	31.439	40.017	33.412	72.375	48.042	57.076	8.57	66.155	11.682
PM01Gene01376	9.517	5.472	5.856	5.272	4.458	4.222	15.39	17.689	17.74	20.044	3.892	7.067
PM01Gene01377	0.35	0.259	0.052	0.516	0.151	0.635	0.61	0.823	0.828	1.199	0.311	0.483
PM01Gene01378	0.102	0.235	0.081	0.474	0.294	0.762	0.089	0.022	0.056	0.635	0.242	0.825
PM01Gene01379	5.34	11.947	8.421	12.769	9.355	10.283	24.129	9.326	49.067	64.721	10.596	19.64
PM01Gene01380	1.251	0.983	1.152	1.22	3.841	0.939	0.298	1.497	0.586	0.993	2.534	1.319
PM01Gene01381	7.269	4.411	5.886	6.362	11.728	7.318	3.653	4.667	3.572	6.806	8.301	11.151
PM01Gene01382	63.945	44.806	82.24	52.881	167.031	108.31	40.091	40.515	34.255	136.785	66.539	144.251
PM01Gene01383	28.111	28.48	43.8	45.504	98.858	72.372	33.128	34.709	30.703	82.919	49.47	84.178
PM01Gene01384	80.144	95.168	149.353	161.568	219.951	148.321	132.616	221.489	233.899	520.075	59.424	275.676
PM01Gene01385	1.614	0.666	1.534	1.425	3.786	2.32	0.178	0.77	0.168	3.186	1.602	3.928
PM01Gene01386	33.687	58.502	30.196	23.529	43.882	27.573	22.873	31.47	20.262	45.054	30.368	47.637
PM01Gene01387	19.293	15.579	15.746	18.144	47.749	30.702	6.614	11.963	6.097	36.261	30.034	64.817
PM01Gene01388	0.033	0.195	0.235	0.493	0.512	0.824	0	0.021	0.054	0.082	0.546	0.29
PM01Gene01389	2.154	0.988	0.367	0.99	1.066	0.812	0.873	1.749	0.38	0.576	1.005	1.19
PM01Gene01390	0.032	0	0.038	0.069	0	0.042	0	0.021	0	0	0.727	0
PM01Gene01391	0.589	0.521	0.628	0.266	0.161	0	0.135	0.564	0.383	0.116	0.552	0.548
PM01Gene01392	17.41	23.98	22.009	16.167	10.496	14.919	21.456	18.778	23.758	26.942	6.792	13.392
PM01Gene01393	8.196	9.472	8.43	17.479	20.916	14.351	7.155	12.514	9.028	10.008	41.032	25.138
PM01Gene01394	0.41	0.46	0.713	2.046	6.087	1.888	0.387	0.663	0.557	1.452	10.63	16.268
PM01Gene01395	0.605	1.064	0.157	0.153	0.343	0.232	0.605	0.257	0.851	0.165	0.196	0.486
PM01Gene01396	28.348	24.069	42.161	56.294	137.167	74.904	13.666	29.481	18.229	39.016	136.052	200.86
PM01Gene01397	5404.6	6614.52	12793.5	5976.6	21865.7	11847.9	7802.21	8798.39	11174.3	25699.7	9485.55	32140.2
PM01Gene01398	8.663	13.282	11.592	8.114	8.852	7.217	18.037	11.45	8.267	10.012	6.327	7.536
PM01Gene01399	13.419	14.385	14.384	17.185	34.807	18.579	19.834	21.182	16.438	42.649	44.13	50.449
PM01Gene01400	11.071	13.362	10.177	13.078	20.878	11.376	16.277	16.546	9.361	7.206	20.014	10.587
PM01Gene01401	4.872	3.911	3.211	3.433	6.208	4.951	2.131	2.336	1.586	3.731	7.564	4.884
PM01Gene01402	14.637	12.438	8.39	9.523	21.503	11.442	8.318	7.521	5.155	12.625	16.41	8.201
PM01Gene01403	0	0	0	0.091	0.073	0.168	0	0.055	0	0.053	0.252	0
PM01Gene01404	31.641	22.244	26.681	22.657	26.821	18.169	15.172	33.769	16.821	12.577	33.956	19.017
PM01Gene01405	41.271	49.423	80.882	102.444	82.625	103.513	56.044	64.563	67.135	102.436	151.622	108.103
PM01Gene01406	18.949	33.067	19.696	25.43	44.482	30.679	43.816	31.664	27.419	28.816	41.099	35.123
PM01Gene01407	13.262	14.81	13.559	17.16	30.562	24.729	24.011	19.329	17.518	14.257	29.945	32.439
PM01Gene01408	36.818	62.959	67.915	47.344	148.24	59.809	97.466	86.261	89.69	154.919	56.896	246.858
PM01Gene01409	35.788	39.354	209.857	33.356	18.074	24.53	74.185	198.026	76.374	10.428	43.73	22.763
PM01Gene01410	18.438	36.281	42.572	40.338	51.279	45.089	23.809	26.288	20.593	23.907	45.763	39.045
PM01Gene01411	3.064	2.473	1.32	4.703	2.601	2.683	1.576	2.71	1.875	3.538	6.883	1.173
PM01Gene01412	158.888	79.521	89.353	63.835	79.092	112.262	39.324	60.834	57.403	53.622	97.642	42.199
PM01Gene01413	3.431	2.747	2.832	2.044	1.553	2.22	8.28	5.463	2.586	2.405	1.785	0.842
PM01Gene01414	12.106	11.909	15.48	9.265	15.979	14.127	16.398	17.219	16.22	22.391	10.034	15.674
PM01Gene01415	24.769	27.653	24.38	24.795	20.504	23.159	41.117	35.1	35.006	25.791	27.664	24.045
PM01Gene01416	690.111	908.627	789.663	1381.34	284.934	1218.32	1031.77	1177.61	1281.42	951.507	485.736	962.84
PM01Gene01417	14.101	9.879	9.938	7.251	7.436	14.03	8.782	5.522	7.903	9.537	6.889	9.871
PM01Gene01418	0	0	0	0	0	0	0	0	0	0	0	0
PM01Gene01419	2.026	1.043	1.53	0.826	0.84	1.394	0.623	0.853	0.705	1.032	2.441	1.324
PM01Gene01420	49.434	61.001	20.722	14.672	53.588	20.442	34.946	43.752	33.768	44.418	14.303	45.925
PM01Gene01421	76.935	88.763	70.836	96.674	43.812	72.006	99.857	110.356	97.729	83.291	73.69	79.757
PM01Gene01422	0.615	0.576	0.617	0.452	0.056	0.684	0.622	0.842	0.774	0.808	0.077	0.286
PM01Gene01423	5.406	5.512	8.452	16.562	0.524	11.305	8.042	11.015	7.341	3.668	2.466	7.358
PM01Gene01424	13.323	14.373	18.951	18.755	9.999	13.372	13.067	23.831	14.353	26.315	6.629	15.396
PM01Gene01425	1.838	2.357	3.201	3.337	4.499	2.147	2.021	4.306	2.796	53	1.386	3.358
PM01Gene01426	0.741	0.537	0.824	0.371	1.967	0.978	0.388	1.348	0.732	6.469	0.88	1.091
PM01Gene01427	0.162	0.053	0.579	0.406	1.216	0.499	0.33	0.246	0.044	2.898	0.449	1.313
PM01Gene01428	0.199	0.065	0.079	0.261	0.153	0.058	0.058	0.129	0.055	0.055	0.289	0.049
PM01Gene01429	0	0	0	0	0	0	0	0	0	0	0	0
PM01Gene01430	0	0	0	0	0	0	0	0	0	0	0	0
PM01Gene01431	0.107	0.021	0	0.504	0	0.056	0	0	0.035	0.053	0.152	0
PM01Gene01432	0.142	0.076	0.077	0.166	0.045	0.102	0.157	0.042	0.021	0.064	0.046	0.057
PM01Gene01433	0	0	0	0	0	0	0	0	0	0	0	0
PM01Gene01434	0	0	0	0	0	0	0	0	0	0	0	0
PM01Gene01435	0	0	0	0	0	0	0	0	0	0	0	0
PM01Gene01436	0	0	0	0	0	0	0	0	0	0	0	0
PM01Gene01437	0	0	0	0	0	0	0	0	0	0	0	0
PM01Gene01438	0	0	0	0	0	0	0	0	0	0	0	0
PM01Gene01439	0	0	0	0	0	0	0	0	0	0	0	0
PM01Gene01440	0	0	0	0	0	0	0	0	0	0	0	0
PM01Gene01441	0	0	0	0	0	0	0	0	0	0	0	0
PM01Gene01442	0	0	0	0	0	0	0	0	0	0	0	0
PM01Gene01443	0	0	0	0	0	0	0	0	0	0	0	0
PM01Gene01444	0	0	0	0	0	0	0	0	0	0	0	0
PM01Gene01445	0	0	0	0	0	0	0	0	0	0	0	0
PM01Gene01446	0	0	0	0	0	0	0	0	0	0	0	0
PM01Gene01447	0	0	0	0	0	0	0	0	0	0	0	0
PM01Gene01448	0	0	0	0	0	0	0	0	0	0	0	0
PM01Gene01449	0	0	0	0	0	0	0	0	0	0	0	0
PM01Gene01450	0	0	0	0	0	0	0	0	0	0	0	0
PM01Gene01451	0	0	0	0	0	0	0	0	0	0	0	0
PM01Gene01452	0	0	0	0	0	0	0	0	0	0	0	0
PM01Gene01453	0	0	0	0	0	0	0	0	0	0	0	0
PM01Gene01454	0	0	0	0	0	0	0	0	0	0	0	0
PM01Gene01455	0	0	0	0	0	0	0	0	0	0	0	0
PM01Gene01456	0	0	0	0	0	0	0	0	0	0	0	0
PM01Gene01457	0	0	0	0	0	0	0	0	0	0	0	0
PM01Gene01458	0	0	0	0	0	0	0	0	0	0	0	0
PM01Gene01459	0	0	0	0	0	0	0	0	0	0	0	0
PM01Gene01460	0	0	0	0	0	0	0	0	0	0	0	0
PM01Gene01461	0	0	0	0	0	0	0	0	0	0	0	0
PM01Gene01462	0	0	0	0	0	0	0	0	0	0	0	0
PM01Gene01463	2.239	2.212	3.514	5.113	6.45	3.424	1.084	2.391	1.388	3.54	13.378	3.772
PM01Gene01464	0.367	0.072	0.612	1.023	0	0.872	0.128	0.286	0	0	0.087	0.162
PM01Gene01465	0.342	0.491	0.148	1.067	0.538	0.533	0.271	0.283	0.615	1.28	0.295	0.412
PM01Gene01466	235.575	214.302	337.437	556.944	592.908	559.07	265.833	325.062	251.558	825.078	1113.38	1004.16
PM01Gene01467	125.601	100.06	99.36	252.447	109.192	158.314	99.03	147.59	116.655	118.83	280.769	146.763
PM01Gene01468	0.154	0.022	0.078	0.329	0	0.058	0	0.014	0	0.027	0.99	0
PM01Gene01469	0.249	0.082	0.495	2.851	0.575	1.206	0.798	0.054	0.89	0.104	0.099	0.183
PM01Gene01470	0.361	0.285	0.344	1.354	0	1.047	0.126	0.047	0.267	0.135	0.086	0.08
PM01Gene01471	0	0	0	0.02	0.033	0	0.05	0.037	0	0	0	0
PM01Gene01472	4.427	3.931	4.181	4.395	4.811	3.543	4.152	4.926	2.638	2.614	3.44	3.538
PM01Gene01473	4.281	5.494	2.501	1.711	5.16	2.853	2.62	3.518	1.539	2.801	5.16	4.915
PM01Gene01474	1.94	1.51	1.191	0.504	4.784	1.862	2.206	2.368	0.823	0.806	0.698	0.909
PM01Gene01475	0.241	0.373	0.389	0.092	0.268	0.136	0.3	0.212	0.212	0.193	0.184	0.38
PM01Gene01476	143.991	169.2	162.487	221.45	98.672	144.737	194.15	236.504	202.194	146.047	140.508	152.115
PM01Gene01477	2.562	1.566	1.5	0.722	0.564	0.802	2.388	1.34	1.27	0.758	0.748	0.767
PM01Gene01478	4.526	4.538	4.913	7.644	1.397	4.408	10.896	10.337	8.77	7.547	0.852	7.228
PM01Gene01479	5.636	4.584	9.724	7.018	4.68	3.755	16.343	11.99	13.945	9.668	2.26	20.269
PM01Gene01480	48.429	48.222	39.65	54.598	51.24	52.551	38.365	38.574	34.207	50.695	63.665	39.445
PM01Gene01481	1.211	1.158	1.262	0.671	0.273	1.658	1.515	1.025	1.555	1.096	0.281	1.456
PM01Gene01482	85.261	106.712	77.064	67.542	66.387	81.245	117.331	102.923	106.712	116.069	58.107	99.157
PM01Gene01483	4.839	4.362	4.806	3.848	7.498	4.259	2.946	3.393	3.603	2.886	6.026	5.768
PM01Gene01484	173.087	218.752	242.075	288.167	182.621	267.955	268.954	257.767	323.153	377.793	232.388	262.633
PM01Gene01485	25.825	28.853	19.557	28.911	13.793	17.524	44.809	26.659	27.178	20.07	26.664	20.798
PM01Gene01486	39.07	41.967	32.177	32.274	29.705	33.861	38.689	31.081	26.752	32.669	37.154	24.75
PM01Gene01487	28.228	28.038	35.807	32.559	24.178	40.671	25.04	33.427	35.888	27.638	41.824	53.652
PM01Gene01488	13.837	16.936	13.618	13.472	3.612	11.247	23.543	18.42	19.328	10.773	3.402	12.008
PM01Gene01489	197.33	193.578	210.499	127.004	285.799	229.243	199.752	216.658	217.818	421.037	151.274	415.3
PM01Gene01490	3.17	3.671	4.604	3.64	1.758	2.616	4.887	5.198	4.796	3.151	1.177	3.174
PM01Gene01491	7.183	6.177	9.563	12.604	18.505	13.639	7.277	9.507	6.649	8.683	9.481	27.235
PM01Gene01492	836.991	953.42	1188.76	483.499	1778.4	1113.32	1106.46	821.692	1174.69	1446.87	561.102	2586.26
PM01Gene01493	39.838	53.062	132.294	117.579	296.37	162.816	107.841	109.054	161.525	321.798	176.774	517.767
PM01Gene01494	69.001	100.298	80.348	66.039	81.321	90.447	114.643	83.704	110.755	139.834	55.397	106.518
PM01Gene01495	72.482	68.109	64.519	67.878	93.998	86.148	63.697	50.981	56.802	91.356	83.45	88.21
PM01Gene01496	3.061	2.732	2.61	3.316	1.749	3.22	5.412	3.947	3.495	2.655	1.624	3.536
PM01Gene01497	21.307	42.465	60.377	72.423	118.161	91.354	90.489	68.003	121.45	201.488	58.21	200.703
PM01Gene01498	15.318	7.951	9.911	10.494	5.802	12.717	5.041	4.218	4.831	9.964	3.412	5.619
PM01Gene01499	0	0	0	0	0	0	0	0	0	0	0	0
PM01Gene01500	15.456	16.085	17.747	13.199	15.916	19.314	10.25	14.259	9.335	10.435	17.023	13.345
PM01Gene01501	17.988	14.945	20.867	28.944	3.953	17.631	23.942	27.98	32.984	24.52	3.197	20.626
PM01Gene01502	19.841	23.396	30.507	51.491	58.926	60.834	19.369	16.287	25.225	40.448	161.179	69.057
PM01Gene01503	19.24	13.862	13.061	17.636	12.519	11.956	20.426	12.248	12.458	10.327	21.562	7.128
PM01Gene01504	11.432	12.702	10.282	7.937	4.059	9.449	14.192	13.004	13.234	12.281	3.835	9.799
PM01Gene01505	15.467	16.67	19.394	27.728	23.676	23.144	18.021	10.574	15.505	7.948	50.287	16.327
PM01Gene01506	6.856	7.144	5.492	5.779	5.837	2.966	7.419	7.356	6.242	2.803	3.354	2.355
PM01Gene01507	40.215	47.218	33.885	34.688	26.635	36.747	81.218	46.799	57.369	29.76	25.312	25.032
PM01Gene01508	16.148	12.521	19.006	17.038	8.251	18.696	11.844	13.265	11.342	9.039	16.824	16.231
PM01Gene01509	388.622	119.233	302.337	176.783	205.834	171.631	73.935	81.02	96.478	63.281	175.598	196.224
PM01Gene01510	45.923	15.755	45.462	62.606	82.438	72.669	25.423	20.769	33.836	173.174	99.364	82.829
PM01Gene01511	281.956	256.77	380.978	322.606	1014.58	572.008	293.581	293.196	340.925	943.299	418.762	1231.22
PM01Gene01512	0.297	0.294	0.157	0.106	0.114	0.349	0.144	0.129	0.054	0.123	0	0.146
PM01Gene01513	28.153	31.262	25.655	19.802	22.683	19.79	23.237	32.103	23.543	17.046	18.332	17.467
PM01Gene01514	5.557	4.681	3.085	3.388	3.596	2.587	1.545	2.775	1.952	2.39	2.467	3.651
PM01Gene01515	5.217	4.278	5.564	4.785	0.813	2.583	5.784	6.118	5.158	3.611	0.372	5.245
PM01Gene01516	0.1	0.396	0.239	0.43	0.173	0.198	0.306	0.195	0.041	0.25	0	0
PM01Gene01517	8.437	5.842	22.342	4.022	32.967	8.187	4.155	7.45	8.615	5.217	8.652	24.537
PM01Gene01518	5.474	5.15	4.892	4.598	16.903	8.741	5.727	5.858	8.473	17.597	5.522	18.987
PM01Gene01519	57.892	70.168	43.895	34.002	39.705	63.492	72.707	44.974	44.727	37.002	31.468	33.202
PM01Gene01520	6.313	7.587	4.743	4.172	1.553	3.792	10.246	6.597	7.182	4.387	1.748	4.644
PM01Gene01521	7.135	6.217	4.086	4.123	0.957	4.311	10.812	4.448	5.837	4.841	0.865	3.303
PM01Gene01522	7852.17	4645.04	10511.4	13392.3	13166.7	11912.6	3493.97	6209.63	4655.76	8342.49	19966.4	14847.3
PM01Gene01523	0.161	0.098	0.074	0	0.128	0.065	0.065	0.016	0.051	0.015	0.147	0.027
PM01Gene01524	1.022	0.529	0.87	0.626	0.253	0.193	0.212	0.538	0.722	0.607	0.925	0.86
PM01Gene01525	0.4	0	0.238	0.143	0.115	0	0.698	0.346	0.494	0.914	0.237	1.031
PM01Gene01526	1.075	0.231	0.501	0.301	0.648	0.556	0	0.121	0	0.292	0.111	1.033
PM01Gene01527	0.15	0.025	0.089	0.187	0.086	0.099	0.087	0.097	0.041	0.062	0.089	0.165
PM01Gene01528	3.76	1.576	2.851	1.344	2.763	4.663	0.895	1.37	0.422	0.853	1.76	1.888
PM01Gene01529	678.652	196.37	432.248	131.282	517.37	924.471	95.68	114.039	126.572	431.662	302.809	266.124
PM01Gene01530	20.007	20.084	14.831	17.086	29.034	17.771	17.043	15.419	14.465	19.767	22.406	16.243
PM01Gene01531	112.768	132.274	86.603	110.393	80.689	125.504	178.977	127.677	160.474	80.364	91.348	95.695
PM01Gene01532	21.614	18.803	15.673	17.182	18.399	21.557	21.925	17.074	16.606	12.325	19.317	16.636
PM01Gene01533	0.241	0	0.108	0	0.209	0.119	0	0.039	0	0	0.322	0.266
PM01Gene01534	7.988	10.193	25.738	10.015	97.161	31.566	14.543	18.814	21.39	24.275	29.423	94.168
PM01Gene01535	49.096	60.06	56.6	53.503	53.637	54.445	75.716	65.919	76.142	68.703	54.12	58.596
PM01Gene01536	2.418	1.195	1.72	1.987	3.411	2.24	1.073	1.609	1.221	2.968	3.892	3.404
PM01Gene01537	95.853	104.051	132.855	115.242	149.447	141.715	125.589	137.409	145.001	131.895	135.45	285.186
PM01Gene01538	46.618	20.993	54.925	12.697	18.503	15.785	19.995	29.213	32.536	16.275	10.869	26.375
PM01Gene01539	0.85	0.272	0.805	0.268	0.13	0.297	0.065	0.374	0.206	0.031	0.327	0
PM01Gene01540	20.288	9.533	14.353	13.743	11.674	15.037	9.943	7.577	8.845	6.516	15.219	6.883
PM01Gene01541	23.648	21.469	26.911	30.852	35.839	28.849	19.236	23.058	23.548	24.145	40.023	37.995
PM01Gene01542	39.414	44.483	30.541	19.245	24.77	39.413	33.47	36.118	31.134	32.141	18.02	22.652
PM01Gene01543	10.607	7.859	6.435	5.938	7.977	7.052	4.63	4.741	3.987	2.873	4.046	3.336
PM01Gene01544	12.035	5.403	5.119	4.963	2.012	10.653	11.893	3.595	7.457	2.114	1.089	3.627
PM01Gene01545	3.191	3.451	2.441	3.438	0.437	2.324	4.225	3.391	4.15	2.808	0.342	2.402
PM01Gene01546	4.381	3.664	3.332	2.78	0.708	2.275	5.743	4.753	5.065	3.196	0.937	3.904
PM01Gene01547	274.257	377.177	395.375	581.67	88.103	357.861	357.046	511.148	683.816	420.423	114.38	304.086
PM01Gene01548	123.558	111.585	149.913	205.831	458.517	381.555	103.805	92.813	96.955	312.101	408.667	354.135
PM01Gene01549	133.822	140.024	216.951	265.019	526.554	433.076	135.521	121.091	147.256	377.16	633.559	522.508
PM01Gene01550	19.143	18.397	13.136	12.284	18.832	15.635	14.663	13.95	11.093	15.074	17.276	15.923
PM01Gene01551	39.459	33.426	29.574	17.513	28.842	40.702	21.429	19.56	17.13	23.48	31.218	20.24
PM01Gene01552	26.318	34.676	16.104	17.365	20.545	20.703	18.422	20.175	15.323	19.501	14.451	13.253
PM01Gene01553	21.499	47.304	15.01	5.633	17.402	6.782	16.766	22.493	19.953	4.572	5.38	4.441
PM01Gene01554	7.071	8.846	8.839	7.496	14.476	7.873	9.922	10.594	9.311	7.027	9.93	11.206
PM01Gene01555	25.23	32.366	42.59	28.058	64.511	44.227	39.007	35.677	44.608	56.891	29.242	71.628
PM01Gene01556	0.513	0.29	0.087	2.28	4.887	3.532	0.064	0.381	0.091	3.977	6.617	5.183
PM01Gene01557	31.158	41.301	47.557	90.643	10.425	55.482	78.097	93.111	67.098	35.18	18.208	56.652
PM01Gene01558	0.373	0.246	0.185	0.167	0.484	0	0.081	0.162	0.051	0.077	0.148	0
PM01Gene01559	3.612	3.011	3.531	0.969	1.808	3.316	0.517	1.265	1.372	1.021	2.179	1.871
PM01Gene01560	1.585	1.364	0.731	1.042	1.682	0.945	0.045	0.531	0.379	0.191	0.911	0.678
PM01Gene01561	18.99	22.208	14.337	13.035	15.696	14.11	16.403	20.286	20.009	24.912	11.291	14.045
PM01Gene01562	54.76	62.283	56.746	53.96	76.524	68.533	42.508	47.616	42.851	73.455	87.803	64.646
PM01Gene01563	1.636	0.585	0.954	1.755	1.99	1.195	0.182	0.158	0.316	0.738	2.026	0.461
PM01Gene01564	23.84	20.453	23.328	15.744	19.25	22.184	24.03	15.777	20.19	20.649	12.714	13.355
PM01Gene01565	5.373	6.462	4.297	3.248	7.122	3.342	6.883	4.378	5.27	5.156	3.437	4.544
PM01Gene01566	36.736	45.795	32.74	62.281	25.907	43.638	62.294	53.817	51.85	32.73	31.311	37.463
PM01Gene01567	333.727	450.058	442.699	610.963	159.818	553.208	550.217	671.507	753.62	462.446	239.766	509.706
PM01Gene01568	44.987	55.945	52.472	70.563	111.475	79.568	50.157	49.981	48.227	93.367	122.231	85.853
PM01Gene01569	33.547	36.192	34.069	32.233	36.521	34.434	24.338	28.42	30.754	46.37	36.195	38.828
PM01Gene01570	405.527	302.283	591.56	193.074	951.234	544.844	505.201	455.151	568.583	859.844	267.197	1382.99
PM01Gene01571	5.783	5.786	4.419	3.646	2.472	2.758	4.188	4.866	3.904	3.139	1.958	2.764
PM01Gene01572	226.537	207.521	320.466	99.838	266.978	184.864	115.39	117.822	116.169	122.631	232.748	159.509
PM01Gene01573	19.35	26.225	15.889	11.526	6.594	13.559	21.186	19.765	23.446	16.073	4.362	15.209
PM01Gene01574	22.17	24.87	21.637	29.818	53.513	35.864	22.339	21.669	21.355	53.639	47.965	47.759
PM01Gene01575	72.314	69.109	79.496	62.847	157.368	99.531	66.541	59.117	75.639	132.163	65.634	153.713
PM01Gene01576	457.268	334.997	869.673	348.935	176.805	251.525	95.783	568.584	482.818	153.606	158.501	708.309
PM01Gene01577	47.639	33.679	31.005	24.899	39.589	35.276	43.308	47.701	54.041	47.504	22.123	36.379
PM01Gene01578	19.544	32.664	24.066	25.682	10.999	27.521	40.379	46.773	48.176	39.005	12.575	35.626
PM01Gene01579	143.812	130.814	310.053	214.119	467.098	328.224	178.407	177	259.832	366.886	398.822	681.56
PM01Gene01580	128.777	108.774	223.926	179.042	396.456	275.41	165.711	163.562	204.468	327.099	256.646	427.068
PM01Gene01581	0.341	0.673	0.507	0.639	0	0.112	0.595	0.775	0.351	0.85	0	0.376
PM01Gene01582	57.472	61.515	51.304	65.365	20.435	52.637	74.959	62.463	62.652	30.192	32.293	32.214
PM01Gene01583	61.387	80.54	68.966	71.526	24.702	58.589	93.74	87.523	109.068	116.536	30.889	59.846
PM01Gene01584	107.745	120.798	144.068	76.333	130.584	93.761	109.17	132.652	135.969	166.355	57.62	149.056
PM01Gene01585	22.768	33.33	35.472	35.153	24.242	35.049	35.561	43.613	50.313	40.91	26.345	31.819
PM01Gene01586	1.591	0.753	1.146	1.245	3.962	3.064	0.434	1.142	0.328	2.399	3.702	3.663
PM01Gene01587	2.976	2.639	2.116	2.505	0.526	1.183	2.639	2.651	1.924	1.277	0.988	2.757
PM01Gene01588	3.303	2.015	1.957	1.355	0.688	1.072	1.812	1.958	1.963	0.99	0.514	1.396
PM01Gene01589	63.157	57.318	54.117	53.559	61.422	60.164	58.852	42.076	47.565	36.672	67.909	41.078
PM01Gene01590	120.622	126.482	141.542	154.164	86.754	138.479	121.356	147.291	111.112	103.975	108.304	102.479
PM01Gene01591	74.485	31.991	61.759	25.316	55.815	47.724	24.323	28.553	22.357	26.205	35.591	40.222
PM01Gene01592	34.843	17.786	22.19	16.269	28.783	23.335	25.559	19.921	17.785	19.53	23.892	34.635
PM01Gene01593	3.402	2.521	3.066	31.089	3.097	33.425	43.825	4.435	25.785	57.912	13.626	16.576
PM01Gene01594	5.364	3.929	5.29	8.929	14.254	8.18	9.366	7.391	8.687	24.341	7.581	17.574
PM01Gene01595	35.545	33.472	40.643	32.444	30.875	41.311	38.08	39.279	44.893	52.71	35.824	85.062
PM01Gene01596	93.826	61.334	74.363	76.476	95.262	103.491	59.42	53.757	45.471	70.629	140.208	54.388
PM01Gene01597	31.386	25.724	20.745	23.167	12.233	21.206	59.468	17.289	42.186	16.239	12.328	13.528
PM01Gene01598	41.335	34.614	56.07	82.13	62.181	70.753	55.036	43.764	53.143	58.509	43.691	52.892
PM01Gene01599	15.923	10.813	15.208	14.411	11.085	16.796	10.037	16.302	13.478	16.264	20.042	19.032
PM01Gene01600	42.17	62.465	68.362	54.412	58.527	63.96	76.973	77.482	95.727	120.638	39.661	75.757
PM01Gene01601	28.56	29.228	27.648	36.167	39.807	34.551	16.272	17.547	13.411	17.765	63.74	15.329
PM01Gene01602	20.575	21.621	19.113	18.961	6.721	15.742	22.615	35.062	42.459	19.89	10.665	8.885
PM01Gene01603	48.146	47.487	42.573	59.691	69.409	63.24	34.427	31.754	28.839	52.007	79.897	51.497
PM01Gene01604	2.818	1.628	1.912	1.628	1.352	2.061	2.839	1.409	2.144	1.19	0.979	0.671
PM01Gene01605	3.141	1.602	0.785	1.304	0.175	0.803	1.017	1.909	1.294	0.632	1.625	0.784
PM01Gene01606	8.032	10.541	15.929	13.31	7.37	10.366	12.297	9.347	10.915	8.673	15.523	5.827
PM01Gene01607	11.449	16.019	28.123	43.144	13.815	30.473	53.844	17.302	55.05	84.858	22.595	37.457
PM01Gene01608	0	0	0	0	0	0	0	0	0	0	0	0
PM01Gene01609	19.507	16.617	14.307	14.17	11.825	10.456	22.159	18.147	18.125	10.682	11.536	13.357
PM01Gene01610	10.996	7.19	8.91	7.956	9.14	5.331	5.829	9.275	5.024	3.441	10.877	3.976
PM01Gene01611	0.139	0.023	0.028	0	0.1	0.046	0.02	0.03	0	0	0.027	0.026
PM01Gene01612	9.682	12.191	9.558	10.513	1.561	8.145	10.171	11.348	12.005	7.962	1.832	8.861
PM01Gene01613	221.201	160.058	346.894	186.637	1367.96	447.586	164.82	145.341	189.357	616.435	253.553	1576.91
PM01Gene01614	0.401	0.183	0.919	1.985	4.78	1.16	0.175	0.631	0.216	2.327	1.319	2.76
PM01Gene01615	40.724	30.918	36.444	43.052	57.712	55.693	14.121	15.461	12.826	31.38	71.743	33.72
PM01Gene01616	44.874	49.719	38.665	60.283	22.644	48.403	68.802	47.645	50.448	23.109	34.573	27.171
PM01Gene01617	10.616	9.549	6.555	25.325	17.678	21.993	11.007	7.589	20.907	35.378	27.588	22.506
PM01Gene01618	44.586	37.046	23.26	15.924	18.902	14.986	14.977	29.353	22.262	9.418	19.068	16.57
PM01Gene01619	16.786	14.771	14.1	25.139	26.844	19.314	5.005	11.204	6.462	16.361	49.849	20.672
PM01Gene01620	1.371	1.736	2.656	1.471	2.078	3.508	0.636	1.086	0.6	0.909	2.087	2.557
PM01Gene01621	12.186	11.61	10.872	10.719	11.849	12.13	9.994	12.703	8.627	9.05	15.534	14.015
PM01Gene01622	0	0	0	0	0	0	0	0	0	0	0	0
PM01Gene01623	23.294	27.249	50.814	33.236	56.953	40.633	29.463	39.083	36.518	48.775	40.011	77.73
PM01Gene01624	26.741	22.862	23.707	31.308	42.651	36.77	17.426	18.01	13.297	23.152	51.095	23.821
PM01Gene01625	35.408	67.087	105.093	45.501	62.293	64.233	115.653	77.239	145.626	382.814	60.621	100.09
PM01Gene01626	291.405	355.984	341.263	595.302	151.196	532.138	422.046	528.269	599.13	401.438	315.184	423.041
PM01Gene01627	1.713	2.789	3.076	2.743	2.674	1.688	4.38	2.743	8.408	1.745	3.21	6.983
PM01Gene01628	2326.95	345.619	1265.78	1030.77	1688.03	1266.03	143.526	240.042	163.12	401.669	1747.16	1039.92
PM01Gene01629	27.085	11.777	18.799	21.397	20.161	21.732	6.15	9.744	6.675	8.255	48.338	16.548
PM01Gene01630	60.57	56.593	65.887	61.024	73.655	63.731	49.076	45.899	49.125	76.562	121.899	62.516
PM01Gene01631	3.764	2.848	4.162	2.237	7.87	8.708	1.865	1.025	2.976	7.128	3.908	11.427
PM01Gene01632	37.309	30.746	36.063	42.058	55.059	59.766	23.157	21.773	18.02	38.283	84.853	29.644
PM01Gene01633	9.307	2.175	6.621	2.971	5.639	6.965	0.612	0.659	0.802	0.925	3.359	2.386
PM01Gene01634	1.994	0.822	1.568	1.91	0.268	1.073	0.845	0.88	0.638	0.773	0.184	0.941
PM01Gene01635	2.406	1.336	1.966	2.114	0.714	1.361	1.08	3.008	1.775	0.886	1.089	1.215
PM01Gene01636	0.719	0.154	0.41	0.671	0.108	0.495	0.191	0.569	0.412	0.078	1.003	0.276
PM01Gene01637	3.418	3.181	5.841	7.314	0.658	3.605	1.168	4.912	2.071	0.541	1.16	2.797
PM01Gene01638	2.384	1.376	2.06	1.584	1.105	1.418	1.231	2.803	1.521	1.822	0.279	0.779
PM01Gene01639	0.403	0.133	0.572	0.886	0.599	0.685	0.101	0.312	0.237	0.288	1.415	0.212
PM01Gene01640	39.535	55.329	60.732	67.596	43.558	59.513	82.008	85.039	110.024	39.934	54.311	57.405
PM01Gene01641	5.38	3.274	5.461	5.464	5.031	4.294	2.679	4.307	4.096	5.844	11.592	6.102
PM01Gene01642	64.644	31.327	49.444	43.331	37.352	43.991	22.663	24.4	23.679	22.273	60.336	27.753
PM01Gene01643	749.36	206.984	445.821	201.796	332.582	437.571	126.273	107.876	117.021	188.978	309.022	282.38
PM01Gene01644	28.871	36.8	40.307	51.391	32.63	37.121	30.482	25.29	27.37	37.86	50.824	22.265
PM01Gene01645	0.331	0.28	0.113	0.557	0.327	0.125	0.453	0.092	0.117	1.531	0.112	0
PM01Gene01646	1.556	1.565	2.731	2.883	2.695	1.905	1.235	2.077	1.888	2.4	6.252	1.375
PM01Gene01647	220.785	300.89	452.941	143.702	154.529	92.85	132.172	314.542	194.218	74.098	228.193	54.258
PM01Gene01648	39.09	53.912	21.36	21.261	10.554	20.975	45.225	32.526	33.756	28.274	10.453	14.241
PM01Gene01649	2.047	1.435	1.547	2.03	0.686	1.598	0.865	1.244	1.85	3.157	1.908	1.264
PM01Gene01650	92.514	98.864	139.835	65.667	49.204	52.534	44.871	124.736	116.373	64.09	46.443	54.787
PM01Gene01651	32.397	35.23	27.115	31.917	24.815	34.155	42.864	28.039	34.502	39.585	25.067	30.476
PM01Gene01652	10.383	12.317	9.015	11.241	9.257	11.261	12.855	7.8	9.636	6.259	8.849	4.989
PM01Gene01653	4.013	5.312	4.364	6.436	8.703	4.629	4.727	4.835	10.561	13.801	11.2	7.403
PM01Gene01654	2.159	1.805	2.059	1.746	2.531	0.921	0.899	1.187	0.985	0.249	2.289	1.321
PM01Gene01655	1.916	1.176	1.661	0.623	0.503	1.111	1.647	2.377	1.794	1.014	0.241	0.641
PM01Gene01656	0.389	0.323	0.315	0.484	0.243	0.164	0.489	0.283	0.333	0.097	0.166	0.275
PM01Gene01657	5.152	4.166	7.434	2.938	9.373	4.677	4.497	4.548	3.833	1.681	3.641	4.178
PM01Gene01658	31.704	32.32	26.386	29.358	22.747	25.975	30.427	30.475	26.248	27.28	28.084	17.428
PM01Gene01659	23.643	20.127	28.992	32.693	48.927	34.838	19.069	24.71	20.801	26.146	69.106	29.046
PM01Gene01660	0.575	0.67	1.322	0.749	0.107	0.515	0.664	0.761	1.287	1.948	0.171	0.454
PM01Gene01661	2.804	2.029	1.826	3.812	1.863	2.841	3.985	4.47	2.418	3.172	2.711	3.314
PM01Gene01662	32.035	39.916	31.601	23.4	16.545	38.361	47.336	33.081	39.138	41.905	13.525	24.56
PM01Gene01663	11.491	7.621	8.019	7.844	10.193	23.683	14.486	6.291	8.756	6.44	8.233	9.943
PM01Gene01664	175.307	259.18	499.252	300.871	262.188	302.084	237.187	265.487	411.282	296.428	408.914	310.552
PM01Gene01665	66.161	48.993	51.681	61.555	63.608	74.424	45.759	43.53	40.232	50.478	71.758	51.661
PM01Gene01666	7.595	6.452	5.552	3.581	6.163	5.037	6.021	4.911	3.749	6.087	4.62	5.837
PM01Gene01667	78.751	114.527	87.185	54.295	102.53	104.903	114.663	79.383	105.656	146.509	42.966	139.624
PM01Gene01668	41.38	51.533	38.097	58.57	23.055	53.309	88.129	56.852	74.929	53.818	30.967	40.453
PM01Gene01669	10.358	4.445	4.239	2.29	2.446	5.787	3.343	2.767	2.845	2.78	1.28	1.919
PM01Gene01670	35.944	22.114	27.156	13.644	44.483	35.969	15.294	22.746	21.576	20.609	13.998	47.114
PM01Gene01671	29.036	21.308	18.18	27.908	8.176	22.643	16.557	13.45	17.493	23.737	7.936	19.587
PM01Gene01672	5.223	6.011	9.872	5.254	9.045	5.885	4.627	6.887	5.833	6.348	2.364	10.569
PM01Gene01673	0.162	0.08	1.549	0.61	0.281	0.751	0.213	0.369	0.402	0.608	0.289	0.718
PM01Gene01674	3.081	1.756	2.648	3.305	1.539	2.19	1.603	5.043	1.928	1.146	3.273	1.636
PM01Gene01675	0.607	0.633	0.482	0.253	0.292	0.267	0.353	0.548	0.472	0.042	0.04	0.223
PM01Gene01676	0	0	0	0	0	0	0	0	0	0	0	0
PM01Gene01677	0	0	0	0	0	0	0	0	0	0	0	0
PM01Gene01678	14.498	33.559	11.584	24.943	11.669	21.692	24.566	14.049	23.004	8.026	22.832	10.251
PM01Gene01679	62.929	74.84	60.33	98.783	71.635	90.473	92.457	76.559	82.138	84.298	106.685	71.357
PM01Gene01680	31.042	29.573	41.717	53.676	27.69	45.568	39.402	34.271	36.943	23.908	35.888	33.871
PM01Gene01681	71.752	49.665	49.77	65.751	99.272	88.569	34.426	28.078	27.25	34.024	150.787	45.237
PM01Gene01682	11.966	10.099	14.636	33.888	30.19	26.746	9.362	15.755	15.039	20.296	20.364	38.344
PM01Gene01683	18.044	18.494	32.692	34.63	71.209	48.452	17.225	25.561	25.184	41.684	71.631	85.162
PM01Gene01684	0	0	0.031	0.194	0	0	0	0	0	0	0	0
PM01Gene01685	0.291	0.052	0.126	0.284	0.046	0.07	0.023	0.017	0	0	0	0.058
PM01Gene01686	0.419	0.23	0.277	2.245	0.483	0.184	0.609	0.906	0.421	0.58	3.48	0.719
PM01Gene01687	1.407	1.05	1.337	1.413	0.855	0.81	0.666	1.04	0.826	0.877	3.538	0.727
PM01Gene01688	3.039	2.708	2.438	3.537	0.378	2.438	4.109	3.562	3.011	1.412	0.519	2.15
PM01Gene01689	0.805	0.903	1.513	1.146	0.724	0.899	0.419	0.785	2.309	0.406	0.625	2.566
PM01Gene01690	13.658	12.214	10.93	15.844	19.451	17.501	13.658	7.452	10.547	10.667	26.08	9.831
PM01Gene01691	143.542	179.355	186.415	305.571	57.522	286.893	263.065	273.524	309.714	199.814	137.039	241.313
PM01Gene01692	13.844	9.855	8.127	21.729	12.163	24.323	16.35	7.606	8.723	14.728	20.677	7.872
PM01Gene01693	273.083	407.124	398.763	695.992	99.509	608.178	495.096	702.498	735.342	440.821	176.902	486.287
PM01Gene01694	0.996	0.328	0.396	1.345	0.192	0.243	0.161	0.623	0.395	0.368	0.613	0.571
PM01Gene01695	13.567	18.98	15.899	17.099	14.44	12.533	17.583	22.714	18.366	17.282	9.753	17.575
PM01Gene01696	29.174	24.339	28.584	27.73	13.612	26.852	18.747	33.277	24.772	19.408	14.247	18.98
PM01Gene01697	0.595	0.039	0.236	0.043	0	0.472	0	0.181	0.065	0.049	1.226	0
PM01Gene01698	100.241	78.077	120.187	133.346	90.805	114.321	67.799	74.597	70.015	42.962	151.795	65.182
PM01Gene01699	87.576	54.542	80.868	87.713	70.118	81.953	35.832	30.292	33.954	54.806	166.396	43.353
PM01Gene01700	225.322	271.064	438.554	585.866	842.284	562.333	139.803	239.222	205.384	364.244	1364.56	445.408
PM01Gene01701	7.343	7.061	8.867	8.402	3.052	5.817	8.975	12.151	12.585	8.06	5.699	5.192
PM01Gene01702	0.625	0.098	0.643	0.731	0.811	0.919	0.062	0.129	0.129	0.496	1.535	0.345
PM01Gene01703	9.927	9.807	19.17	24.07	8.125	23.513	21.317	12.402	19.068	22.097	12.588	12.977
PM01Gene01704	248.694	176.341	272.233	308.01	242.298	350.674	149.333	240.279	200.94	506.331	429.422	295.119
PM01Gene01705	10.891	10.357	10.912	13.297	7.641	10.034	29.636	7.822	21.31	6.681	8.847	6.875
PM01Gene01706	98.726	98.8	106.731	133.663	91.568	136.589	111.38	106.736	120.394	134.834	158.075	102.126
PM01Gene01707	64.717	72.665	88.582	71.589	47.576	60.68	77.833	105.913	89.623	83.245	34.948	70.297
PM01Gene01708	0	0	0	0	0	0	0	0	0	0	0	0
PM01Gene01709	0.069	0.023	0	0.05	0	0	0	0.045	0	0	0	0
PM01Gene01710	0.865	0.214	0.258	0.232	1.998	1.904	0	0.047	0	0.18	0.171	1.115
PM01Gene01711	1.024	1.085	2.396	1.638	0.129	0.418	2.113	1.573	1.949	2.416	0.155	0.576
PM01Gene01712	520.793	320.651	910.59	448.684	704.056	479.441	168.725	359.729	242.147	335.136	986.139	376.197
PM01Gene01713	21.388	21.45	15.815	16.766	22.542	18.864	18.873	16.27	15.355	27.485	22.769	22.172
PM01Gene01714	0.06	0.059	0	0	0	0	0.105	0.078	0.025	0	0	0
PM01Gene01715	2.902	3.366	3.398	6.741	0.918	5.997	4.406	5.165	4.387	3.588	2.398	5.632
PM01Gene01716	0.975	3.336	3.755	5.714	1.169	3.434	1.768	3.315	1.731	4.336	3.298	5.471
PM01Gene01717	16.957	16.527	38.776	11.873	15.675	10.316	52.892	88.158	140.74	11.833	8.057	36.455
PM01Gene01718	22.764	18.935	18.102	22.264	10.863	13.471	20.97	15.655	18.757	7.103	24.054	7.664
PM01Gene01719	12.148	16.97	23.248	12.341	26.262	16.94	6.216	10.847	4.574	4.867	44.057	11.288
PM01Gene01720	77.496	114.859	187.328	38.413	137.826	69.771	61.098	99.896	74.006	21.605	102.798	74.453
PM01Gene01721	0.509	0.422	0.243	0.546	0.141	0.376	0.16	0.278	0.117	0.025	0.024	0.135
PM01Gene01722	0.161	0	0	0	0.279	0	0.07	0.157	0	0	0	0.356
PM01Gene01723	7.055	7.292	5.577	7.293	9.152	8.821	7.907	9.954	3.933	6.796	22.458	7.717
PM01Gene01724	41.293	37.507	47.552	51.358	47.372	49.566	28.329	24.052	25.835	28.821	73.27	29.316
PM01Gene01725	4.772	3.583	9.439	8.992	16.362	15.035	2.666	10.5	3.132	13.075	13.189	18.768
PM01Gene01726	44.366	45.363	61.026	45.998	21.807	42.627	49.047	76.954	60.128	85.869	18.411	41.666
PM01Gene01727	1.432	1.073	0.912	1.616	0.385	1.076	1.444	1.604	1.587	2.68	0.499	1.037
PM01Gene01728	1.907	2.31	2.444	2.084	4.486	2.09	1.068	1.87	1.63	1.75	4.317	6.36
PM01Gene01729	6.064	7.858	10.544	9.687	17.876	9.668	8.1	12.962	10.362	7.709	10.826	18.305
PM01Gene01730	10.586	11.129	30.179	24.284	58.523	23.042	11.848	25.803	18.094	24.107	58.266	76.77
PM01Gene01731	0	0.448	0.432	0.195	0	0	0.238	0.943	1.869	0	0.647	0.2
PM01Gene01732	5.896	7.909	5.141	3.857	2.345	3.259	12.554	8.954	12.718	12.571	2.961	2.489
PM01Gene01733	12.302	12.441	10.851	9.283	13.084	8.227	10.965	11.969	7.942	11.902	11.948	8.704
PM01Gene01734	45.553	20.379	17.845	10.993	7.556	44.557	9.552	12.844	11.549	12.906	7.029	6.062
PM01Gene01735	6.115	4.999	6.931	5.805	7.066	7.37	3.385	4.416	3.397	6.086	10.554	4.661
PM01Gene01736	927.9	285.83	912.417	290.115	547.02	513.356	151.493	136.672	258.432	599.095	491.568	522.293
PM01Gene01737	125.087	153.815	194.318	190.87	167.752	191.922	154.954	191.267	206.16	259.981	141.027	207.566
PM01Gene01738	323.801	372.502	413.095	550.289	190.902	446.525	399.519	548.683	489.477	387.38	279.951	503.438
PM01Gene01739	5.141	0.612	3.469	4.917	12.658	9.322	0.487	2.254	1.48	7.649	17.292	15.876
PM01Gene01740	8.93	2.816	4.837	6.689	7.059	15.62	1.327	2.716	1.195	5.623	16.045	8.663
PM01Gene01741	37.194	31.807	34.943	28.963	31.004	55.575	27.682	34.143	22.061	31.264	35.331	27.726
PM01Gene01742	0.558	0.612	0.665	0.233	0.107	0.286	0.298	0.927	0.741	0.348	0.368	0.137
PM01Gene01743	0.149	0.105	0.101	0.205	0.11	0.028	0.334	0.083	0.228	0.08	0.151	0
PM01Gene01744	0.102	0.302	0.283	0.364	0.059	0.134	0	0.331	0.056	0	0.161	0.075
PM01Gene01745	0.507	0.632	0.736	0.52	0.305	0.378	0.173	0.587	0.254	0.22	0.314	0.438
PM01Gene01746	7.116	3.003	4.24	1.946	5.549	27.466	0.638	1.516	0.777	1.029	3.387	1.978
PM01Gene01747	7.208	6.526	5.707	6.081	8.453	7.558	3.902	3.941	3.385	5.327	4.778	4.844
PM01Gene01748	0	0.125	0.301	0	0.219	0	0	0.082	0	0.157	0.075	0
PM01Gene01749	8.588	36.951	11.495	13.084	13.633	10.68	4.889	8.289	5.102	4.657	9.462	14.232
PM01Gene01750	0.652	0.475	1.84	1.693	0.475	0.725	0.21	1.471	0.735	0.086	0.448	0.531
PM01Gene01751	0.564	0.558	0.526	0.594	0.586	0.433	0.287	0.38	0.321	0.217	0.317	0.385
PM01Gene01752	15.766	15.526	16.817	17.948	14.708	24.439	16.871	16.059	16.489	15.098	21.779	15.282
PM01Gene01753	45.638	30.091	42.82	41.844	57.568	49.658	17.278	19.696	16.862	32.058	76.355	39.592
PM01Gene01754	3.799	1.959	2.528	1.234	0.456	1.281	1.077	2.513	1.634	2.733	0.708	1.225
PM01Gene01755	8.577	8.761	9.268	3.327	1.552	2.367	5.986	12.138	9.143	9.701	1.64	5.193
PM01Gene01756	58.062	56.297	66.519	28.634	6.083	22.385	49.527	91.859	91.783	98.99	8.708	38.688
PM01Gene01757	1.736	0.702	2.587	0.847	3.007	2.605	0.586	1.744	3.512	0.788	1.031	2.093
PM01Gene01758	0	0	0	0	0	0	0	0	0	0	0	0
PM01Gene01759	0	0	0	0	0	0	0	0	0	0	0	0
PM01Gene01760	0	0	0.032	0	0	0	0	0	0.022	0.034	0.096	0
PM01Gene01761	13.504	8.769	24.816	18.594	15.575	18.103	5.341	11.356	8.811	6.995	80.658	18.544
PM01Gene01762	289.046	367.927	590.161	385.741	270.725	317.408	389.63	472.067	581.08	460.328	346.225	467.681
PM01Gene01763	30.324	25.613	21.212	20.528	15.705	19.562	15.916	17.8	18.625	13.871	12.007	16.698
PM01Gene01764	11.864	8.335	9.083	8.639	4.441	8.575	7.512	5.809	5.688	4.724	5.751	5.031
PM01Gene01765	5.551	5.364	11.202	9.475	43.784	17.117	5.66	9.741	7.378	21.126	23.537	52.642
PM01Gene01766	14.966	14.856	16.166	25.184	33.36	28.712	11.98	13.946	11.849	22.586	32.452	26.915
PM01Gene01767	1.91	2.578	2.807	4.302	2.039	3.403	1.306	2.419	1.626	0.595	6.427	2.25
PM01Gene01768	4.817	9.584	19.794	23.591	22.782	30.7	5.365	7.792	7.418	5.511	51.777	15.855
PM01Gene01769	5.613	4.834	6.86	12.581	9.345	13.774	6.847	9.163	7.352	15.437	14.531	11.765
PM01Gene01770	363.386	226.836	2017.33	966.873	2731.88	1409.83	103.809	990.825	471.106	420.049	2148.55	3661.93
PM01Gene01771	0.982	0.342	0.711	0.929	0.9	0.203	0.303	0.963	0.603	0.384	0.732	1.063
PM01Gene01772	2.539	1.407	2.126	2.577	1.04	1.903	1.243	2.765	1.71	2.547	1.121	1.668
PM01Gene01773	6.998	7.174	6.72	10.139	13.102	6.534	3.524	9.331	3.493	3.34	28.216	6.543
PM01Gene01774	0.549	0.714	0.654	1.209	1.201	0.916	0.025	0.282	0.381	0.252	1.923	0.191
PM01Gene01775	2.705	1.923	1.966	0.779	0.686	1.132	11.722	2.958	23.514	8.148	0.705	7.362
PM01Gene01776	36.343	32.931	40.115	37.651	40.601	34.707	50.675	42.22	43.552	44.022	45.533	44.604
PM01Gene01777	51.874	65.695	89.185	128.056	66.645	109.97	113.848	107.047	133.072	136.955	110.865	108.552
PM01Gene01778	38.511	45.175	42.859	36.45	53.593	48.632	36.874	29.121	27.194	30.299	55.228	37.27
PM01Gene01779	14.528	20.552	15.526	14.929	28.652	17.078	15.187	17.821	13.587	16.506	22.843	18.933
PM01Gene01780	10.593	15.138	14.201	10.653	21.456	14.234	9.165	10.754	11.534	14.393	22.583	24.033
PM01Gene01781	0.456	0.328	0.642	0.712	0.359	0.657	0.036	0.539	0.171	0.465	0.69	1.466
PM01Gene01782	10.336	5.694	20.005	3.427	4.014	2.812	2.57	10.582	6.245	0.859	3.274	3.875
PM01Gene01783	6.83	5.574	8.695	3.003	1.028	2.632	4.407	11.853	10.941	1.64	1.764	4.218
PM01Gene01784	0.54	0.107	0.236	0.54	0.249	0.285	0.063	0.257	0.059	0.022	0.192	0.318
PM01Gene01785	1.924	1.192	0.89	1.201	1.508	0.771	0.852	1.685	1.159	0.585	0.659	0.867
PM01Gene01786	0.528	0.796	1.027	1.789	0.289	0.991	1.844	0.939	2.245	2.809	0.958	0.614
PM01Gene01787	39.013	44.643	44.879	52.84	103.711	79.569	51.899	49.795	46.803	97.849	66.066	74.175
PM01Gene01788	5.392	6.562	6.978	9.002	3.525	7.872	9.196	8.886	8.356	5.3	6.278	6.391
PM01Gene01789	15.738	11.458	11.991	12.363	15.771	14.832	11.224	9.755	7.003	6.519	19.125	7.806
PM01Gene01790	1.162	0.301	0.613	0.756	0.759	0.88	0.15	0.433	0.251	0.428	1.585	0.632
PM01Gene01791	0.584	0.346	0.174	0.501	0.859	1.04	0	0.114	0.096	0.4	0.728	0.838
PM01Gene01792	7.373	6.291	8.786	6.875	3.264	5.917	10.313	7.158	9.354	11.705	6.569	5.461
PM01Gene01793	0.776	0.728	0.555	0.374	0.537	0.205	0.914	0.655	1.438	1.306	0.276	0.6
PM01Gene01794	11.588	8.515	11.133	12.974	14.799	8.701	5.817	12.352	10.532	8.898	7.915	16.322
PM01Gene01795	569.177	1000.98	1254.54	1490.26	650.693	635.9	1602.37	1751.49	2373.31	2222.75	246.841	1772.51
PM01Gene01796	2.432	1.667	3.413	3.493	6.522	4.454	4.076	2.626	3.879	7.977	3.123	11.183
PM01Gene01797	1.517	0.443	1.12	0.458	0.481	1.184	0.392	0.361	0.282	0.613	0.533	0.613
PM01Gene01798	24.476	27.729	22.271	22.901	23.035	21.336	22.528	25.885	19.454	18.002	21.648	32.918
PM01Gene01799	0.389	0.448	0.772	2.573	4.042	2.311	0.057	0.295	0.748	1.213	5.622	2.005
PM01Gene01800	74.074	24.317	20.171	37.814	24.875	27.984	22.436	54.687	165.251	101.596	19.646	62.448
PM01Gene01801	3.126	1.65	1.808	0.904	0.796	0.769	0.99	2.041	1.136	0.478	0.51	0.982
PM01Gene01802	0.022	0.129	0.026	0.023	0.188	0.144	0.019	0.141	0.036	0.027	0	0.048
PM01Gene01803	0.041	0.081	0.292	0.701	0.212	0.378	0.071	0.398	0.168	0.051	0.388	0.361
PM01Gene01804	5.33	4.963	4.891	6.374	7.85	3.72	3.209	9.394	5.754	3.973	5.167	5.685
PM01Gene01805	2.848	2.325	3.566	3.086	1.006	2.608	0.913	3.436	2.634	0.616	0.759	4.366
PM01Gene01806	0.321	0.119	0.287	0.215	0	0.159	0.175	0.104	0.099	0	0.143	0
PM01Gene01807	5.848	6.064	5.115	8.542	4.094	8.897	5.92	7.505	6.63	4.759	4.853	4.17
PM01Gene01808	0.156	0.092	0.186	0.067	0	0.041	0.136	0.264	0.514	0.895	0.074	0.482
PM01Gene01809	0.014	0	0	0	0	0	0	0	0	0	0	0
PM01Gene01810	2.097	1.757	1.294	0.948	0.811	0.899	0.79	1.107	0.675	0.584	0.379	0.47
PM01Gene01811	1.291	2.18	2.276	1.356	0.699	1.989	1.879	3.479	0.709	0.638	0.096	0.892
PM01Gene01812	0.227	0.459	0.683	0.209	0.337	0.899	0.349	0.618	0.526	0.31	0.848	0.573
PM01Gene01813	0.371	0.439	1.325	0.981	1.669	0.653	1.316	1.14	1.181	0.462	1.673	1.638
PM01Gene01814	0.362	0.195	0.353	0.353	0.171	0.174	0.115	0.663	0.108	0	0.156	0.218
PM01Gene01815	49.624	35.938	69.651	58.549	47.648	54.292	27.714	64.956	55.802	41.71	75.711	45.491
PM01Gene01816	150.743	176.095	264.419	209.169	232.166	258.051	157.684	195.912	225.751	237.117	330.62	273.982
PM01Gene01817	4.017	4.559	6.34	5.008	4.513	4.228	4.123	4.938	5.144	6.23	9.093	4.078
PM01Gene01818	137.18	119.932	129.089	152.894	217.287	106	98.053	95.733	127.083	108.98	267.605	92.013
PM01Gene01819	0.387	0.539	0.461	1.057	0.548	1.045	0.476	0.549	0.203	0.307	1.504	0.583
PM01Gene01820	2.371	1.649	2.705	4.62	0.983	3.306	5.509	2.495	3.796	3.456	1.785	2.065
PM01Gene01821	5.082	3.827	5.535	8.11	1.912	4.262	5.109	7.754	6.075	5.534	2.227	3.59
PM01Gene01822	0.677	0.159	0.307	0.449	0.558	0.425	0.169	0.356	0.345	0.281	1.493	0.213
PM01Gene01823	0.601	0.524	0.759	1.252	0.214	0.77	0.587	0.77	0.554	0.353	0.567	0.156
PM01Gene01824	11.369	12.493	14.118	18.742	18.72	16.535	7.94	16.432	8.217	15.026	28.052	12.075
PM01Gene01825	10.946	7.646	15.312	21.494	8.805	19.013	13.688	18.552	15.85	29.992	11.455	12.452
PM01Gene01826	5.681	1.015	1.248	1.726	1.813	2.176	0.508	0.731	0.399	0.508	3.984	2.013
PM01Gene01827	3.007	0.753	2.332	0.641	1.427	1.523	0.144	0.696	0.441	0.308	1.077	1.001
PM01Gene01828	13.092	9.876	13.431	20.577	15.523	17.043	5.829	10.426	6.185	9.414	26.441	17.929
PM01Gene01829	3.592	3.841	3.502	2.619	3.258	2.012	2.335	1.738	1.474	1.047	3.75	2.165
PM01Gene01830	111.176	144.948	73.511	73.055	58.483	72.207	103.387	75.983	91.344	87.456	48.237	51.215
PM01Gene01831	0.047	0.028	0.033	0	0	0	0.016	0.018	0.023	0.012	0.055	0
PM01Gene01832	0	0	0	0	0	0	0	0	0	0	0	0
PM01Gene01833	0	0	0	0	0	0.03	0	0	0	0	0	0
PM01Gene01834	0.02	0.12	0.193	0.412	0.14	0.187	0.035	0.092	0.1	0.126	0.288	0
PM01Gene01835	8.881	8.962	12.621	14.468	3.865	9.342	7.795	13.331	10.135	5.924	8.18	6.191
PM01Gene01836	124.061	148.189	238.534	132.997	522.754	248.939	139.394	158.019	162.97	360.817	246.045	543.308
PM01Gene01837	15.095	13.93	28.668	31.935	71.432	40.063	12.995	24.281	14.467	37.331	36.05	74.582
PM01Gene01838	14.946	13.793	16.66	16.944	14.346	11.319	10.957	9.962	9.196	6.792	20.599	8.107
PM01Gene01839	339.116	278.498	491.463	279.423	623.12	403.466	149.405	188.501	188.1	214.069	627.665	351.319
PM01Gene01840	16.006	12.366	14.915	11.734	25.567	15.903	9.608	11.948	9.566	13.477	26.985	22.836
PM01Gene01841	49.415	71.782	63.183	85.256	134.781	109.084	65.33	58.823	81.031	154.161	106.409	113.966
PM01Gene01842	83.558	115.887	91.992	114.456	63.936	98.531	101.705	101.522	100.506	90.893	105.763	75.137
PM01Gene01843	22.541	21.826	21.241	33.184	32.034	24.581	19.27	17.979	16.637	18.27	51.664	19.998
PM01Gene01844	23.527	5.674	17.846	16.065	16.789	14.993	2.321	2.76	2.328	4.446	20.554	6.732
PM01Gene01845	681.741	146.416	430.138	261.91	410.562	465.578	80.78	79.41	72.874	139.347	483.354	246.473
PM01Gene01846	831.305	334.664	583.442	365.263	462.796	499.244	283.745	264.821	326.171	438.428	453.959	444.092
PM01Gene01847	114.401	90.153	178.442	77.669	164.118	123.363	65.599	88.087	75.312	84.511	181.135	154.89
PM01Gene01848	188.533	194.659	225.489	142.236	269.941	156.386	123.324	158.783	152.34	78.694	177.96	148.692
PM01Gene01849	23.562	10.241	26.483	17.576	26.013	24.823	6.489	8.841	9.262	16.62	26.064	23.075
PM01Gene01850	11.864	14.29	13.578	9.801	15.166	13.254	14.014	16.097	13.971	15.879	11.025	17.515
PM01Gene01851	92.433	89.94	96.542	120.488	169.746	111.075	94.37	76.631	101.735	97.606	174.891	160.549
PM01Gene01852	41.309	35.386	41.065	32.7	36.505	29.954	38.844	49.435	44.827	50.148	20.955	63.451
PM01Gene01853	2.945	4.161	5.696	6.522	1.312	6.185	32.623	5.055	17.046	4.582	2.433	8.501
PM01Gene01854	27.466	25.37	27.947	18.274	58.482	29.072	38.628	23.395	26.292	63.163	29.304	83.465
PM01Gene01855	148.937	168.425	121.008	86.484	53.555	58.904	123.974	165.948	183.441	111.887	72.194	104.367
PM01Gene01856	2.502	3.279	2.536	1.888	0.876	1.572	4.398	2.321	3.147	2.898	0.834	2.872
PM01Gene01857	21.799	15.448	16.66	17.562	8.123	9.957	43.118	13.685	26.221	8.719	18.355	10.161
PM01Gene01858	22.979	17.995	18.282	26.172	15.157	25.34	35.047	15.282	26.702	31.656	20.995	13.888
PM01Gene01859	442.942	336.169	541.122	291.726	703.62	512.111	378.943	375.371	543.214	665.534	292.097	1058.39
PM01Gene01860	6.801	3.054	6.877	8.769	23.555	15.599	2.159	3.928	2.66	6.598	12.486	15.786
PM01Gene01861	32.01	34.028	92.427	28.425	48.021	32.196	30.963	50.205	44.368	15.283	32.279	48.447
PM01Gene01862	2.154	2.432	0.917	0.33	1.066	1.422	0.806	1.599	0.887	2.303	0.731	0.68
PM01Gene01863	0.591	0.73	0	0.792	0.256	0.78	0.258	0.288	0.122	0.553	0.351	0
PM01Gene01864	46.674	41.81	35.713	14.666	18.462	14.934	53.338	51.292	44.961	20.607	8.652	27.782
PM01Gene01865	67.051	74.054	59.392	58.134	58.373	77.747	94.621	57.65	63.78	51.421	78.832	44.303
PM01Gene01866	14.655	18.461	15.541	19.383	7.638	18.031	24.799	17.718	17.584	14.73	10.591	10.164
PM01Gene01867	16.246	17.708	14.428	11.608	8.135	10.742	15.818	20.131	17.05	13.986	6.51	10.503
PM01Gene01868	6.264	7.463	6.407	4.989	5.726	4.649	4.811	8.139	5.803	3.822	2.97	5.524
PM01Gene01869	128.062	174.611	116.838	99.919	143.037	99.252	178.316	152.497	194.312	159.269	51.588	155.41
PM01Gene01870	7.521	9.035	10.275	8.779	11.408	12.861	13.319	13.702	14.393	19.158	10.686	12.165
PM01Gene01871	15.631	15.769	15.031	11.681	11.792	11.247	14.398	12.965	12.334	16.612	9.454	12.951
PM01Gene01872	18.153	7.877	10.01	14.356	25.642	18.89	5.158	5.735	5.338	13.586	29.513	23.751
PM01Gene01873	79.948	101.669	83.06	142.768	121.496	152.517	127.447	109.298	120.139	229.45	122.678	162.7
PM01Gene01874	38.632	34.134	39.271	37.323	50.467	45.361	33.395	28.79	27.554	32.743	50.901	43.128
PM01Gene01875	14.613	19.749	25.034	28.815	41.936	31.798	28.882	26.159	24.58	37.157	37.678	48.765
PM01Gene01876	55.914	66.736	86.771	79.705	78.842	70.593	45.149	50.598	45.923	47.621	158.822	39.844
PM01Gene01877	43.681	62.976	158.788	31.037	26.251	22.928	51.823	119.118	57.117	10.318	24.366	24.645
PM01Gene01878	13.778	11.522	15.056	20.176	3.465	11.623	13.475	21.582	19.172	10.411	4.754	16.674
PM01Gene01879	144.335	142.961	271.898	157.191	345.981	258.862	80.037	204.307	188.773	182.991	372.26	398.29
PM01Gene01880	88.691	74.045	70.058	84.966	118.23	132.261	37.895	50.293	48.152	97.981	172.245	68.132
PM01Gene01881	7.798	10.228	18.585	10.72	20.876	14.968	11.502	15.666	15.915	16.435	12.67	20.398
PM01Gene01882	0.805	0.517	0.552	0.691	0.662	0.691	0.931	1.111	0.945	1.104	0.359	0.667
PM01Gene01883	49.395	44.023	37.39	37.644	39.529	44.177	42.631	56.035	48.331	29.33	37.485	31.712
PM01Gene01884	3.326	0.648	1.356	1.033	0.606	1.213	0.764	2.161	1.442	0.437	0.78	0.387
PM01Gene01885	5.89	3.514	3.49	0.941	0.888	1.092	1.314	5.547	3.313	0.66	0.629	0.95
PM01Gene01886	10.618	12.006	10.057	12.292	4.2	8.103	14.325	15.1	11.787	7.286	3.263	7.218
PM01Gene01887	1.032	0.291	0.652	0.813	0.328	1.473	0.221	0.479	0.26	0.499	2.276	1.302
PM01Gene01888	4.795	5.705	5.375	5.211	1.75	4.845	9.635	6.596	8.984	6.343	1.486	7.579
PM01Gene01889	161.165	182.748	241.874	150.182	70.757	131.154	184.694	248.888	247.001	193.485	66.895	155.047
PM01Gene01890	4.47	4.99	4.261	4.507	3.754	3.835	6.779	6.389	6.749	4.446	3.146	4.567
PM01Gene01891	32.187	28.88	25.423	30.267	23.351	23.745	29.449	26.179	26.387	28.023	20.653	14.795
PM01Gene01892	5.763	1.957	2.189	1.391	5.239	2.425	0.88	1.287	1.128	1.977	4.15	2.467
PM01Gene01893	56.466	55.981	66.789	48.958	62.163	60.415	56.188	56.431	59.946	44.131	56.876	37.456
PM01Gene01894	116.457	64.652	65.727	18.91	62.906	44.782	21.918	46.51	23.108	23.322	25.383	36.886
PM01Gene01895	6.16	4.45	3.818	2.689	2.232	4.62	4.304	3.826	3.039	3.539	1.432	2.403
PM01Gene01896	55.085	61.702	58.161	54.942	38.676	58.609	61.073	60.735	61.054	54.014	31.988	51.258
PM01Gene01897	11.338	12.631	10.989	7.245	3.627	4.806	18.56	18.637	15.033	6.141	5.301	4.579
PM01Gene01898	111.597	87.661	99.465	83.444	83.348	96.564	109.451	64.582	81.003	109.905	91.966	52.873
PM01Gene01899	10.507	9.499	8.702	8.355	5.761	8.515	22.276	11.031	15.794	4.073	9.012	5.333
PM01Gene01900	11.645	15.068	13.738	9.459	24.154	11.027	26.465	17.952	19.439	35.319	9.093	49.583
PM01Gene01901	29.964	39.752	36.274	20.089	19.189	28.117	48.852	34.106	36.932	36.683	27.604	24.998
PM01Gene01902	11.485	14.338	12.095	8.118	6.283	8.786	13.116	11.107	10.399	6.691	6.319	6.541
PM01Gene01903	67.792	96.447	70.136	43.879	77.275	63.855	96.875	62.09	63.132	56.996	64.894	50.895
PM01Gene01904	27.47	37.143	31.164	25.375	54.767	37.325	31.327	28.083	30.342	43.139	37.65	48.374
PM01Gene01905	30.625	32.601	27.591	31.348	24.124	30.361	26.225	19.923	20.616	23.444	44.422	19.259
PM01Gene01906	205.52	205.392	204.589	212.819	217.394	280.72	190.425	191.768	172.273	261.164	269.167	208.198
PM01Gene01907	1.655	5.332	13.033	2.894	1.682	3.135	10.647	5.19	12.243	10.322	3.547	3.975
PM01Gene01908	4.712	4.798	4.478	4	6.007	3.206	5.905	6.818	5.954	11.502	2.472	6.77
PM01Gene01909	13.117	16.696	15.336	16.761	7.69	13.028	17.553	24.659	21.378	14.002	9.524	17.807
PM01Gene01910	25.262	30.597	28.19	26.011	15.914	24.409	30.022	30.102	28.932	32.023	17.161	16.736
PM01Gene01911	25.364	28.293	17.789	10.482	9.142	13.598	34.217	39.125	37.711	56.321	3.275	27.98
PM01Gene01912	1103.38	1321.41	1367.13	825.534	1494.61	1084.75	980.454	1019.05	1091.79	836.822	952.429	1483.39
PM01Gene01913	31.806	19.293	21.584	15.373	24.444	31.628	18.762	10.48	12.529	33.571	17.561	24.981
PM01Gene01914	7.684	13.369	16.206	13.713	6.947	15.53	11.576	13.299	15.968	13.656	10.178	22.086
PM01Gene01915	150.619	149.095	158.447	175.796	99.253	165.105	184.983	150.966	174.434	122.828	176.641	151.349
PM01Gene01916	39.453	54.627	44.242	40.836	17.539	32.805	82.119	47.691	59.58	39.956	21.579	32.722
PM01Gene01917	127.703	185.928	156.284	169.43	135.21	151.416	184.71	183.755	168.655	152.864	159.63	127.773
PM01Gene01918	68.695	69.569	65.411	57.034	26.928	68.178	133.555	79.659	104.545	47.446	40.246	53.276
PM01Gene01919	32.267	32.716	26.031	28.827	39.638	36.817	24.412	21.487	17.762	26.378	51.25	23.865
PM01Gene01920	19.922	32.632	30.564	22.68	13.124	20.938	31.205	26.409	27.439	18.814	14.735	15.572
PM01Gene01921	5.552	4.759	6.397	7.179	2.547	5.728	5.682	7.311	6.787	5.917	3.058	5.687
PM01Gene01922	11.885	8.061	12.57	12.749	23.246	13.792	8.042	11.485	6.406	24.548	24.797	18.968
PM01Gene01923	12.834	8.499	9.531	6.983	6.12	10.006	8.85	15.53	8.314	6.786	5.469	8.733
PM01Gene01924	71.803	61.315	84.206	73.863	68.021	62.07	86.137	62.502	77.125	35.864	120.01	48.168
PM01Gene01925	0.326	0.322	0	0.611	0.141	0.215	0	0	0.067	0	0.097	0
PM01Gene01926	2.971	6.324	4.637	7.944	1.449	6.131	14.829	11.118	11.48	9.185	2.982	6.009
PM01Gene01927	4.56	5.246	5.201	7.338	2.313	6.278	10.095	8.212	10.091	8.288	2.786	8.349
PM01Gene01928	5.024	4.364	3.043	1.706	3.009	2.294	3.49	4.719	3.777	2.454	1.417	4.533
PM01Gene01929	11.919	16.422	12.014	7.051	19.451	9.116	13.805	12.511	12.893	14.673	8.479	17.679
PM01Gene01930	27.726	6.669	23.093	11.679	20.865	11.977	3.928	8.772	4.784	3.078	28.366	8.66
PM01Gene01931	55.154	58.682	54.074	53.557	56.966	62.503	59.635	63.362	58.211	81.297	59.967	63.31
PM01Gene01932	55.621	70.401	74.795	85.089	254.509	134.876	112.566	92.838	113.973	315.911	123.128	397.559
PM01Gene01933	7.401	6.979	11.224	23.907	34.807	22.427	16.078	14.098	13.582	46.366	37.763	67.639
PM01Gene01934	2.382	3.608	1.277	2.172	3.094	5.66	0.52	0.181	0.491	5.942	2.358	4.21
PM01Gene01935	101.656	88.294	125.314	112.545	250.743	212.686	104.407	112.593	114.1	169.18	172.786	272.232
PM01Gene01936	0.263	0.364	1.004	0.452	0.638	0.834	0.322	0.308	0.26	0.591	1.189	0.931
PM01Gene01937	81.511	87.453	94.347	144.763	137.729	160.27	98.076	75.541	85.698	117.316	214.102	105.217
PM01Gene01938	6.644	8.552	6.217	6.044	6.766	6.878	10.118	6.052	8.199	5.868	6.145	6.839
PM01Gene01939	8.918	5.417	5.669	4.714	5.357	5.492	2.738	4.754	2.232	2.475	3.801	3.158
PM01Gene01940	0.212	0.314	0.126	0	0.061	0.093	0.062	0.299	0.116	0.044	0.084	0.078
PM01Gene01941	10.876	10.876	8.338	6.914	9.483	10.366	7.768	10.427	7.363	6.048	7.905	4.789
PM01Gene01942	11.041	32.334	50.846	15.053	102	47.735	12.596	20.521	15.368	22.277	31.457	54.04
PM01Gene01943	0.447	1.324	1.064	2.156	1.74	4.422	0.487	1.451	1.656	2.507	6.898	3.948
PM01Gene01944	727.838	500.604	925.075	420.78	1410.11	633.682	424.668	537.039	384.606	762.095	356.184	2728.28
PM01Gene01945	22.151	26.455	25.294	31.27	31.835	30.818	35.292	33.847	42.115	40.96	30.311	64.35
PM01Gene01946	72.988	88.271	94.166	114.492	77.864	115.001	94.307	97.808	101.311	133.188	90.791	113.57
PM01Gene01947	55.374	64.401	62.521	80.011	97.779	79.098	52.94	53.421	52.999	86.691	94.377	97.257
PM01Gene01948	92.951	151.618	139.197	107.882	91.283	134.206	137.932	150.851	181.655	268.377	85.412	116.57
PM01Gene01949	90.11	55.265	144.123	163.562	286.847	226.383	67.076	106.611	99.285	259.902	311.865	369.809
PM01Gene01950	0.059	0.01	0.012	0	0	0	0.017	0.026	0.065	0.049	0.012	0.022
PM01Gene01951	0	0	0	0	0	0.265	0	0	0	0	0	0
PM01Gene01952	0	0	0	0	0	0	0	0	0	0	0	0
PM01Gene01953	0	0	0	0	0	0	0	0	0	0	0	0
PM01Gene01954	0	0	0	0	0	0	0	0	0	0	0	0
PM01Gene01955	1.818	0.756	1.064	2.189	1.822	1.431	0.585	1.823	1.261	2.108	0.682	2.889
PM01Gene01956	0.916	1.067	0.916	0.842	0.227	0.518	1.185	0.521	0.768	0.837	0.097	0.542
PM01Gene01957	5.127	5.84	4.229	6.53	1.545	4.866	11.655	7.923	8.626	5.967	1.421	5.371
PM01Gene01958	7.435	8.861	18.674	11.743	10.04	11.436	9.17	13.096	10.228	7.678	10.736	11.341
PM01Gene01959	219.284	225.659	269.821	236.135	190.97	259.791	229.406	254.62	231.036	198.699	215.028	192.555
PM01Gene01960	46.668	66.342	46.434	50.284	32.369	45.066	66.652	54.044	67.643	70.985	37.93	38.541
PM01Gene01961	0.763	0.339	0.886	0.777	0.396	0.755	0.349	0.533	0.33	0.333	0.43	0.168
PM01Gene01962	3.613	18.59	11.411	10.802	7.796	12.459	4.223	6.235	8.98	6.526	11.891	5.453
PM01Gene01963	37.378	46.14	39.446	41.973	40.12	36.283	60.746	45.45	48.377	36.414	43.966	35.626
PM01Gene01964	23.418	28.72	20.914	23.812	24.029	23.017	27.694	20.751	21.753	31.471	24.607	14.31
PM01Gene01965	3.177	1.904	2.452	2.905	1.623	4.126	1.182	1.015	1.695	1.852	8.136	1.899
PM01Gene01966	35.283	64.422	39.552	129.942	25.118	79.01	76.945	135.084	100.941	18.582	108.35	86.331
PM01Gene01967	7.543	8.519	18.089	29.003	35.618	39.815	7.218	11.807	9.629	22.35	70.138	41.587
PM01Gene01968	8.305	9.721	7.824	6.684	3.608	6.274	13.096	10.466	9.617	6.751	3.314	6.021
PM01Gene01969	0.384	0.162	0.784	0.647	0.38	0.072	0.239	0.107	0.09	0.615	0	0.242
PM01Gene01970	4.489	4.86	3.901	4.394	0.389	4.025	12.246	3.719	8.029	2.683	2.155	3.141
PM01Gene01971	2.058	1.402	2.349	6.368	4.484	7.494	1.854	4.399	1.642	6.432	10.99	7.588
PM01Gene01972	22.805	30.654	18.366	27.726	8.556	20.298	35.456	25.502	25.854	24.376	12.943	14.787
PM01Gene01973	32.386	28.57	22.902	23.497	17.873	24.102	31.963	26.003	25.314	19.098	18.902	13.948
PM01Gene01974	17.6	13.169	22.206	42.617	31.822	24.772	7.343	17.657	7.997	11.945	36.433	19.729
PM01Gene01975	5.778	6.16	6.565	9.288	1.189	6.033	15.745	10.144	13.144	7.03	1.369	10.464
PM01Gene01976	25.277	21.186	24.825	25.803	4.81	20.755	26.091	39.163	36.298	19.125	7.391	22.094
PM01Gene01977	10.518	10.536	11.963	8.512	1.371	5.829	11.855	13.154	10.434	6.001	1.311	5.614
PM01Gene01978	17.902	18.368	20.407	24.386	4.93	16.628	26.925	29.821	28.896	17.487	7.891	16.679
PM01Gene01979	21.058	11.88	10.692	9.985	6.448	9.307	17.957	5.255	11.19	5.253	9.063	5.125
PM01Gene01980	76.662	66.635	56.2	53.096	49.756	67.414	66.17	49.228	66.975	61.58	39.414	64.51
PM01Gene01981	711.433	285.512	570.228	266.068	578.351	792.582	203.586	260.843	193.067	417.589	424.171	395.377
PM01Gene01982	162.537	188.586	180.416	173.323	244.365	211.965	136.242	113.673	125.584	144.927	376.167	213.957
PM01Gene01983	1.782	1.398	1.603	2.118	0.242	1.914	2.273	2.293	1.843	0.937	0.415	1.119
PM01Gene01984	11.08	17.161	17.97	29.374	4.372	20.515	46.841	32.788	37.197	14.47	6.411	25.191
PM01Gene01985	12.242	11.235	9.838	7.346	4.711	8.039	14.677	12.249	10.686	8.345	5.843	7.269
PM01Gene01986	27.856	36.616	16.633	26.154	12.483	17.399	27.142	20.046	24.252	24.036	10.864	14.295
PM01Gene01987	10.217	12.3	12.55	11.871	2.232	13.157	11.28	17.751	13.729	3.412	2.726	10.767
PM01Gene01988	8.971	10.404	7.53	12.887	5.539	9.989	8.24	10.948	8.741	9.341	10.008	4.998
PM01Gene01989	117.234	154.73	83.237	125.15	92.052	112.802	84.454	77.435	93.725	177.425	110.41	80.635
PM01Gene01990	103.729	76.406	79.733	87.393	102.537	126.952	59.095	54.496	52.838	125.981	116.481	98.242
PM01Gene01991	8.126	8.285	6.404	3.787	5.575	3.702	4.352	4.934	4.064	3.87	7.618	3.528
PM01Gene01992	2.705	1.248	1.4	0.999	2.802	1.99	0.464	0.749	0.292	0.553	2.423	1.224
PM01Gene01993	38.858	50.871	53.417	52.033	41.569	48.673	49.263	55.278	43.3	36.435	53.604	37.215
PM01Gene01994	84.735	131.361	85.693	68.283	64.967	87.224	171.143	85.055	109.506	80.467	77.853	53.258
PM01Gene01995	1.491	1.431	1.247	0.76	0.439	0.712	1.237	1.188	0.923	0.488	0.201	1.121
PM01Gene01996	3.274	2.599	3.646	4.146	2.138	3.472	1.687	3.348	2.742	1.942	1.466	2.135
PM01Gene01997	0.187	0.29	0.478	0.946	0.324	0.529	0.863	0.382	0.22	0.133	0.73	0.295
PM01Gene01998	1.247	0.966	1.028	1.378	0.731	0.608	0.167	1.121	0.411	0.287	0.752	0.339
[truncated: 12,713 more rows]

## Sheet: 7 genes.TPM.TMM.matrix-DA
Table S7: The amount of gene expression of D. actinidiae by TPM and TMM analysis
	DA-Ag-24h-1	DA-Ag-24h-2	DA-Ag-24h-3	DA-Ag-48h-1	DA-Ag-48h-2	DA-Ag-48h-3	DA-CK-24h-1	DA-CK-24h-2	DA-CK-24h-3	DA-CK-48h-1	DA-CK-48h-2	DA-CK-48h-3
DA03Gene00001	0	0	0	0	0	0	0	0	0	0	0.237	0
DA03Gene00002	0.544	0.288	0.272	0.512	0.569	1.047	0.414	0.93	0.718	1.299	3.147	1.134
DA03Gene00003	0	0	0.03	0.027	0.074	0	0.024	0	0.077	0	0.058	0
DA03Gene00004	0	0	0	0	0	0	0	0	0	0	0	0
DA03Gene00005	0.837	0.107	0.402	0.329	0.571	0.973	0.555	0.59	0.531	0.363	0.711	0.29
DA03Gene00006	0	0.122	0	0	0	0	0	0	0.215	0.249	0	0.111
DA03Gene00007	4.267	3.944	2.438	3.329	3.218	2.935	3.182	4.162	4.356	3.203	2.965	2.059
DA03Gene00008	0	0	0	0.113	0	0.083	0.067	0	0	0	0.041	0.037
DA03Gene00009	1.988	1.267	0.867	0.313	0.928	1.197	2.15	0.267	1.187	1.205	1.181	0.996
DA03Gene00010	114.155	134.05	80.927	21.586	45.602	36.822	63.757	32.4	60.286	24.081	20.352	12.963
DA03Gene00011	236.587	341.847	143.04	110.847	112.11	169.551	118.441	79.905	141.535	179.88	150.274	93.62
DA03Gene00012	168.561	206.324	103.701	44.503	56.293	46.396	79.014	37.316	73.673	58.577	35.634	22.833
DA03Gene00013	9.157	8.798	5.674	1.651	3.337	2.694	5.665	3.416	5.24	2.116	1.782	1.167
DA03Gene00014	23.416	35.338	17.944	3.767	6.641	5.533	9.604	4.448	10.201	4.235	3.384	2.349
DA03Gene00015	58.182	117.601	40.171	10.367	22.611	31.064	15.992	5.499	17.255	33.221	26.556	12.391
DA03Gene00016	12.265	32.502	9.958	4.157	4.509	4.729	4.044	1.934	5.067	9.468	7.903	2.732
DA03Gene00017	0.48	0.354	0.061	0.164	0.648	0.299	0.097	0.14	0.207	0.481	0.53	0.107
DA03Gene00018	0.145	0.08	0.082	0.296	0.338	0.243	0.066	0.189	0	0.408	0.24	0.072
DA03Gene00019	0	0	0	0	0	0	0	0	0.038	0	0	0.078
DA03Gene00020	0.101	0	0.029	0.129	0.047	0.197	0.068	0.022	0.073	0.057	0.278	0.252
DA03Gene00021	1.306	1.617	1.975	0.486	1.848	1.948	1.364	0.552	0.845	1.871	1.834	2.538
DA03Gene00022	11.849	14.711	11.634	13.268	14.105	15.564	8.735	6.789	10.105	15.07	16.012	13.098
DA03Gene00023	3.374	7.66	2.552	4.409	3.327	1.048	3.23	0.981	0.364	2.744	1.448	1.315
DA03Gene00024	0.41	0.352	0.258	0.419	0.808	0.56	0.744	0.914	0.796	0.769	1.106	1.415
DA03Gene00025	0.103	0	0.078	0.14	0	0.651	0.062	0	0	0.193	0.189	0.069
DA03Gene00026	0.95	1.218	0.388	1.322	2.059	1.446	0.965	0.696	1.55	2.098	3.189	1.867
DA03Gene00027	34.876	55.202	49.573	21.745	36.187	119.482	13.078	12.362	11.414	35.784	46.542	40.564
DA03Gene00028	36.59	58.398	79.422	143.57	69.151	272.563	32.204	53.592	51.858	208.285	187.244	152.047
DA03Gene00029	1.303	2.283	2.345	2.298	1.175	2.665	0.734	0.51	0.96	1.771	1.538	1.982
DA03Gene00030	2.133	1.747	0.96	3.535	2.782	1.687	1.101	2.373	2.463	3.106	2.801	2.764
DA03Gene00031	2.466	3.324	2.229	1.368	2.304	2.338	1.1	1.239	1.582	1.648	1.338	1.801
DA03Gene00032	155.267	310.898	267.666	105.124	173.363	269.582	127.2	95.46	162.807	146.276	155.82	148.675
DA03Gene00033	4.62	7.583	5.291	3.223	4.195	4.396	5.131	3.841	7.292	3.355	3.336	2.899
DA03Gene00034	1.724	2.354	1.777	2.243	2.02	0.701	0.341	1.312	1.277	0.847	0.484	1.005
DA03Gene00035	2.052	1.457	2.162	2.586	4.176	1.312	1.762	2.493	4.054	3.343	3.155	6.5
DA03Gene00036	27.851	25.809	32.49	53.543	41.3	19.891	42.677	51.218	45.206	37.612	35.475	48.887
DA03Gene00037	0.038	0	0	0.039	0	0	0.07	0	0	0	0.127	0
DA03Gene00038	142.517	49.666	98.009	133.726	329.965	77.594	284.186	237.833	220.784	187.054	176.475	221.097
DA03Gene00039	0.352	0.167	0.057	0.36	0.235	0.225	0.228	0.395	0.39	0.51	0.555	0.756
DA03Gene00040	36.945	31.371	31.793	35.694	32.461	26.896	43.137	51.669	35.663	24.38	25.202	25.308
DA03Gene00041	8.028	9.458	9.958	5.911	7.499	5.508	10.001	7.468	8.207	6.751	7.207	8.046
DA03Gene00042	41.149	37.152	37.393	40.419	41.091	34.677	55.437	47.807	46.179	40.929	34.962	45.649
DA03Gene00043	48.276	65.076	76.854	39.51	40.175	67.406	45.708	41.615	47.756	57.75	47.271	53.884
DA03Gene00044	50.644	44.383	57.735	51.223	53.512	67.671	38.348	58.332	42.106	37.353	38.784	40.581
DA03Gene00045	2.999	3.032	3.777	4.56	2.219	8.844	2.314	1.715	1.436	1.096	1.311	1.21
DA03Gene00046	1.192	1.342	1.561	0.422	2.077	0.513	1.581	0.88	1.202	1.343	1.113	1.103
DA03Gene00047	0	0	0	0	0	0	0	0	0.063	0	0	0.13
DA03Gene00048	7.067	6.238	9.28	4.808	6.445	8.559	7.546	7.643	5.185	4.606	3.931	5.047
DA03Gene00049	16.361	14.934	17.53	29.163	20.27	18.049	18.448	19.42	22.717	24.823	17.181	24.141
DA03Gene00050	154.694	103.743	146.909	202.35	151.146	159.374	150.17	143.171	130.403	153.632	134.203	153.708
DA03Gene00051	1.658	1.363	1.531	1.774	2.485	3.752	0.874	1.143	1.497	3.56	2.766	3.168
DA03Gene00052	31.372	28.39	29.504	23.807	34.558	23.623	31.597	31.924	33.095	24.025	25.314	30.314
DA03Gene00053	1.99	0.62	0.926	1.774	1.907	2.398	1.204	2.537	2.724	1.609	1.296	1.79
DA03Gene00054	7.392	8.472	6.024	11.073	9.466	8.037	7.335	7.082	7.882	9.38	7.815	8.452
DA03Gene00055	0.044	0	0	0	0.041	0	0	0	0	0	0	0
DA03Gene00056	2.812	3.018	2.047	2.795	1.76	1.811	1.588	4.072	2.498	2.092	2.577	2.074
DA03Gene00057	5.202	6.148	11.221	30.452	13.937	4.742	2.777	6.553	15.355	15.237	12.902	4.806
DA03Gene00058	18.624	21.517	18.471	17.643	15.368	13.421	18.863	20.526	22.234	18.979	17.089	16.089
DA03Gene00059	10.304	13.269	7.759	5.936	10.003	3.876	14.244	8.632	12.883	7.702	8.195	10.101
DA03Gene00060	0.396	0.062	0.064	0.231	1.691	1.456	0.051	0.148	0	0.637	0.562	0.17
DA03Gene00061	36.788	35.653	28.682	50.531	52.662	26.544	61.155	63.757	52.819	48.994	48.089	54.728
DA03Gene00062	0.058	0.129	0.198	0.119	0.327	0.065	0	0.051	0.113	0.262	0	0.175
DA03Gene00063	0.394	0.942	0.372	0.537	0.919	0.22	0.417	0.229	0.318	0.887	0.145	1.447
DA03Gene00064	0.026	0.028	0.117	0	0.072	0.057	0	0.09	0.15	0.261	0.113	0.129
DA03Gene00065	0	0	0	0	0	0.039	0.016	0	0	0	0	0
DA03Gene00066	0	0	0	0	0	0.175	0	0	0.076	0	0.086	0.078
DA03Gene00067	0	0.072	0.516	0.332	0	0.073	0.059	0.227	0.189	0.658	0.143	0.521
DA03Gene00068	0	0	0	0	0	0	0	0	0	0	0	0
DA03Gene00069	1.957	6.221	4.238	0.243	7.421	0.597	25.118	0.827	2.647	4.674	5.301	10.34
DA03Gene00070	0	0	0	0	0	0	0	0	0	0	0	0
DA03Gene00071	0.496	0.402	1.2	0.609	0.927	0.851	1.2	1.471	1.316	0.633	0.913	0.862
DA03Gene00072	1.464	0.773	0.505	1.107	1.308	0.392	1.241	0.666	1.143	1.649	1.265	1.18
DA03Gene00073	9.712	8.343	4.238	10.187	6.746	5.665	8.057	9.773	10.313	10.751	8.705	10.316
DA03Gene00074	1.837	1.159	1.265	1.342	1.716	0.367	3.035	2.231	2.101	1.256	1.521	1.118
DA03Gene00075	2.566	3.044	4.313	0.583	2.397	6.379	1.983	0.166	0.922	2.783	1.993	3.048
DA03Gene00076	0	0	0.032	0	0	0	0	0	0	0	0	0
DA03Gene00077	0.195	0.345	0.044	0.24	0.109	0.262	0.284	0.068	0.493	0.044	0.216	0.235
DA03Gene00078	4.973	2.667	2.95	6.985	5.551	2.77	7.544	9.07	7.631	4.369	4.988	4.633
DA03Gene00079	13.68	14.15	13.242	10.579	14.006	10.43	14.528	12.708	12.764	12.483	10.693	11.921
DA03Gene00080	0.116	0	0.098	0.089	0.243	0	0.026	0.051	0.112	0	0.16	0.029
DA03Gene00081	0.483	0.747	0.274	0.889	0.812	1.135	0.526	0.548	0.797	1.686	0.586	1.694
DA03Gene00082	6.848	6.793	7.086	6.322	7.492	5.391	9.404	10.34	10.893	6.534	6.544	6.99
DA03Gene00083	1.181	0.652	1.507	3.473	3.792	1.652	4.62	4.313	4.514	3.159	1.467	6.881
DA03Gene00084	0.079	0.436	0.269	0.04	0.074	0.088	0.465	0.275	0.153	0	0.044	0.316
DA03Gene00085	1.679	4.816	3.042	1.666	2.013	4.794	2.955	1.399	2.432	2.004	2.49	2.411
DA03Gene00086	20.895	22.713	18.47	33.654	24.787	24.953	23.471	26.938	23.254	28.375	25.005	21.849
DA03Gene00087	3.491	6.514	3.24	2.461	3.532	4.379	1.079	1.453	2.233	3.127	3.24	2.783
DA03Gene00088	1.01	2.346	1.027	0.605	0.878	1.208	0.727	0.547	0.135	0.627	0.384	0.628
DA03Gene00089	0.736	1.973	0.775	0.215	0.196	0.588	0.334	0.092	0.204	0.059	0.058	0.158
DA03Gene00090	4.556	8.446	3.138	1.165	1.976	1.82	0.738	0.142	0.79	0	0	0.163
DA03Gene00091	0.11	0.364	0.125	0.112	0	0.246	0.798	0.096	0.32	0	0	0
DA03Gene00092	1.198	2.37	0.453	0.817	0.233	1.731	0.543	0.348	0.242	0.169	0	0
DA03Gene00093	3.012	1.538	1.981	2.537	2.908	2.124	3.122	3.465	3.562	2.793	2.626	2.689
DA03Gene00094	0.088	0.098	0.083	0.158	0.247	0.247	0.08	0.116	0.171	0.191	0.252	0.207
DA03Gene00095	39.064	46.028	37.483	31.079	44.194	24.383	50.75	38.483	31.359	26.793	38.501	30.882
DA03Gene00096	13.281	10.261	11.678	14.927	11.614	9.42	10.025	8.925	8.764	12.446	13.093	9.296
DA03Gene00097	5.559	5.183	4.916	10.33	7.537	5.951	4.988	6.75	4.786	10.198	7.191	8.447
DA03Gene00098	3.101	3.987	1.211	2.028	1.805	6.143	0.738	1.02	2.418	4.523	6.398	1.631
DA03Gene00099	0.872	0.501	0.317	2.604	1.238	1.288	0.475	1.43	1.253	4.204	2.349	2.377
DA03Gene00100	33.518	67.215	51.788	58.175	29.32	75.315	26.597	35.848	46.705	60.99	62.761	60.299
DA03Gene00101	8.067	15.63	11.168	15.03	6.13	17.284	5.705	7.989	13.801	17.861	13.884	13.908
DA03Gene00102	0.166	0.55	0.4	0.191	0.097	0.162	0.226	0.127	0.06	0.28	0.046	0.27
DA03Gene00103	3.511	2.227	3.155	3.626	3.215	3.267	2.617	5.427	4.488	3.563	3.07	4.32
DA03Gene00104	6.348	2.995	5.244	6.743	5.469	15.788	0.727	6.503	2.991	0.902	4.422	1.05
DA03Gene00105	68.855	91.926	89.608	64.786	64.771	71.535	62.924	60.36	52.255	67.321	62.55	62.128
DA03Gene00106	4.27	4.717	4.481	2.839	1.895	5.255	4.164	1.583	4.974	3.607	1.414	3.531
DA03Gene00107	1.034	0.962	1.174	0.111	0.865	0.487	1.63	0.997	2.695	1.84	1.382	0.819
DA03Gene00108	2.413	1.823	1.825	0.649	0.909	1.042	2.035	1.403	2.876	1.239	0.888	0.509
DA03Gene00109	3.162	3.162	1.939	0.786	1.117	1.912	3.721	2.608	4.935	1.203	1.556	0.771
DA03Gene00110	0.111	0.326	0.042	0	0	0	0.1	0.097	0	0	0.041	0.037
DA03Gene00111	3.072	2.765	1.872	3.025	2.551	2.418	2.374	2.084	2.595	3.139	2.512	2.737
DA03Gene00112	0	0	0	0	0	0.164	0	0	0	0	0	0.147
DA03Gene00113	0	0	0	0	0	0	0	0	0	0	0	0
DA03Gene00114	0	0	0	0	0	0	0	0	0	0	0	0
DA03Gene00115	0.76	0.588	0.604	0	0.639	0.51	0.276	0.331	0.59	0.599	0.671	0.381
DA03Gene00116	0.864	1.474	1.871	0.803	0.88	1.318	1.282	2.123	0.991	0.442	0.953	0.393
DA03Gene00117	0	0	0	0.088	0	0.048	0	0	0	0	0	0
DA03Gene00118	0.569	1.006	0.473	0.349	0.425	0.382	0.551	0.695	0.663	0.47	0.838	0.266
DA03Gene00119	17.529	24.39	22.204	15.489	15.738	13.708	19.181	16.771	16.931	16.483	12.915	16.332
DA03Gene00120	158.87	200.176	206.469	87.747	113.313	131.628	136.957	125.724	136.553	109.878	96.974	133.326
DA03Gene00121	41.676	69.568	72.792	31.844	27.931	36.68	34.974	42.402	47.648	36.328	31.188	41.356
DA03Gene00122	196.452	188.081	209.332	123.939	182.188	111.681	242.437	236.039	196.857	140.293	148.782	168.959
DA03Gene00123	17.288	46.732	35.162	9.643	13.623	14.347	2.851	3.125	4.149	6.726	8.605	6.679
DA03Gene00124	3.202	2.192	1.535	4.796	3.496	3.784	3.191	4.011	3.02	4.977	3.982	3.48
DA03Gene00125	7.927	12.631	12.237	11.96	10.196	15.992	4.362	5.78	7.568	25.758	19.221	19.146
DA03Gene00126	26.834	47.238	45.911	38.608	37.335	85.537	18.984	21.341	20.111	81.021	81.423	63.36
DA03Gene00127	0.062	0.069	0.095	0.362	0.136	0.956	0.057	0.527	0.182	0.446	0.299	0.23
DA03Gene00128	0.268	0.887	0.486	0.301	0.3	0.629	0.097	0.397	0.208	0.513	0.502	0.161
DA03Gene00129	0	0	0	0.431	0.197	0.707	0	0	0	0.237	0.116	0.317
DA03Gene00130	20.527	35.983	34.089	12.97	15.008	69.353	7.89	6.013	14.428	35.228	63.121	12.87
DA03Gene00131	15.355	28.201	50.652	22.23	25.737	213.555	11.194	18.586	33.558	115.737	112.341	76.591
DA03Gene00132	0.034	0	0	0	0	0	0	0	0	0	0	0
DA03Gene00133	0.169	1.373	0.769	1.155	1.53	5.751	0.615	1.675	2.248	3.626	4.24	3.68
DA03Gene00134	12.535	10.973	7.553	5.532	9.037	6.575	9.342	10.977	10.4	8.084	6.66	7.872
DA03Gene00135	0.103	0	0	0	0	0.231	0.187	0.36	0	0.232	0	0
DA03Gene00136	0.179	0.049	0.203	0	0	0.05	0.041	0.117	0	0.202	0.049	0.135
DA03Gene00137	12.515	10.294	18.881	16.883	21.08	44.685	10.024	7.953	8.464	33.287	34.757	27.555
DA03Gene00138	14.903	20.05	23.009	19.365	20.619	39.863	11.791	13.876	15.226	35.838	38.589	30.658
DA03Gene00139	0.084	0.513	0.096	0.043	0	0.142	0	0	0	0	0	0
DA03Gene00140	0.85	1.496	0.663	0.869	0.694	0.802	0.771	0.532	1.056	0.837	0.674	0.559
DA03Gene00141	0.094	0.069	0.071	0.064	0	0.105	0.028	0	0.03	0	0.207	0.031
DA03Gene00142	0	0	0	0	0.027	0.032	0	0	0	0.022	0.011	0.01
DA03Gene00143	0	0	0	0	0	0	0	0	0	0	0	0
DA03Gene00144	0.329	0.467	0.427	3.607	0.922	2.052	0.512	0.779	2.373	2.277	2.491	1.649
DA03Gene00145	0	0	0.014	0	0	0	0.017	0	0	0	0	0.006
DA03Gene00146	0	0	0	0.027	0.049	0.088	0	0	0	0.059	0	0
DA03Gene00147	0	0	0	0	0	0	0	0	0	0	0	0
DA03Gene00148	0.892	1.095	0.806	2.162	1.173	1.405	1.139	1.498	1.042	1.805	1.204	1.109
DA03Gene00149	7.001	4.572	5.797	9.667	8.878	7.089	7.741	7.798	7.737	8.229	7.163	5.685
DA03Gene00150	3.698	2.282	3.887	8.731	5.994	4.562	4.637	4.552	3.536	7.532	5.642	4.959
DA03Gene00151	0.503	0.365	0.375	2.429	0.485	1.32	0.071	0.247	0.198	0.478	0.712	0.473
DA03Gene00152	0	0	0	0.035	0	0	0.032	0	0.034	0	0	0
DA03Gene00153	0.179	0.119	0.081	0.257	0.067	0	0.163	0	0.035	0.081	0.079	0.072
DA03Gene00154	0	0	0	0	0.1	0	0	0	0.104	0	0.118	0
DA03Gene00155	0.074	0.027	0	0.025	0.046	0	0.09	0	0	0.028	0.027	0
DA03Gene00156	0.027	0	0	0.027	0.1	0.03	0.098	0.023	0.104	0	0.03	0.027
DA03Gene00157	9.354	9.771	7.731	7.185	8.737	5.587	8.83	7.493	7.312	8.485	8.269	10.435
DA03Gene00158	0.281	0.207	0.08	0.215	0.262	0.209	0.233	0.143	0.136	0.184	0.129	0.141
DA03Gene00159	7.36	10.959	11.555	9.206	20.347	33.485	6.02	6.676	8.227	31.007	28.577	38.823
DA03Gene00160	0.364	0.553	0.619	0	1.402	0.763	0.165	0	0.132	1.025	0.301	0.547
DA03Gene00161	0.338	0.075	0.153	0.069	0.189	0.302	0	0.059	0.197	0.228	0.149	0
DA03Gene00162	0.376	0.327	0.152	0.44	0.326	0.601	0.195	0.211	0.339	0.545	0.475	0.377
DA03Gene00163	3.057	3.48	3.326	3.317	2.564	3.49	2.943	3.346	3.209	5.304	5.853	6.221
DA03Gene00164	0	0	0	0.135	0	0	0	0	0	0	0	0
DA03Gene00165	73.75	118.774	119.392	69.012	73.958	121.936	74.588	82.123	74.417	83.855	77.579	85.466
DA03Gene00166	0.499	0.354	0.727	0.146	0.366	0.398	0.129	0.217	0.311	0.281	0.354	0.464
DA03Gene00167	108.163	224.984	125.745	167.402	91.433	204.127	54.998	62.464	66.429	214.765	229.008	90.872
DA03Gene00168	0.195	0	0	0	0.091	0	0	0	0	0	0	0.098
DA03Gene00169	0.073	0.081	0.083	0.113	0.206	0.411	0.033	0.256	0.249	0.165	0.122	0.258
DA03Gene00170	0.29	0.35	0.628	0.728	0.69	0.502	0.167	0.345	0.41	0.594	0.524	0.476
DA03Gene00171	21.459	26.983	19.462	11.096	23.271	10.85	30.903	29.498	21.004	20.753	19.404	26.428
DA03Gene00172	0	0	0	0	0.035	0	0	0.032	0	0	0	0.037
DA03Gene00173	0	0	0	0	0	0	0	0	0	0	0	0
DA03Gene00174	0	0	0	0	0	0	0	0	0	0	0	0
DA03Gene00175	6.674	6.407	7.691	5.646	8.911	10.946	3.677	1.585	3.595	20.936	20.867	16.916
DA03Gene00176	0.085	0.094	0.024	0.283	0.457	0.31	0.116	0.111	0.103	0.264	0.705	0.469
DA03Gene00177	0	0	0	0	0.116	0.138	0.045	0.086	0.024	0.056	0.219	0.074
DA03Gene00178	0	0.129	0.044	0.079	0.471	0.26	0.106	0.101	0.188	0.481	0.128	0.311
DA03Gene00179	0.223	0.277	0.095	0.485	0.548	0.219	0.051	0.073	0.135	0.534	0.277	0.196
DA03Gene00180	0	0	0	0	0	0	0.05	0	0.053	0	0	0
DA03Gene00181	0	0	0	0	0	0	0	0	0	0	0	0
DA03Gene00182	0.87	1.218	0.395	2.077	1.626	2.596	1.263	1.417	2.365	2.091	1.537	1.745
DA03Gene00183	1.115	0.857	0.385	0.397	0.362	0.868	0.923	1.057	2.212	0.164	0.268	0.923
DA03Gene00184	0.072	0.013	0.054	0	0.045	0.067	0.065	0.063	0.023	0.027	0.026	0.036
DA03Gene00185	0.275	0.507	0.625	0.188	1.115	0.205	0	0	0	0	0.405	0
DA03Gene00186	0	0	0	0	0.075	0.09	0	0.14	0	0	0	0
DA03Gene00187	0	0	0	0	0	0.048	0	0	0	0	0	0
DA03Gene00188	22.447	20.739	15.079	10.658	14.543	21.147	11.903	10.928	22.155	13.21	12.994	5.878
DA03Gene00189	0.056	0.184	0.076	0.023	0	0.062	0.02	0.039	0.054	0	0.049	0.011
DA03Gene00190	1.864	0.739	0.542	2.835	2.857	1.123	2.385	2.001	2.551	2.261	2.902	2.347
DA03Gene00191	1.53	0.874	0.299	2.428	2.365	1.711	1.627	2.99	2.304	3.089	3.669	3.172
DA03Gene00192	1.362	2.033	2.798	1.957	1.908	3.583	1.002	1.541	1.876	2.363	3.372	1.9
DA03Gene00193	0.745	0.642	0.7	0.703	0.907	0.754	0.386	0.346	0.44	0.799	0.83	0.519
DA03Gene00194	0.54	0.265	0.181	0.266	0.299	0.112	0.29	0.593	0.602	0.113	0.353	0.241
DA03Gene00195	280.366	282.349	279.755	309.918	413.017	491.906	249.002	266.754	234.339	473.815	408.533	421.162
DA03Gene00196	0.994	2.668	1.284	0.31	0.993	1.251	0.213	0.409	0.482	0.451	0.335	0.512
DA03Gene00197	0.095	0	0	0	0	0	0	0	0	0	0	0
DA03Gene00198	0	0	0	0.059	0.027	0.032	0.026	0	0	0	0	0
DA03Gene00199	0.759	0.489	0.431	2.523	1.418	1.132	0.631	1.6	1.351	2.28	2.583	3.233
DA03Gene00200	0	0	0	0	0	0	0	0	0	0	0	0
DA03Gene00201	600.278	561.931	673.624	506.456	486.787	550.491	608.359	595.396	616.39	596.214	536.837	702.412
DA03Gene00202	41.899	48.51	48.611	31.611	37.45	63.548	40.117	31.681	41.35	52.218	49.323	56.011
DA03Gene00203	0.203	0.098	0.092	0.589	0.47	0.535	0.169	0.233	0.189	0.493	0.43	0.276
DA03Gene00204	0.2	0.277	0.114	0.205	0.398	0.589	0.159	0.197	0.535	0.48	0.304	0.151
DA03Gene00205	0	0	0	0	0	0	0	0	0	0	0	0
DA03Gene00206	0	0	0	0.126	0	0.275	0	0.214	0.119	0.277	0	0.123
DA03Gene00207	0.047	0	0	0	0	0	0	0.082	0.046	0.053	0.052	0
DA03Gene00208	0.403	0.831	0.274	0.495	0.527	0.421	0.171	0.258	0.574	0.939	0.564	0.269
DA03Gene00209	0.052	0.116	0	0.053	0.098	0.059	0.047	0.068	0.051	0.029	0	0.052
DA03Gene00210	0.046	0.077	0.105	0.024	0.13	0.026	0.084	0.081	0.022	0.078	0.128	0
DA03Gene00211	0.078	0.086	0.616	0.159	0.145	4.602	0.07	0	0.151	2.011	0.171	1.556
DA03Gene00212	21.184	17.787	20.744	14.413	15.471	10.565	22.367	21.028	20.227	13.642	11.311	13.291
DA03Gene00213	106.371	167.112	99.222	99.431	108.823	178.827	132.523	125.196	120.28	149.295	276.724	117.672
DA03Gene00214	70.603	91.034	63.447	71.361	71.827	110.406	74.65	66.17	59.954	101.225	159.625	75.398
DA03Gene00215	5.737	7.55	5.382	3.401	4.214	9.422	1.948	1.335	2.185	6.858	7.536	3.453
DA03Gene00216	19.243	24.094	16.118	16.446	14.6	22.188	9.61	7.633	13.586	24.175	24.423	16.083
DA03Gene00217	0	0	0	0	0	0	0	0	0	0	0	0
DA03Gene00218	5.668	3.682	5.863	6.819	3.581	2.611	4.99	9.159	6.634	7.509	6.44	8.688
DA03Gene00219	7.71	4.674	6.927	5.651	5.613	3.653	10.114	10.65	7.633	5.419	3.711	7.146
DA03Gene00220	0.594	0.055	0.168	0.557	0.462	0.332	0.224	0.82	0.24	0.947	0.765	0.397
DA03Gene00221	4.48	6.021	4.408	6.466	3.777	7.673	1.888	2.697	2.155	4.308	3.72	2.543
DA03Gene00222	0.709	2.09	1.878	0.121	0.994	2.116	0.429	0.516	2.525	1.065	0.653	0.592
DA03Gene00223	0.173	0.35	0.131	0.618	0.403	0.588	0.098	0.245	0.147	0.6	0.667	0.433
DA03Gene00224	0.167	0	0.522	0.085	0.117	0.421	0	0.146	0	0.047	0.046	0.251
DA03Gene00225	1.143	0.563	0.564	0.508	0.557	0.514	0.451	0.564	0.579	0.63	0.48	0.536
DA03Gene00226	7.306	7.191	8.59	13.524	10.923	12.786	6.368	10.43	8.874	8.228	9.033	10.514
DA03Gene00227	0.185	0.136	0.14	0	0.115	0.069	0.056	0.215	0.06	0.139	0.272	0
DA03Gene00228	1064.42	1081.15	1203.96	621.469	1118.27	1350.24	982.64	846.26	952.08	893.137	867.156	791.195
DA03Gene00229	0.586	0.597	0.873	0.112	0.744	0.82	0.025	0.04	0.044	0.887	1.061	0.486
DA03Gene00230	25.81	18.657	17.784	5.251	6.185	9.978	29.787	24.04	39.741	18.414	10.292	17.606
DA03Gene00231	1.779	1.965	1.48	0.364	0.111	0.133	1.936	1.344	1.381	1.469	0.654	0.594
DA03Gene00232	28.814	29.974	25.609	22.703	22.477	26.295	31.038	26.049	25.887	24.897	23.305	25.455
DA03Gene00233	2.012	4.445	7.596	0.187	2.221	1.61	1.25	0.532	0.521	1.593	1.333	0.892
DA03Gene00234	0.659	0.899	1.144	0.198	0.688	1.171	0.281	0.203	0.301	1.223	2.14	1.399
DA03Gene00235	0	0	0	0	0	0	0	0	0	0	0	0
DA03Gene00236	0	0	0	0	0	0	0	0	0	0	0.238	0
DA03Gene00237	0	0	0	0	0	0	0	0	0	0.062	0	0
DA03Gene00238	1.76	4.963	5.676	0.237	1.125	0.518	0.462	0	0.09	0.052	0	0.046
DA03Gene00239	0.372	0.582	0.492	0.697	0.434	0.312	0.421	0.216	0.391	0.279	0.41	0.124
DA03Gene00240	0.18	0.397	0.349	0	0.144	0.746	0.023	0.022	0.075	0.289	0.453	0.257
DA03Gene00241	0.049	0.081	0.055	0.075	0.023	0	0	0.021	0	0.082	0.081	0.049
DA03Gene00242	0.175	0.032	0.066	0.06	0.136	0	0	0.025	0.057	0	0.064	0.205
DA03Gene00243	0.238	0.132	0.027	0.341	0.69	0.187	0.389	0.146	0.069	0.376	0.632	0.645
DA03Gene00244	0.153	0	0	0	0	0.114	0	0.222	0.148	0	0	0.051
DA03Gene00245	0	0	0	0	0	0	0	0	0	0	0	0
DA03Gene00246	27.924	22.572	35.959	18.394	24.794	33.947	30.921	30.243	33.441	27.675	29.362	35.659
DA03Gene00247	0	0	0	0.072	0	0	0	0	0.034	0	0	0
DA03Gene00248	0	0	0	0	0.021	0.051	0	0	0.022	0	0	0
DA03Gene00249	2.436	5.616	4.867	7.312	5.095	5.036	2.883	2.402	5.5	6.621	11.107	9.183
DA03Gene00250	0.117	0	0.044	0.279	0.073	0.043	0	0	0.264	0	0.086	0.039
DA03Gene00251	0	0	0	0.052	0	0	0	0	0	0	0	0
DA03Gene00252	0.025	0.084	0	0.078	0.024	0	0	0	0	0	0	0
DA03Gene00253	7.937	5.684	3.728	8.877	9.151	9.087	6.412	8.435	7.161	13.547	12.182	10.626
DA03Gene00254	92.896	83.556	101.87	81.346	89.13	97.655	123.715	123.594	105.899	77.827	84.75	100.142
DA03Gene00255	29.101	27.335	27.917	27.209	26.61	27.502	31.86	32.23	30.505	25.513	24.721	26.006
DA03Gene00256	83.178	153.004	114.137	41.452	58.972	64.718	42.761	39.149	39.342	39.824	45.983	30.708
DA03Gene00257	35.458	36.157	36.624	24.179	29.746	35.099	27.637	30.769	29.266	37.043	32.82	31.479
DA03Gene00258	0.51	0.113	0.424	0.521	0.508	0.038	0.401	0.267	0.429	0.115	0.45	0.068
DA03Gene00259	118.924	97.292	97.62	48.845	75.49	72.866	89.789	101.082	124.714	66.665	65.927	69.63
DA03Gene00260	0	0	0	0	0	0	0	0	0	0	0	0
DA03Gene00261	0.935	1.154	0.281	1.012	0.539	1.138	0.674	0.432	1.014	1.951	1.882	1.406
DA03Gene00262	27.534	16.761	15.974	17.118	12.859	7.526	19.3	36.836	30.52	4.228	4.144	8.153
DA03Gene00263	50.353	64.362	54.131	40.696	45.832	58.451	53.779	50.64	50.711	50.762	46.69	60.436
DA03Gene00264	0	0	0	0.015	0	0	0	0	0	0	0	0
DA03Gene00265	0	0	0	0.085	0	0	0	0	0.054	0.031	0.061	0
DA03Gene00266	0	0.314	0.242	0.073	0.243	0.053	0.086	0.826	6.503	3.146	4.443	4.627
DA03Gene00267	0.58	1.115	0.744	0.129	0.589	0.395	0.481	0.154	0.367	0.17	0.167	0.177
DA03Gene00268	0.371	1.502	2.104	0.126	1.039	0.553	0.336	0.431	0.6	0.139	0	0.991
DA03Gene00269	0.026	0.058	0.06	0	0.098	0.177	0	0	0.077	0.03	0.058	0
DA03Gene00270	57.397	52.038	81.63	94.986	170.185	335.767	19.652	27.409	34.296	322.612	270.09	271.201
DA03Gene00271	0.387	0.321	0.549	0.775	0.934	3.374	0.38	0.563	0.626	2.288	1.584	2.473
DA03Gene00272	0.053	0	0.121	0.109	0.05	0	0.097	0.28	0.156	0.06	0.059	0.322
DA03Gene00273	0.122	0.045	0.139	0.25	0.114	0.365	0.185	0.142	0.079	0.229	0.36	0.204
DA03Gene00274	1.152	1.186	1.604	1.553	2.275	1.729	1.212	2.512	1.322	7.993	4.452	3.544
DA03Gene00275	0.141	0	0	0	0	0	0	0	0	0.106	0	0
DA03Gene00276	14.751	26.205	15.111	13.569	9.504	43.33	3.363	3.812	7.94	19.146	33.045	10.428
DA03Gene00277	3.269	4.883	2.553	2.055	1.502	9.502	1.069	0.818	2.081	3.41	6.921	2.954
DA03Gene00278	2.094	1.019	2.174	1.27	2.387	5.082	1.256	1.424	1.309	2.598	2.586	2.703
DA03Gene00279	0.946	1.918	1.594	0.369	0.474	3.122	0.292	0.196	0.407	0.835	2.681	0.235
DA03Gene00280	0.125	0.173	0.035	0.224	0.117	0.175	0.028	0.136	0.091	0.106	0.069	0.063
DA03Gene00281	0.095	0	0.216	0.39	0.178	0.213	0	0	0.185	3.647	0.526	0.764
DA03Gene00282	702.255	708.059	789.727	2487.49	1170.49	1086.44	1123.03	1513.67	1670.85	6046.98	2855.54	2960.63
DA03Gene00283	278.837	101.466	131.801	96.247	134.508	49.351	212.845	276.258	217.228	71.405	75.439	98.289
DA03Gene00284	15.996	4.795	8.101	15.89	13.5	4.474	24.459	32.582	24.286	10.229	12.864	18.379
DA03Gene00285	29.837	10.128	15.791	33.681	29.154	24.762	28.529	73.982	54.893	40.004	31.74	32.734
DA03Gene00286	0.477	0.593	0.541	0.671	0.278	0.133	0.541	1.144	0.637	0.739	0.658	1.255
DA03Gene00287	0	0	0	0	0.103	0	0.05	0	0.053	0	0.061	0.055
DA03Gene00288	0.28	0.516	0.212	0.382	0.175	0.418	0.254	0.734	0.091	0.842	1.239	0.937
DA03Gene00289	28.59	27.323	37.358	80.495	37.349	47.273	18.687	29.353	24.561	170.899	111.728	75.191
DA03Gene00290	57.063	50.493	50.894	62.634	52.998	47.35	55.211	51.357	56.014	58.056	54.722	49.864
DA03Gene00291	0.357	0.867	1.538	0.438	0.833	1.038	0.356	0.093	0.554	0.763	1.103	0.858
DA03Gene00292	0.12	0.464	1.157	0.123	0.224	0.671	0	0.262	0.175	0.608	0.265	0.601
DA03Gene00293	19.954	15.329	17.559	21.223	31.631	31.481	12.995	22.086	31.937	38.425	32.755	41.214
DA03Gene00294	5.004	7.246	4.415	3.002	5.318	11.867	2.421	1.338	2.806	4.333	5.376	2.63
DA03Gene00295	0.957	2.643	2.511	6.484	3.073	4.417	1.465	4.225	1.742	4.85	4.226	5.156
DA03Gene00296	0.334	0.258	0.91	1.47	0.531	0.299	0.637	1.166	1.038	1.28	0.516	1.005
DA03Gene00297	6.373	9.029	7.344	17.164	9.506	13.14	9.474	11.203	10.623	20.179	16.942	19.129
DA03Gene00298	1.042	0.797	1.364	1.188	1.198	1.614	0.945	1.083	1.867	1.309	1.725	0.924
DA03Gene00299	1.175	1.597	0.923	0.462	2.364	7.786	0	0	1.316	2.952	2.794	1.631
DA03Gene00300	0.69	1.645	0.782	0.657	1.435	7.838	0.043	0.109	0.198	2.224	1.505	1.068
DA03Gene00301	0	0	0	0.056	0	0.03	0	0	0.026	0.123	0	0.027
DA03Gene00302	0.935	1.197	1.378	1.854	2.2	2.342	0.543	0.831	0.308	2.947	1.981	2.042
DA03Gene00303	35.911	31.187	25.504	28.875	27.181	39.1	25.207	12.911	16.139	34.716	30.496	36.151
DA03Gene00304	12.495	11.112	11.721	9.458	18.138	11.134	16.535	9.245	8.557	11.208	9.433	10.679
DA03Gene00305	0.082	0.181	0.306	0.108	0.153	0.052	0.223	0.133	0.125	0.053	0.155	0.117
DA03Gene00306	0	0	0	0	0	0	0	0.061	0	0	0	0
DA03Gene00307	0.115	0.042	0.217	0.078	0	0.129	0.174	0.435	0.037	0	0.085	0.154
DA03Gene00308	31.105	20.19	23.453	35.381	26.461	30.3	24.438	34.595	29.725	36.592	34.756	34.675
DA03Gene00309	6.363	7.58	4.671	11.101	7.109	5.025	4.188	8.922	10.172	12.506	9.503	11.254
DA03Gene00310	0.135	0.025	0.154	0.3	0.021	0.101	0.246	0.354	0.175	0.127	0.05	0.068
DA03Gene00311	63.114	74.133	82.819	71.562	65.148	65.586	71.295	65.065	60.042	60.768	67.316	55.173
DA03Gene00312	22.405	18.899	19.954	24.837	26.37	37.734	19.16	22.811	23.216	32.224	36.373	25.012
DA03Gene00313	65.6	37.495	33.308	28.616	54.419	32.332	61.17	54.274	67.084	37.714	51.986	57.47
DA03Gene00314	7.168	7.466	6.677	6.198	5.443	3.585	10.889	11.129	9.728	7.613	12.479	13.842
DA03Gene00315	10.048	8.129	8.299	9.419	13.172	8.036	13.072	14.988	16.168	12.109	13.96	13.515
DA03Gene00316	3.051	3.063	4.405	3.781	2.159	2.275	2.851	5.401	4.486	2.915	4.082	3.891
DA03Gene00317	1.392	1.964	2.193	0.395	2.384	1.038	0.912	1.753	2.101	1.742	1.28	1.318
DA03Gene00318	19.788	26.987	28.524	27.561	26.731	53.914	26.056	23.689	26.95	26.558	23.016	24.488
DA03Gene00319	3.181	2.729	3.407	9.049	5.234	4.372	4.379	8.956	6.614	7.019	5.204	5.858
DA03Gene00320	0.866	0.708	0.806	0.78	0.923	0.737	0.739	1.013	0.656	0.625	0.631	0.66
DA03Gene00321	7.999	8.972	8.371	6.848	7.355	7.422	7.087	9.679	5.958	7.402	7.665	6.525
DA03Gene00322	5.646	3.874	4.998	6.517	6.312	4.019	6.052	6.9	5.895	4.094	4.674	4.201
DA03Gene00323	14.85	8.32	10.377	16.506	15.077	10.112	16.203	12.481	14.204	15.148	13.659	12.079
DA03Gene00324	5.206	3.313	2.703	1.083	2.802	0.987	2.561	1	2.227	0.994	0.584	0.265
DA03Gene00325	0.744	1.064	1.937	0.358	0.613	0.392	0.04	0.038	0.255	0	0.048	0.088
DA03Gene00326	8.985	5.938	4.862	9.726	11.131	8.075	8.934	8.786	7.954	9.907	10.415	9.683
DA03Gene00327	1.392	1.304	0.652	1.733	2.544	1.625	2.663	2.586	2.937	2.795	3.708	2.396
DA03Gene00328	0.268	0.546	0.864	0.4	0.346	0.622	0.485	0.485	0.24	0.278	0.25	0.268
DA03Gene00329	31.18	25.231	31.688	44.377	31.665	20.568	36.051	38.085	35.665	37.185	27.133	32.158
DA03Gene00330	139.75	133.273	197.861	247.829	311.374	206.547	154.542	231.16	231.33	263.937	197.711	247.042
DA03Gene00331	3.952	1.712	1.517	3.451	3.152	3.231	4.55	6.469	4.868	4.382	3.892	3.473
DA03Gene00332	1.76	0.648	1.331	0.4	24.842	0.875	1.242	1.194	6.643	2.422	4.317	5.684
DA03Gene00333	4.455	9.306	2.857	2.773	3.256	12.676	3.777	4.561	6.58	4.69	5.772	3.688
DA03Gene00334	0.693	0.63	0.277	0.396	0.4	0.547	0.536	0.462	0.396	0.413	0.18	0.265
DA03Gene00335	0.506	0.335	0.536	0.518	1.293	0.793	0.367	0.53	0.557	1.102	1.08	1.218
DA03Gene00336	0	0	0	0	0	0.086	0.14	0.135	0	0	0.256	0.077
DA03Gene00337	561.95	1354.01	1722.08	4693.41	2322.1	6804.17	521.207	895.657	702.277	5367.94	3578.91	3250.37
DA03Gene00338	78.288	251.155	321.632	831.281	283.346	974.771	60.346	177.785	135.559	1067.37	639.92	539.777
DA03Gene00339	5.375	5.642	3.719	9.824	6.908	5.459	3.977	4.854	4.625	9.402	8.626	4.89
DA03Gene00340	77.396	110.62	98.591	88.611	78.815	117.548	44.756	50.218	69.69	97.489	127.031	79.255
DA03Gene00341	84.491	144.858	115.784	132.002	76.331	128.432	47.536	33.587	50.809	155.271	158.119	86.437
DA03Gene00342	0	0.113	0.093	0.021	0.057	0.091	0.037	0	0.059	0.115	0.113	0.082
DA03Gene00343	0	0	0	0	0	0	0	0	0	0	0	0
DA03Gene00344	10.687	34.858	28.957	123.179	45.744	70.331	11.633	19.298	29.166	81.915	122.34	75.42
DA03Gene00345	0	0	0	0	0	0	0	0.037	0.021	0	0.118	0
DA03Gene00346	1.489	1.212	1.304	1.256	1.366	1.49	0.948	1.595	1.597	1.971	1.528	1.466
DA03Gene00347	16.42	16.563	11.526	16.791	18.839	16.943	16.153	17	14.009	12.666	14.607	12.887
DA03Gene00348	0.669	1.109	1.518	15.703	2.014	4.7	1.518	2.821	1.588	8.165	6.279	6.446
DA03Gene00349	0.045	0.399	0.205	0.023	0.063	0.607	0.02	0.039	0.066	0.076	0.2	0.045
DA03Gene00350	0.597	0.377	0.29	0.959	0.159	0.381	0.773	0.149	0.331	0.192	0.376	0.342
DA03Gene00351	5.094	8.272	8.586	5.267	6.124	11.272	2.724	1.128	1.954	4.673	4.444	2.806
DA03Gene00352	0.072	0.079	0.041	0	0.067	0.08	0	0	0	0.121	0.04	0.036
DA03Gene00353	13.228	6.905	9.118	11.901	12.082	11.692	11.379	12.57	9.426	9.507	10.674	7.132
DA03Gene00354	5.613	2.875	4.061	3.744	4.103	2.366	2.952	5.675	4.737	4.489	6.016	1.631
DA03Gene00355	4.157	3.061	2.312	1.167	3.578	3.83	2.662	2.417	3.085	2.295	3.059	2.124
DA03Gene00356	65.372	79.058	80.192	64.943	57.16	61.428	51.39	51.068	47.154	54.439	44.315	45.399
DA03Gene00357	46.598	31.644	30.543	24.709	35.562	30.219	56.82	48.482	50.127	35.095	35.66	33.525
DA03Gene00358	0	0	0	0	0	0	0	0	0	0	0	0
DA03Gene00359	0	0	0	0	0	0	0	0	0	0	0	0
DA03Gene00360	0	0	0	0	0	0	0	0	0	0	0.056	0
DA03Gene00361	0.481	0.863	0.614	0.83	1.095	2.758	0.164	0.603	0.584	2.167	2.92	0.994
DA03Gene00362	0.105	0.145	0.119	0.027	0.122	0.176	0.024	0.046	0.076	0.029	0	0
DA03Gene00363	0.413	0.861	0.572	0.188	1.114	0.616	0.25	0	0.534	0.206	0.051	0.184
DA03Gene00364	1.542	0.738	0.797	1.805	1.616	1.303	1.321	2.152	1.563	1.312	1.853	1.494
DA03Gene00365	0	0	0.168	0	0.069	0	0.067	0.129	0.287	0	0.245	0.148
DA03Gene00366	0.247	0.327	0.14	0.202	0.277	0.276	0.851	0.474	0.623	0.195	0.164	0.346
DA03Gene00367	0	0	0	0	0	0	0	0	0	0	0	0.03
DA03Gene00368	0	0	0.068	0.123	0	0	0	0	0	0	0.133	0
DA03Gene00369	2.895	3.279	1.431	1.67	2.011	1.495	3.03	2.395	3.026	3.009	1.147	2.306
DA03Gene00370	0.08	0	0.091	0	0	0	0.109	0	0	0	0.132	0
DA03Gene00371	2.132	1.575	1.787	2.486	2.245	1.2	3.314	2.463	2.188	1.636	1.694	1.592
DA03Gene00372	18.333	28.138	28.163	20.246	21.933	35.397	17.793	16.964	18.801	20.532	24.167	20.556
DA03Gene00373	0.16	0.235	0.06	0.382	0.149	0.417	0.29	0.046	0.207	0	0	0.16
DA03Gene00374	0	0.047	0	0	0.04	0	0	0.111	0	0	0	0
DA03Gene00375	7.206	6.438	7.449	7.107	8.825	6.915	10.488	10.558	10.134	6.637	6.929	7.928
DA03Gene00376	10.822	7.648	10.821	8.582	9.466	7.028	13.81	14.237	15.667	7.127	6.226	8.456
DA03Gene00377	65.779	65.308	52.307	53.043	75.883	74.641	71.38	76.162	74.385	62.096	66.428	63.925
DA03Gene00378	0.03	0	0.034	0	0.057	0	0	0.053	0	0	0	0
DA03Gene00379	0	0	0	0	0	0	0	0	0	0	0	0
DA03Gene00380	2.971	1.245	2.092	65.379	9.761	9.857	1.766	16.619	4.276	72	42.975	53.19
DA03Gene00381	0	0	0	0	0	0	0	0	0	0	0	0
DA03Gene00382	0	0	0	0	0	0	0	0	0	0	0	0
DA03Gene00383	0	0	0	0	0	0.091	0	0	0	0	0	0.027
DA03Gene00384	0.282	0.124	0.064	0.058	0	0.189	0.102	0	0.055	0.381	0	0.282
DA03Gene00385	8.299	24.415	26.942	4.117	12.281	1.747	20.572	2.078	3.828	5.83	6.984	17.542
DA03Gene00386	0.017	0.168	0.019	0.103	0.126	0.113	0.046	0.015	0.245	0.266	0.298	0.304
DA03Gene00387	0	0.293	0	0	0.124	0.296	0	0	0	0	0	0
DA03Gene00388	1.85	1.731	0.874	3.6	3.792	7.33	1.165	1.546	2.045	8.942	6.665	4.996
DA03Gene00389	0.306	0.54	0.104	0.562	0.342	0.752	0.277	0.4	0.386	0.826	0.438	0.766
DA03Gene00390	0.169	0.093	0	0.13	0.079	0.237	0	0	0.041	0.333	0.467	0.127
DA03Gene00391	4.773	15.841	9.603	3.871	4.304	13.862	2.133	2.891	2.465	6.593	8.668	4.713
DA03Gene00392	83.356	91.585	83.774	104.041	75.482	141.344	56.767	52.266	52.929	145.849	129.072	111.397
DA03Gene00393	20.559	18.719	21.819	15.548	18.194	14.399	20.208	22.191	19	15.573	13.718	16.838
DA03Gene00394	21.313	26.54	19.596	20.228	26.868	21.31	23.787	27.332	23.39	21.1	23.256	24.292
DA03Gene00395	2.655	1.6	2.328	0	1.353	0	4.051	1.684	3.046	0.544	0.4	0.121
DA03Gene00396	2.148	1.573	1.881	0.191	0.654	0.444	1.546	0.916	1.79	0.526	0.567	0.562
DA03Gene00397	3.247	0	0.776	0.699	0.798	1.147	2.015	0	0	0.577	3.018	1.884
DA03Gene00398	76.939	125.715	120.518	156.898	93.199	92.335	108.108	82.96	86.024	117.684	103.355	96.507
DA03Gene00399	21.757	26.147	28.012	17.809	26.28	26.374	17.073	16.435	15.443	21.497	23.56	24.138
DA03Gene00400	20.669	76.906	25.751	29.354	23.91	58.201	6.275	4.009	5.95	59.242	70.592	26.153
DA03Gene00401	41.789	68.005	43.218	42.54	41.546	119.55	23.513	20.354	21.836	57.772	63.432	45.558
DA03Gene00402	0.096	0.745	0.328	0.197	0.27	0.108	0	0.168	1.029	1.085	1.064	0
DA03Gene00403	0.484	0.606	0.293	0.627	0.784	0.469	0.351	0.591	0.47	0.582	1.354	0.388
DA03Gene00404	0	0	0	0	0	0	0	0	0	0	0	0
DA03Gene00405	0	0.089	0	0	0.075	0.09	0	0.14	0	0	0.089	0
DA03Gene00406	0	0	0	0	0.067	0	0.131	0	0	0.081	0	0
DA03Gene00407	0.077	0	0.044	0.079	0	0	0.105	0	0.075	0	0.128	0.039
DA03Gene00408	0.237	0.174	0.448	0	0.443	0.265	0.215	0	0	0.534	0.174	0.158
DA03Gene00409	0.053	0.117	0.21	0.054	0.099	0.177	0.168	0	0.282	0.059	0.087	0.053
DA03Gene00410	2.234	3.46	3.904	3.177	2.422	3.217	2.492	2.262	3.689	4.338	5.3	5.044
DA03Gene00411	0	0	0	0	0.056	0.133	0	0	0	0	0.066	0.418
DA03Gene00412	2.411	2.313	2.16	3.893	3.141	2.201	1.784	4.98	3.511	3.573	4.132	5.851
DA03Gene00413	0.329	1.61	1.387	5.77	3.294	4.419	1.066	2.624	1.415	3.23	8.824	3.252
DA03Gene00414	0	0	0.086	0	0	0.028	0	0	0	0.028	0.028	0
DA03Gene00415	8.858	10.958	8.763	12.174	11.848	12.684	7.521	10.506	10.936	13.966	15.174	12.286
DA03Gene00416	0.792	1.021	1.948	0.675	0.987	0.739	1.078	1.267	2.82	0.892	1.458	1.853
DA03Gene00417	3.603	4.236	2.769	4.635	7.49	5.981	8.855	5.878	6.881	7.722	11.288	10.017
DA03Gene00418	13.06	16.033	17.294	6.384	10.446	10.798	6.01	6.981	10	7.462	8.328	7.408
DA03Gene00419	7.836	7.807	8.386	7.683	7.885	8.36	5.716	11.237	10.977	5.959	5.841	7.044
DA03Gene00420	0.022	0.167	0.098	0.331	0.202	0.048	0.02	0.17	0.126	0.097	0.358	0.065
DA03Gene00421	20.236	24.412	24.89	13.354	16.818	16.65	17.62	18.107	21.058	15.117	13.742	17.477
DA03Gene00422	0.598	0.378	0.194	1.049	3.432	1.721	0.465	1.192	0.829	1.347	3.301	1.199
DA03Gene00423	0	0	0	0	0	0	0	0	0.045	0	0	0
DA03Gene00424	0.157	0.149	0.153	0.737	0.652	0.655	0.817	0.805	0.83	0.836	0.944	0.496
DA03Gene00425	149.649	177.328	183.518	103.368	127.128	137.123	178.268	162.475	145.081	104.12	100.147	111.134
DA03Gene00426	227.827	222.631	206.715	229.237	211.429	362.005	205.395	210.394	212.554	389.024	381.084	290.692
DA03Gene00427	165.191	195.333	128.986	212.702	182.81	305.243	59.938	53.259	68.896	385.226	385.497	225.807
DA03Gene00428	51.327	68.717	43.205	68.827	56.351	93.908	17.486	18.907	21.363	132.115	125.379	76.949
DA03Gene00429	123.931	142.74	139.66	119.025	98.503	112.416	130.377	112.05	108.224	108.968	104.973	113.247
DA03Gene00430	63.509	61.619	60.042	73.566	63.755	57.101	63.894	66.351	56.954	57.882	62.452	55.147
DA03Gene00431	61.631	71.689	63.399	170.027	66.811	84.414	55.576	52.795	49.507	91.533	79.514	75.916
DA03Gene00432	37.701	47.575	50.771	42.822	36.156	21.088	33.981	39.403	35.894	34.896	30.549	37.449
DA03Gene00433	10.093	11.075	10.192	12.545	8.858	7.592	10.832	9.864	10.345	8.598	8.091	8.785
DA03Gene00434	23.58	18.904	20.587	21.518	22.581	28.82	22.577	19.751	21.731	26.779	25.677	25.044
DA03Gene00435	0.156	1.141	0.852	0.448	0.409	0.736	0.625	0.41	0.365	0.353	0.449	0.377
DA03Gene00436	36.478	61.661	45.139	49.377	38.631	98.147	21.884	18.48	20.799	75.859	80.039	46.922
DA03Gene00437	47.084	91.896	88.704	75.931	66.889	88.994	33.234	32.714	37.519	93.718	100.619	81.127
DA03Gene00438	1.783	2.345	2.89	3.126	3.252	0.95	3.928	4.221	4.286	2.295	3.843	2.638
DA03Gene00439	5.291	4.574	4.802	6.352	5.716	4.324	9.349	8.707	7.637	7.306	7.11	11.483
DA03Gene00440	68.354	21.372	16.885	14.32	37.1	23.195	50.169	57.185	66.404	36.485	30.843	28.837
DA03Gene00441	0.123	0.101	0.069	0.125	0.172	0.548	0.028	0	0.059	0.207	0.406	0.215
[truncated: 16,735 more rows]

## Sheet: 8 genes.TPM.TMM.matrix-BD
Table S8: The amount of gene expression of B. dothidea by TPM and TMM analysis
[truncated: 14,018 more rows]

[truncated: 14 more sheets: 9 The sum of raw counts, 10 DEGs analysis, 11 GO KEGG SWISS EGGNOG, 12 AA DEGs GO analysis, 13 PM DEGs GO analysis, 14 DA DEGs GO analysis, 15 BD DEGs GO analysis, 16 KEGG of AA, 17 KEGG of PM, 18 KEGG of DA, 19 KEGG of BD, 20 Expression level correlatio , 21 Effect of AgNPs on kiwifruit, 22 fruit residual of AgNPs]
